# Supplementary material for: Reconstruction and Validation of a Genome-Scale Metabolic Model of Streptococcus oralis (iCJ415), a Human Commensal and Opportunistic Pathogen
Source: Front Genet. 2020 Mar 3;11:116. doi: 10.3389/fgene.2020.00116 (PMC7063969; doi:10.3389/fgene.2020.00116)
Supplement: Table S3 — Reactions and metabolites in iCJ415. [file Table_3.xlsx]

## Sheet: reactions_with_GPR
Table S3: Reactions and metabolites in iCJ415
reaction_id	reaction_description	formula	gene_reaction_association	subsystem	ec_number	alternative_id	references
HEX7	Hexokinase (D-fructose:ATP)	atp_c + fru_c --> adp_c + f6p_c + h_c	SK141_RS07540	Fructose and mannose metabolism	2.7.1.4	rxn00547; KEGG R00867
SUCpts	Sucrose transport via PEP:Pyr PTS	pep_c + sucr_e --> pyr_c + suc6p_c	SK141_RS07545 and SK141_RS04665 and SK141_RS04670	Transport	2.7.1.211; 2.7.3.9	rxn05655	PMID 6500714
FFSD	Beta-fructofuranosidase	h2o_c + suc6p_c --> fru_c + g6p_c	SK141_RS07550	Galactose metabolism	3.2.1.26	rxn02760; KEGG R03921
HMGCOAR	Part of the mevalonate pathways of terpenoid biosynthesis	coa_c + mev__R_c + 2.0 nadp_c <-- 2.0 h_c + hmgcoa_c + 2.0 nadph_c	SK141_RS07560	Terpenoid backbone synthesis	1.1.1.34	rxn01500	PMID 10894743
HMGCOAS	Part of the mevalonate pathways of terpenoid biosynthesis, one step before HMGCOAR	coa_c + h_c + hmgcoa_c <-- aacoa_c + accoa_c + h2o_c	SK141_RS07565	Terpenoid backbone synthesis	2.3.3.10	rxn01454	PMID 10894743
GK1	Guanylate kinase (GMP:ATP)	atp_c + gmp_c --> adp_c + gdp_c	SK141_RS07610	Purine metabolism	2.7.4.8	KEGG R00332
GK2	Guanylate kinase GMPdATP	datp_c + gmp_c --> dadp_c + gdp_c	SK141_RS07610	Purine metabolism	2.7.4.8
DGK1	Deoxyguanylate kinase (dGMP:ATP)	atp_c + dgmp_c <=> adp_c + dgdp_c	SK141_RS07610	Purine metabolism	2.7.4.8	KEGG R02090
NMNAT	Nicotinamide-nucleotide adenylyltransferase	atp_c + h_c + nmn_c --> nad_c + ppi_c	SK141_RS07680	Nicotinate and nicotinamide metabolism	2.7.7.18	rxn00105; KEGG R00137
ACCOAC	Acetyl-CoA carboxylase	accoa_c + atp_c + hco3_c --> adp_c + h_c + malcoa_c + pi_c	SK141_RS07795 and SK141_RS07800	Fatty acid biosynthesis	6.4.1.2	KEGG R00742	PMID 28223392, PMID 17827283
KAS14	Beta-ketoacyl-ACP synthase	acACP_c + h_c + malACP_c --> ACP_c + actACP_c + co2_c	SK141_RS07820	Fatty acid biosynthesis	2.3.1.179	rxn05347; KEGG R04355	PMID 28223392, PMID 17827283
KAS15	Beta-ketoacyl-ACP synthase (2)	accoa_c + h_c + malACP_c --> actACP_c + co2_c + coa_c	SK141_RS07845	Fatty acid biosynthesis	2.3.1.180	rxn05339; KEGG R10707	PMID 11375394
3OAR40	3-oxoacyl-[acyl-carrier-protein] reductase (n-C4:0)	actACP_c + h_c + nadph_c <=> 3haACP_c + nadp_c	SK141_RS07825	Fatty acid biosynthesis	1.1.1.100	rxn05339;R04533	PMID 28223392, PMID 17827283
3HAD40	3-hydroxyacyl-[acyl-carrier-protein] dehydratase (n-C4:0)	3haACP_c --> but2eACP_c + h2o_c	SK141_RS07810	Fatty acid biosynthesis	4.2.1.59	rxn05929;R04428	PMID 28223392, PMID 17827283
EAR40x	Enoyl-[acyl-carrier-protein] reductase (NADH) (n-C4:0)	but2eACP_c + h_c + nadh_c --> butACP_c + nad_c	SK141_RS07835	Fatty acid biosynthesis	1.3.1.9	rxn05322;R	PMID 12487627
3OAS60	3-oxoacyl-[acyl-carrier-protein] synthase (n-C6:0)	butACP_c + h_c + malACP_c --> 3ohexACP_c + ACP_c + co2_c	SK141_RS07820	Fatty acid biosynthesis	2.3.1.179	rxn05346;R04952	PMID 28223392, PMID 17827283
3OAR60	3-oxoacyl-[acyl-carrier-protein] reductase (n-C6:0)	3ohexACP_c + h_c + nadph_c <=> 3hhexACP_c + nadp_c	SK141_RS07825	Fatty acid biosynthesis	1.1.1.100	rxn05337; KEGG R04953	PMID 28223392, PMID 17827283
3HAD60	3-hydroxyacyl-[acyl-carrier-protein] dehydratase (n-C6:0)	3hhexACP_c --> h2o_c + thex2eACP_c	SK141_RS07810	Fatty acid biosynthesis	4.2.1.59	rxn05330; KEGG R04954	PMID 28223392, PMID 17827283
EAR60x	Enoyl-[acyl-carrier-protein] reductase (NADH) (n-C6:0)	h_c + nadh_c + thex2eACP_c --> hexACP_c + nad_c	SK141_RS07835	Fatty acid biosynthesis	1.3.1.9	rxn05357	PMID 12487627
3OAS80	3-oxoacyl-[acyl-carrier-protein] synthase (n-C8:0)	h_c + hexACP_c + malACP_c --> 3ooctACP_c + ACP_c + co2_c	SK141_RS07820	Fatty acid biosynthesis	2.3.1.179	rxn05350	PMID 28223392, PMID 17827283
3OAR80	3-oxoacyl-[acyl-carrier-protein] reductase (n-C8:0)	3ooctACP_c + h_c + nadph_c <=> 3hoctACP_c + nadp_c	SK141_RS07825	Fatty acid biosynthesis	1.1.1.100	rxn05341; KEGG R04536	PMID 28223392, PMID 17827283
3HAD80	3-hydroxyacyl-[acyl-carrier-protein] dehydratase (n-C8:0)	3hoctACP_c --> h2o_c + toct2eACP_c	SK141_RS07810	Fatty acid biosynthesis	4.2.1.59	rxn05334; KEGG R04537	PMID 28223392, PMID 17827283
EAR80x	Enoyl-[acyl-carrier-protein] reductase (NADH) (n-C8:0)	h_c + nadh_c + toct2eACP_c --> nad_c + ocACP_c	SK141_RS07835	Fatty acid biosynthesis	1.3.1.9	rxn05325	PMID 12487627
3OAS100	3-oxoacyl-[acyl-carrier-protein] synthase (n-C10:0)	h_c + malACP_c + ocACP_c --> 3odecACP_c + ACP_c + co2_c	SK141_RS07820	Fatty acid biosynthesis	2.3.1.179	rxn05343	PMID 28223392, PMID 17827283
3OAR100	3-oxoacyl-[acyl-carrier-protein] reductase (n-C10:0)	3odecACP_c + h_c + nadph_c <=> 3hdecACP_c + nadp_c	SK141_RS07825	Fatty acid biosynthesis	1.1.1.100	rxn05338; KEGG R04534	PMID 28223392, PMID 17827283
3HAD100	3-hydroxyacyl-[acyl-carrier-protein] dehydratase (n-C10:0)	3hdecACP_c --> h2o_c + tdec2eACP_c	SK141_RS07810	Fatty acid biosynthesis	4.2.1.59	rxn05333; KEGG R04534	PMID 28223392, PMID 17827283
EAR100x	Enoyl-[acyl-carrier-protein] reductase (NADH) (n-C10:0)	h_c + nadh_c + tdec2eACP_c --> dcaACP_c + nad_c	SK141_RS07835	Fatty acid biosynthesis	1.3.1.9	rxn05327	PMID 12487627
3OAS120	3-oxoacyl-[acyl-carrier-protein] synthase (n-C12:0)	dcaACP_c + h_c + malACP_c --> 3oddecACP_c + ACP_c + co2_c	SK141_RS07820	Fatty acid biosynthesis	2.3.1.179	rxn05348	PMID 28223392, PMID 17827283
3OAR120	3-oxoacyl-[acyl-carrier-protein] reductase (n-C12:0)	3oddecACP_c + h_c + nadph_c <=> 3hddecACP_c + nadp_c	SK141_RS07825	Fatty acid biosynthesis	1.1.1.100	rxn05340; KEGG R04964	PMID 28223392, PMID 17827283
3HAD120	3-hydroxyacyl-[acyl-carrier-protein] dehydratase (n-C12:0)	3hddecACP_c --> h2o_c + tddec2eACP_c	SK141_RS07810	Fatty acid biosynthesis	4.2.1.59	rxn05331; KEGG R04965	PMID 28223392, PMID 17827283
EAR120x	Enoyl-[acyl-carrier-protein] reductase (NADH) (n-C12:0)	h_c + nadh_c + tddec2eACP_c --> ddcaACP_c + nad_c	SK141_RS07835	Fatty acid biosynthesis	1.3.1.9	rxn05324	PMID 12487627
3OAS140	3-oxoacyl-[acyl-carrier-protein] synthase (n-C14:0)	ddcaACP_c + h_c + malACP_c --> 3omrsACP_c + ACP_c + co2_c	SK141_RS07820	Fatty acid biosynthesis	2.3.1.179	rxn05345	PMID 28223392, PMID 17827283
3OAR140	3-oxoacyl-[acyl-carrier-protein] reductase (n-C14:0)	3omrsACP_c + h_c + nadph_c <=> 3hmrsACP_c + nadp_c	SK141_RS07825	Fatty acid biosynthesis	1.1.1.100	rxn05342; KEGG R04566	PMID 28223392, PMID 17827283
3HAD140	3-hydroxyacyl-[acyl-carrier-protein] dehydratase (n-C14:0)	3hmrsACP_c --> h2o_c + tmrs2eACP_c	SK141_RS07810	Fatty acid biosynthesis	4.2.1.59	rxn05335; KEGG R04568	PMID 28223392, PMID 17827283
EAR140x	Enoyl-[acyl-carrier-protein] reductase (NADH) (n-C14:0)	h_c + nadh_c + tmrs2eACP_c --> myrsACP_c + nad_c	SK141_RS07835	Fatty acid biosynthesis	1.3.1.9	rxn05323	PMID 12487627
3OAS160	3-oxoacyl-[acyl-carrier-protein] synthase (n-C16:0)	h_c + malACP_c + myrsACP_c --> 3opalmACP_c + ACP_c + co2_c	SK141_RS07820	Fatty acid biosynthesis	2.3.1.179	rxn05344	PMID 28223392, PMID 17827283
3OAR160	3-oxoacyl-[acyl-carrier-protein] reductase (n-C16:0)	3opalmACP_c + h_c + nadph_c <=> 3hpalmACP_c + nadp_c	SK141_RS07825	Fatty acid biosynthesis	1.1.1.100	rxn05336; KEGG R04543	PMID 28223392, PMID 17827283
3HAD160	3-hydroxyacyl-[acyl-carrier-protein] dehydratase (n-C16:0)	3hpalmACP_c --> h2o_c + tpalm2eACP_c	SK141_RS07810	Fatty acid biosynthesis	4.2.1.59	rxn05332; KEGG R04544	PMID 28223392, PMID 17827283
3OAS180	3-oxoacyl-[acyl-carrier-protein] synthase (n-C18:0)	h_c + malACP_c + palmACP_c --> 3ooctdACP_c + ACP_c + co2_c	SK141_RS07820	Fatty acid biosynthesis	2.3.1.179	rxn07576	PMID 28223392, PMID 17827283
3OAR180	3-oxoacyl-[acyl-carrier-protein] reductase (n-C18:0)	3ooctdACP_c + h_c + nadph_c <=> 3hoctaACP_c + nadp_c	SK141_RS07825	Fatty acid biosynthesis	1.1.1.100	rxn07577	PMID 28223392, PMID 17827283
3HAD180	3-hydroxyacyl-[acyl-carrier-protein] dehydratase (n-C18:0)	3hoctaACP_c --> h2o_c + toctd2eACP_c	SK141_RS07810	Fatty acid biosynthesis	4.2.1.59	rxn07578; KEGG R07764	PMID 28223392, PMID 17827283
EAR180x	Enoyl-[acyl-carrier-protein] reductase (NADH) (n-C18:0)	h_c + nadh_c + toctd2eACP_c --> nad_c + ocdcaACP_c	SK141_RS07835	Fatty acid biosynthesis	1.3.1.9	rxn07579	PMID 12487627
MCOATA	Malonyl-CoA-ACP transacylase	ACP_c + malcoa_c <=> coa_c + malACP_c	SK141_RS07830	Fatty acid biosynthesis	2.3.1.39	KEGG R01626	PMID 28223392, PMID 17827283
EAR160x	Enoyl-[acyl-carrier-protein] reductase (NADH) (n-C16:0)	h_c + nadh_c + tpalm2eACP_c --> nad_c + palmACP_c	SK141_RS07835	Fatty acid biosynthesis	1.3.1.9	KEGG R01626	PMID 12487627
ACOATA	Acetyl-CoA ACP transacylase	ACP_c + accoa_c <=> acACP_c + coa_c	SK141_RS07845	Fatty acid biosynthesis	2.3.1.180/2.3.1.179	rxn05349; KEGG R01624	PMID 28223392, PMID 17827283
ASPK	Aspartate kinase	asp__L_c + atp_c --> 4pasp_c + adp_c	SK141_RS07860	Glycine, serine and threonine metabolism	2.7.2.4	rxn00337; KEGG R00480	PMID 22167202
IPDDI	Isopentenyl-diphosphate D-isomerase	ipdp_c <=> dmpp_c	SK141_RS07950	Terpenoid backbone synthesis	5.3.3.2	rxn00830; KEGG R01123	PMID 10894743
PMEVK	Phosphomevalonate kinase	5pmev_c + atp_c --> 5dpmev_c + adp_c	SK141_RS07955	Terpenoid backbone synthesis	2.7.4.2	rxn02322; KEGG R03245	PMID 10894743
DPMVD	Diphosphomevalonate decarboxylase	5dpmev_c + atp_c --> adp_c + co2_c + ipdp_c + pi_c	SK141_RS07960	Terpenoid backbone synthesis	4.1.1.33	rxn00829; KEGG R01121	PMID 10894743
MEVK1	Mevalonate kinase atp	atp_c + mev__R_c --> 5pmev_c + adp_c + h_c	SK141_RS07965	Terpenoid backbone synthesis	2.7.1.36	rxn01607; KEGG R02245	PMID 10894743
GND	Phosphogluconate dehydrogenase	6pgc_c + nadp_c --> co2_c + nadph_c + ru5p__D_c	SK141_RS07980	Pentose phosphate pathway	1.1.1.44	rxn01115; KEGG R01528
RHCCE	S-ribosylhomocysteine cleavage enzyme	rhcys_c --> dhptd_c + hcys__L_c	SK141_RS08050	Cysteine and methionine metabolism	4.4.1.21	rxn05958; KEGG R01291
PFL	Pyruvate formate lyase	coa_c + pyr_c <=> accoa_c + for_c	SK141_RS08070	Pyruvate metabolism	2.3.1.54	rxn00157; KEGG R00212	PMID 29398251
UDCPDP	Undecaprenyl-diphosphatase	h2o_c + udcpdp_c --> h_c + pi_c + udcpp_c	SK141_RS08080	Peptidoglycan biosynthesis	3.6.1.27	rxn03901; KEGG R05627
THRD_L	L-threonine deaminase	thr__L_c --> 2obut_c + nh4_c	SK141_RS08110	Glycine, serine and threonine metabolism	4.3.1.19	rxn00737; KEGG R00996
KARA2	Ketol-acid reductoisomerase (2-Acetolactate)	2ahbut_c + h_c + nadph_c --> 23dhmp_c + nadp_c	SK141_RS08115	Valine, leucine and isoleucine biosynthesis	1.1.1.86
KARA1	Ketol-acid reductoisomerase (2,3-dihydroxy-3-methylbutanoate)	23dhmb_c + nadp_c <-- alac__S_c + h_c + nadph_c	SK141_RS08115	Valine, leucine and isoleucine biosynthesis	1.1.1.86	KEGG R04439
ACLS	Acetolactate synthase	h_c + 2.0 pyr_c --> alac__S_c + co2_c	SK141_RS08120 and SK141_RS08125	Valine, leucine and isoleucine biosynthesis	2.2.1.6	KEGG R00226
NDPK1	Nucleoside-diphosphate kinase (ATP:GDP)	atp_c + gdp_c <=> adp_c + gtp_c	SK141_RS08300	Purine metabolism	2.7.4.6	rxn00237; KEGG R00330
NDPK2	Nucleoside-diphosphate kinase (ATP:UDP)	atp_c + udp_c <=> adp_c + utp_c	SK141_RS08300	Pyrimidine metabolism	2.7.4.6	rxn00117; KEGG R00156
NDPK3	Nucleoside-diphosphate kinase (ATP:CDP)	atp_c + cdp_c <=> adp_c + ctp_c	SK141_RS08300	Pyrimidine metabolism	2.7.4.6	rxn00409; KEGG R00570
NDPK4	Nucleoside-diphosphate kinase (ATP:dTDP)	atp_c + dtdp_c <=> adp_c + dttp_c	SK141_RS08300	Pyrimidine metabolism	2.7.4.6	KEGG R02093
NDPK5	Nucleoside-diphosphate kinase (ATP:dGDP)	atp_c + dgdp_c <=> adp_c + dgtp_c	SK141_RS08300	Purine metabolism	2.7.4.6	rxn01353; KEGG R01857
NDPK6	Nucleoside-diphosphate kinase (ATP:dUDP)	atp_c + dudp_c <=> adp_c + dutp_c	SK141_RS08300	Pyrimidine metabolism	2.7.4.6	rxn01678; KEGG R02331
NDPK7	Nucleoside-diphosphate kinase (ATP:dCDP)	atp_c + dcdp_c <=> adp_c + dctp_c	SK141_RS08300	Pyrimidine metabolism	2.7.4.6	rxn01673; KEGG R02326
NDPK8	Nucleoside-diphosphate kinase (ATP:dADP)	atp_c + dadp_c <=> adp_c + datp_c	SK141_RS08300	Purine metabolism	2.7.4.6	rxn00839; KEGG R01137
NDPK9	Nucleoside diphosphate kinase ATPIDP	atp_c + idp_c <=> adp_c + itp_c	SK141_RS08300	Purine metabolism	2.7.4.6	rxn00515; KEGG R00722
DAPDA	N-acetyl-L,L-diaminopimelate deacetylase	h2o_c + n6all26d_c <=> 26dap_LL_c + ac_c	SK141_RS08340 or SK141_RS00570	Lysine biosynthesis	3.5.1.47	rxn01972; KEGG R02733
GF6PTA	Glutamine-fructose-6-phosphate transaminase	f6p_c + gln__L_c --> gam6p_c + glu__L_c	SK141_RS08355	Alanine, aspartate and glutamate metabolism	2.6.1.16	rxn00555; KEGG R00768
UDCPDPS	Undecaprenyl diphosphate synthase	frdp_c + 8.0 ipdp_c --> 8.0 ppi_c + udcpdp_c	SK141_RS08385	Terpenoid backbone synthesis	2.5.1.31	rxn09345
ADK1	Adenylate kinase	amp_c + atp_c <=> 2.0 adp_c	SK141_RS08495	Purine metabolism	2.7.4.3	KEGG R00127
ADK2	Adenylate kinase (Inorganic triphosphate)	amp_c + pppi_c <=> adp_c + ppi_c	SK141_RS08495	Purine metabolism	2.7.4.3
DADK	Deoxyadenylate kinase	atp_c + damp_c <=> adp_c + dadp_c	SK141_RS08495	Purine metabolism	2.7.4.3	KEGG R01547
RNTR1	Ribonucleoside triphosphate reductase ATP	atp_c + trdrd_c --> datp_c + h2o_c + trdox_c	SK141_RS08635 or SK141_RS03120	Purine metabolism	1.17.4.2	rxn05232; KEGG R02014
RNTR2	Ribonucleoside triphosphate reductase GTP	gtp_c + trdrd_c --> dgtp_c + h2o_c + trdox_c	SK141_RS08635 or SK141_RS03120	Purine metabolism	1.17.4.2	rxn05234; KEGG R02020
RNTR3	Ribonucleoside triphosphate reductase CTP	ctp_c + trdrd_c --> dctp_c + h2o_c + trdox_c	SK141_RS08635 or SK141_RS03120	Purine metabolism	1.17.4.2	rxn05235; KEGG R02022
RNTR4	Ribonucleoside triphosphate reductase UTP	trdrd_c + utp_c --> dutp_c + h2o_c + trdox_c	SK141_RS08635 or SK141_RS03120	Purine metabolism	1.17.4.2	rxn05236; KEGG R02023
THFGLUS	TetrahydrofolateL glutamate gamma ligase ADP forming	atp_c + glu__L_c + thf_c <=> adp_c + h_c + pi_c + thfglu_c	SK141_RS08655 or SK141_RS01060	Folate biosynthesis	6.3.2.17	rxn00689
GLUSy	Glutamate synthase (NADPH)	akg_c + gln__L_c + h_c + nadph_c --> 2.0 glu__L_c + nadp_c	SK141_RS08750 or SK141_RS06120 or SK141_RS06955	Alanine, aspartate and glutamate metabolism	1.4.1.13	rxn00085; KEGG R00114
ARGSL	Argininosuccinate lyase	argsuc_c <=> arg__L_c + fum_c	SK141_RS08925	Alanine, aspartate and glutamate metabolism	4.3.2.1	rxn00802; KEGG R01086
ARGSS	Argininosuccinate synthase	asp__L_c + atp_c + citr__L_c --> amp_c + argsuc_c + h_c + ppi_c	SK141_RS08930	Alanine, aspartate and glutamate metabolism	6.3.5.4	rxn01434; KEGG R01954
SERD_L	L-serine deaminase	ser__L_c --> nh4_c + pyr_c	SK141_RS08960 and SK141_RS08965	Glycine, serine and threonine metabolism	4.3.1.17/4.3.1.19	rxn00165; KEGG R00220
AMANK	N-acetyl-D-mannosamine kinase	acmana_c + atp_c --> acmanap_c + adp_c + h_c	SK141_RS09060 or SK141_RS06555	Amino sugar and nucleotide sugar metabolism	2.7.1.60	rxn01951; KEGG R02705
GLYK	Glycerol kinase	atp_c + glyc_c --> adp_c + glyc3p_c + h_c	SK141_RS09150	Glycerolipid metabolism	2.7.1.30	rxn00615; KEGG R00847
ACACT1r	Acetyl-CoA C-acetyltransferase	2.0 accoa_c <=> aacoa_c + coa_c	SK141_RS09355	Terpenoid backbone synthesis	2.3.1.9	rxn03248; KEGG R00238
CYSS	Cysteine synthase	acser_c + h2s_c --> ac_c + cys__L_c + h_c	SK141_RS09385	Cysteine and methionine metabolism	2.5.1.47	rxn00649; KEGG R00897
DHFR	Dihydrofolate reductase	dhf_c + h_c + nadph_c --> nadp_c + thf_c	SK141_RS07480 or SK141_RS06335	Folate biosynthesis	1.5.1.3	rxn00686; KEGG R00939
SERAT	Serine O-acetyltransferase	accoa_c + ser__L_c <=> acser_c + coa_c	SK141_RS07490	Cysteine and methionine metabolism	2.3.1.30	rxn00423; KEGG R00586
MTHFR2	5,10-methylenetetrahydrofolate reductase (NADH)	2.0 h_c + mlthf_c + nadh_c --> 5mthf_c + nad_c	SK141_RS07500	Folate biosynthesis	1.5.1.20	rxn04954; KEGG R07168
HSST	Homoserine O-succinyltransferase	hom__L_c + succoa_c --> coa_c + suchms_c	SK141_RS01845	Cysteine and methionine metabolism	2.3.1.46	rxn01304; KEGG R01777
TPI	Triose-phosphate isomerase	dhap_c <=> g3p_c	SK141_RS01855	Glycolysis	5.3.1.11	rxn00747; KEGG R01015
PMPK	Phosphomethylpyrimidine kinase	4ampm_c + atp_c --> 2mahmp_c + adp_c	SK141_RS01885 or SK141_RS02145	Thiamine metabolism	2.7.4.7	rxn03108; KEGG R04509
NNAM	Nicotinamidase	h2o_c + ncam_c --> nac_c + nh4_c	SK141_RS01930	Nicotinate and nicotinamide metabolism	3.5.1.19	rxn00938; KEGG R01268
FBA	Fructose-bisphosphate aldolase	fdp_c <=> dhap_c + g3p_c	SK141_RS01965	Glycolysis	4.1.2.13	rxn00786; KEGG R01068	PMID 11472910
FBA2	D Fructose 1 phosphate D glyceraldehyde 3 phosphate lyase	f1p_c <=> dhap_c + glyald_c	SK141_RS01965	Fructose and mannose metabolism	4.1.2.13	rxn01870; KEGG R02568
UAMAGS	UDP-N-acetylmuramoyl-L-alanyl-D-glutamate synthetase	atp_c + glu__D_c + uama_c --> adp_c + h_c + pi_c + uamag_c	SK141_RS02060	Peptidoglycan biosynthesis	6.3.2.9	rxn02008; KEGG R02783	PMID 22705647
UAGPT1	UDP N acetylglucosamine N acetylmuramyl pentapeptide pyrophosphoryl undecaprenol N acetylglucosamine transferase	uaAgla_c + uacgam_c --> h_c + uaaAgla_c + udp_c	SK141_RS02065	Peptidoglycan biosynthesis	2.4.1.227	rxn03408
OMPDC	Orotidine-5'-phosphate decarboxylase	h_c + orot5p_c --> co2_c + ump_c	SK141_RS02075	Pyrimidine metabolism	4.1.1.23	rxn00710; KEGG R00965
ORPT	Orotate phosphoribosyltransferase	orot5p_c + ppi_c <=> orot_c + prpp_c	SK141_RS02080	Pyrimidine metabolism	2.4.2.10	rxn01362; KEGG R01870
TMN	Thiaminase	h2o_c + thm_c --> 4ahmmp_c + 4mhetz_c + h_c	SK141_RS02125	Thiamine metabolism	3.5.99.2	rxn01537; KEGG R02133
HETZK	Hydroxyethylthiazole kinase	4mhetz_c + atp_c --> 4mpetz_c + adp_c + h_c	SK141_RS02135	Thiamine metabolism	2.7.1.50	rxn03075; KEGG R04448
TMPPP	Thiamine-phosphate diphosphorylase	2mahmp_c + 4mpetz_c + h_c --> ppi_c + thmmp_c	SK141_RS02140	Thiamine metabolism	2.5.1.3	rxn02305; KEGG R03223
POX2	Pyruvate Oxidase (2)	h2o_c + h_c + 1.5 o2_c + pi_c + pyr_c --> actp_c + co2_c + 2.0 h2o2_c	SK141_RS02165	Pyruvate metabolism	1.2.3.3	rxn00152	PMID 29398251, PMID 28202416
AB6PGH	Arbutin 6-phosphate glucohydrolase	arbt6p_c + h2o_c --> g6p_c + hqn_c	SK141_RS02180	Glycolysis	3.2.1.86	rxn08025; KEGG R05133
6PHBG	6-phospho-beta-glucosidase	h2o_c + salcn6p_c --> 2hymeph_c + g6p_c	SK141_RS02180	Glycolysis	3.2.1.86	rxn09992; KEGG R05134
MAN6PI	Changes mannose-6-phosphate to Fructose-6-phosfate, that can enter glycolysis	man6p_c <=> f6p_c	SK141_RS02185	Fructose and mannose metabolism	5.3.1.8	rxn00559; KEGG R01819
DCMPDA	DCMP deaminase	dcmp_c + h2o_c + h_c <=> dump_c + nh4_c	SK141_RS02225	Pyrimidine metabolism	3.5.4.12	rxn01217; KEGG R01663
UPPRT	Uracil phosphoribosyltransferase	prpp_c + ura_c <=> ppi_c + ump_c	SK141_RS02230 or SK141_RS05645	Pyrimidine metabolism	2.4.2.9	rxn00711; KEGG R00966
MALTpts	Maltose transport via PEP:Pyr PTS	malt_e + pep_c --> malt6p_c + pyr_c	SK141_RS04665 and SK141_RS04670 and SK141_RS02290	Transport	2.7.1.208	rxn05607
GLCpts	D-glucose transport via PEP:Pyr PTS	glc__D_e + pep_c --> g6p_c + pyr_c	SK141_RS04665 and SK141_RS04670 and SK141_RS02290	Transport	2.7.1.208 (2.7.1.199)	rxn05226
METAT	Methionine adenosyltransferase	atp_c + h2o_c + met__L_c --> amet_c + pi_c + ppi_c	SK141_RS02305	Cysteine and methionine metabolism	2.5.1.6	rxn00126; KEGG R00177
MTHFD	Methylenetetrahydrofolate dehydrogenase (NADP)	mlthf_c + nadp_c <=> methf_c + nadph_c	SK141_RS02345	Metabolism of Cofactors and vitamins	1.5.1.5	rxn00907; KEGG R01220
MTHFC	Methenyltetrahydrofolate cyclohydrolase	h2o_c + methf_c <=> 10fthf_c + h_c	SK141_RS02345	Metabolism of Cofactors and vitamins	3.5.4.9	rxn01211; KEGG R01655
ALCD2x	Alcohol dehydrogenase (ethanol)	etoh_c + nad_c <=> acald_c + h_c + nadh_c	SK141_RS02400 or SK141_RS07005 or SK141_RS00880	Glycolysis	1.1.1.1	rxn00543; KEGG R00754	PMID 29398251
G6PDA	Glucosamine-6-phosphate deaminase	gam6p_c + h2o_c --> f6p_c + nh4_c	SK141_RS02445	Amino sugar and nucleotide sugar metabolism	3.5.99.6	rxn00552; KEGG R00765
ACLDC	Acetolactate decarboxylase	alac__S_c + h_c --> actn__R_c + co2_c	SK141_RS02580	Other	4.1.1.5	rxn02113; KEGG R02948
UAPGR	UDP-N-acetylenolpyruvoylglucosamine reductase	h_c + nadph_c + uaccg_c --> nadp_c + uamr_c	SK141_RS02590	Peptidoglycan biosynthesis	1.3.1.98	rxn02285; KEGG R03192	PMID 11284731
DHQTi	3-dehydroquinate dehydratase, irreversible	3dhq_c <=> 3dhsk_c + h2o_c	SK141_RS02640	Phenylalanine, tyrosine and tryptophan biosynthesis	4.2.1.10	rxn02213; KEGG R03084	PMID 22167202
SHK3Dr	Shikimate dehydrogenase	3dhsk_c + h_c + nadph_c <=> nadp_c + skm_c	SK141_RS02645	Phenylalanine, tyrosine and tryptophan biosynthesis	1.1.1.282	rxn01740; KEGG R02413	PMID 22167202
DHQS	3-dehydroquinate synthase	2dda7p_c --> 3dhq_c + pi_c	SK141_RS02650	Phenylalanine, tyrosine and tryptophan biosynthesis	4.2.3.4	rxn02212; KEGG R03083	PMID 22167202
CHORS	Chorismate synthase	3psme_c --> chor_c + pi_c	SK141_RS02655	Phenylalanine, tyrosine and tryptophan biosynthesis	4.2.3.5	rxn01255; KEGG R01714	PMID 22167202
PPND	Prephenate dehydrogenase	nad_c + pphn_c --> 34hpp_c + co2_c + nadh_c	SK141_RS02660	Phenylalanine, tyrosine and tryptophan biosynthesis	1.3.1.12	rxn01268; KEGG R01728	PMID 22167202
PSCVT	3-phosphoshikimate 1-carboxyvinyltransferase	pep_c + skm5p_c <=> 3psme_c + pi_c	SK141_RS02670	Phenylalanine, tyrosine and tryptophan biosynthesis	2.5.1.19	rxn02476; KEGG R03460	PMID 22167202
SHKK	Shikimate kinase	atp_c + skm_c --> adp_c + h_c + skm5p_c	SK141_RS02675	Phenylalanine, tyrosine and tryptophan biosynthesis	2.7.1.71	rxn01739; KEGG R02412	PMID 22167202
PPNDH	Prephenate dehydratase	h_c + pphn_c --> co2_c + h2o_c + phpyr_c	SK141_RS02680	Phenylalanine, tyrosine and tryptophan biosynthesis	4.2.1.51	rxn01000; KEGG R01373	PMID 22167202
HSDy	Homoserine dehydrogenase (NADPH)	hom__L_c + nadp_c <=> aspsa_c + h_c + nadph_c	SK141_RS02725	Glycine, serine and threonine metabolism	1.1.1.3	rxn01302; KEGG R01775	PMID 22167202
HSK	Homoserine kinase	atp_c + hom__L_c --> adp_c + h_c + phom_c	SK141_RS02730	Glycine, serine and threonine metabolism	2.7.1.39	rxn01300; KEGG R01771	PMID 22167202
ASPR	Aspartate racemase	asp__D_c <=> asp__L_c	SK141_RS02905 or SK141_RS02925	Alanine, aspartate and glutamate metabolism	5.1.1.13	rxn00193; KEGG R00491
GLUDxi	Glutamate dehydrogenase NAD	glu__L_c + h2o_c + nad_c --> akg_c + h_c + nadh_c + nh4_c	SK141_RS03015	Alanine, aspartate and glutamate metabolism	1.4.1.4	rxn00184; KEGG R00243
DHORDfum	Fumarate dependent DHORD	dhor__S_c + fum_c --> orot_c + succ_c	(SK141_RS03020 or SK141_RS05290) and SK141_RS05295	Pyrimidine metabolism	1.3.98.1	KEGG R01867	PMID 21301083
SPODM	Superoxide dismutase	2.0 h_c + 2.0 o2s_c --> h2o2_c + o2_c	SK141_RS03030	Other	1.15.1.1	rxn00206; KEGG R00275
GTHOr	Glutathione oxidoreductase	gthox_c + h_c + nadph_c --> 2.0 gthrd_c + nadp_c	SK141_RS03145	Glutathione metabolism	1.8.1.7	rxn00086; KEGG R00115
PNTK	Pantothenate kinase	atp_c + pnto__R_c --> 4ppan_c + adp_c + h_c	SK141_RS03180	Pantothenate and CoA biosynthesis	2.7.1.33	rxn12510; KEGG R03018
PYNP2r	Pyrimidine-nucleoside phosphorylase (uracil)	pi_c + uri_c <=> r1p_c + ura_c	SK141_RS03195 or SK141_RS00395 or SK141_RS07485	Pyrimidine metabolism	2.4.2.2; 2.4.2.3	rxn01366; KEGG R01876
DURIPP	Deoxyuridine phosphorylase	duri_c + pi_c <=> 2dr1p_c + ura_c	SK141_RS03195 or SK141_RS05185 or SK141_RS05190	Pyrimidine metabolism	2.4.2.1; 2.4.2.2	rxn01799; KEGG 02484
DRPA	Deoxyribose-phosphate aldolase	2dr5p_c --> acald_c + g3p_c	SK141_RS03200	Pentose phosphate pathway	4.1.2.4	rxn00784; KEGG R01066
CYTD	Cytidine deaminase	cytd_c + h2o_c + h_c --> nh4_c + uri_c	SK141_RS03205	Pyrimidine metabolism	3.5.4.5	rxn01368; KEGG R01878
DCYTD	Deoxycytidine deaminase	dcyt_c + h2o_c + h_c --> duri_c + nh4_c	SK141_RS03205	Pyrimidine metabolism	3.5.4.5	rxn01800; KEGG R02485
ILETA	Isoleucine transaminase	akg_c + ile__L_c <=> 3mop_c + glu__L_c	SK141_RS03265	Valine, leucine and isoleucine biosynthesis	2.6.1.42	rxn01575; KEGG R02199	PMID 22167202
LEUTA	Leucine transaminase	akg_c + leu__L_c <=> 4mop_c + glu__L_c	SK141_RS03265	Valine, leucine and isoleucine biosynthesis	2.6.1.42	rxn 00806; KEGG R01090	PMID 22167202
VALTA	Valine transaminase	akg_c + val__L_c <=> 3mob_c + glu__L_c	SK141_RS03265	Valine, leucine and isoleucine biosynthesis	2.6.1.42	rxn00903; KEGG R01214	PMID 22167202
LDH_L	L-lactate dehydrogenase	lac__L_c + nad_c <=> h_c + nadh_c + pyr_c	SK141_RS03355	Glycolysis	1.1.1.27	rxn00499; KEGG R00703	PMID 11472910
SHSL1	O-succinylhomoserine lyase (L-cysteine)	cys__L_c + suchms_c --> cyst__L_c + h_c + succ_c	SK141_RS03375	Cysteine and methionine metabolism	2.5.1.48	KEGG R03260
METB1	Metb1 (rev)	achms_c + cys__L_c --> ac_c + cyst__L_c + h_c	SK141_RS03375	Cysteine and methionine metabolism	2.5.1.48	KEGG R03217
AHSERL2	O acetylhomoserine thiol lyase	achms_c + h2s_c <=> ac_c + h_c + hcys__L_c	SK141_RS03375	Cysteine and methionine metabolism	2.5.1.49	KEGG R01287
SHSL2	O succinylhomoserine lyase H2S	h2s_c + suchms_c --> hcys__L_c + succ_c	SK141_RS03375	Cysteine and methionine metabolism	2.5.1.48	KEGG R01288
YUMPS	YUMP synthetase	r5p_c + ura_c <=> h2o_c + psd5p_c	SK141_RS01880 or SK141_RS02045 or SK141_RS03390 or SK141_RS05435 or SK141_RS01005 or SK141_RS01470	Pyrimidine metabolism	4.2.1.70	rxn00776
CYTDK1	ATP:cytidine 5'-phosphotransferase	atp_c + cytd_c --> adp_c + cmp_c + h_c	SK141_RS03395	Pyrimidine metabolism	2.7.1.48	rxn00365; KEGG R00513
CYTDK2	Cytidine kinase (GTP)	cytd_c + gtp_c --> cmp_c + gdp_c + h_c	SK141_RS03395	Pyrimidine metabolism	2.7.1.48	rxn00368; KEGG R00517
ITCY	ITP:cytidine 5'-phosphotransferase	cytd_c + itp_c --> cmp_c + h_c + idp_c	SK141_RS03395	Pyrimidine metabolism	2.7.1.48	rxn00369; KEGG R00962
URIK1	Uridine kinase ATPUridine	atp_c + uri_c --> adp_c + h_c + ump_c	SK141_RS03395	Pyrimidine metabolism	2.7.1.48	rxn00709; KEGG R00964
URIK2	Uridine kinase (GTP:Uridine)	gtp_c + uri_c --> gdp_c + h_c + ump_c	SK141_RS03395	Pyrimidine metabolism	2.7.1.48	rxn00713; KEGG R00968
URIK3	Uridine kinase (ITP:Uridine)	itp_c + uri_c --> h_c + idp_c + ump_c	SK141_RS03395	Pyrimidine metabolism	2.7.1.48	rxn00715; KEGG R00970
DMATT	Synthesizes Geranyl diphosphate from Isopentanyl diphosphate	dmpp_c + ipdp_c --> grdp_c + ppi_c	SK141_RS03410	Terpenoid backbone synthesis	2.5.1.1	rxn01213; KEGG R01658
GRTT	Synthesis Farnesyl diphosphate from Geranyl diphosphate	grdp_c + ipdp_c --> frdp_c + ppi_c	SK141_RS03410	Terpenoid backbone synthesis	2.5.1.10	rxn01466; KEGG R02003
FRTT	Synthesis Geranylgeranyl diphosphate from Farnesyl diphosphate and isopentanyl diphosphate.	frdp_c + ipdp_c --> ggdp_c + ppi_c	SK141_RS03410	Terpenoid backbone synthesis	2.5.1.29	rxn01486; KEGG R02061
OCTDPS	Synthesis Octaprenyl diphosphate from Farnesyl diphosphate and isopentenyl diphosphate	frdp_c + 5.0 ipdp_c --> octdp_c + 5.0 ppi_c	SK141_RS03410	Terpenoid backbone synthesis	2.5.1.90	KEGG R09248
IPPS	2-isopropylmalate synthase	3mob_c + accoa_c + h2o_c --> 3c3hmp_c + coa_c + h_c	SK141_RS09570	Valine, leucine and isoleucine biosynthesis	2.3.3.13	rxn00902; KEGG R01213
IPPMIb	2-isopropylmalate hydratase	2ippm_c + h2o_c <=> 3c3hmp_c	SK141_RS03490 and SK141_RS03495	Valine, leucine and isoleucine biosynthesis	4.2.1.33	rxn02789; KEGG R03968
IPPMIa	3-isopropylmalate dehydratase	3c2hmp_c <=> 2ippm_c + h2o_c	SK141_RS03490 and SK141_RS03495	Valine, leucine and isoleucine biosynthesis	4.2.1.33	rxn02811; KEGG R04001
GMPR	GMP reductase	gmp_c + 2.0 h_c + nadph_c --> imp_c + nadp_c + nh4_c	SK141_RS03515	Purine metabolism	1.7.1.7	rxn00837; KEGG R01134
FMNAT	FMN adenylyltransferase	atp_c + fmn_c + h_c --> fad_c + ppi_c	SK141_RS03535	Riboflavin metabolism	2.7.7.2	rxn00122; KEGG R00161
RBFK	Riboflavin kinase	atp_c + ribflv_c --> adp_c + fmn_c + h_c	SK141_RS03535	Riboflavin metabolism	2.7.1.26	rxn00392; KEGG R00549
G6PDH2r	Glucose 6-phosphate dehydrogenase	g6p_c + nadp_c <=> 6pgl_c + h_c + nadph_c	SK141_RS03865	Pentose phosphate pathway	1.1.1.49	rxn01975; KEGG R00835
PPCDC	Phosphopantothenoylcysteine decarboxylase	4ppcys_c + h_c --> co2_c + pan4p_c	SK141_RS03940	Pantothenate and CoA biosynthesis	4.1.1.36	rxn02341; KEGG R03269
PPNCL2	Phosphopantothenate-cysteine ligase	4ppan_c + ctp_c + cys__L_c --> 4ppcys_c + cmp_c + h_c + ppi_c	SK141_RS03945	Pantothenate and CoA biosynthesis	6.3.2.5	rxn09177; KEGG R04231
FTHFLi	Formate-tetrahydrofolate ligase	atp_c + for_c + thf_c <=> 10fthf_c + adp_c + pi_c	SK141_RS03950	Metabolism of Cofactors and vitamins	6.3.4.3	rxn00690; KEGG R00943
ADCS	4-amino-4-deoxychorismate synthase	chor_c + gln__L_c --> 4adcho_c + glu__L_c	(SK141_RS03970 or SK141_RS06910 or SK141_RS00625 and SK141_RS05980	Folate biosynthesis	2.6.1.85	rxn01257; KEGG R01716
GTPDPK	GTP diphosphokinase	atp_c + gtp_c --> amp_c + gdptp_c + h_c	SK141_RS07450 or SK141_RS04005	Purine metabolism	2.7.6.5	rxn00303; KEGG R00429
NADK	NAD kinase	atp_c + nad_c --> adp_c + h_c + nadp_c	SK141_RS04010	Nicotinate and nicotinamide metabolism	2.7.1.23	rxn00077; KEGG R00104
PTAr	Phosphotransacetylase	accoa_c + pi_c <=> actp_c + coa_c	SK141_RS04020	Pyruvate metabolism	2.3.1.8	rxn00173; KEGG R00230	PMID 29398251
PGMT	Phosphoglucomutase	g1p_c <=> g6p_c	SK141_RS04055	Glycolysis	5.4.2.2	rxn00704; KEGG R08639
GLBRAN2	1,4-alpha-glucan branching enzyme (glycogen -> bglycogen)	glycogen_c <=> bglycogen_c	SK141_RS04095	Starch and sucrose metabolism	2.4.1.18	KEGG R02110
GLGC	Glucose-1-phosphate adenylyltransferase	atp_c + g1p_c + h_c --> adpglc_c + ppi_c	SK141_RS04100	Starch and sucrose metabolism	2.7.7.27	rxn00695; KEGG R00948
GLCS1	Glycogen synthase (ADPGlc)	adpglc_c --> adp_c + glycogen_c + h_c	SK141_RS04110	Starch and sucrose metabolism	2.4.1.21	rxn08615 KEGG R02421
ENO	Enolase	2pg_c <=> h2o_c + pep_c	SK141_RS04135	Glycolysis	4.2.1.11	rxn0459; KEGG R00658
DHAPT	Dihydroxyacetone phosphotransferase	dha_c + pep_c --> dhap_c + pyr_c	SK141_RS04185 and SK141_RS04190 and SK141_RS04195	Glycerolipid metabolism	2.7.1.121	rxn00745; KEGG R01012
DHORTS	Dihydroorotase	dhor__S_c + h2o_c <=> cbasp_c + h_c	SK141_RS04225	Pyrimidine metabolism	3.5.2.3	rxn01465; KEGG R01993
AGDI_1	Agmatine deaminase	agm_c + h2o_c --> Ncbmpts_c + nh4_c	SK141_RS04385	Arginine and proline metabolism	3.5.3.12	rxn01029; KEGG R01416	PMID 19121075
SPMS	Spermidine synthase	ametam_c + ptrc_c --> 5mta_c + h_c + spmd_c	SK141_RS04400	Cysteine and methionine metabolism	2.5.1.16	rxn01406; KEGG R01920
SPRMS	Spermine synthase	ametam_c + spmd_c --> 5mta_c + h_c + sprm_c	SK141_RS04400	Cysteine and methionine metabolism	2.5.1.16	KEGG R02869
ARGDC	Arginine decarboxylase	arg__L_c + h_c --> agm_c + co2_c	SK141_RS04405	Arginine and proline metabolism	4.1.1.19	rxn00405; KEGG R00566
PRAIi	Phosphoribosylanthranilate isomerase	pran_c <=> 2cpr5p_c	SK141_RS04480 or SK141_RS06895	Phenylalanine, tyrosine and tryptophan biosynthesis	5.3.1.24	rxn02508; KEGG R03509
GHMT2r	Glycine hydroxymethyltransferase	ser__L_c + thf_c --> gly_c + h2o_c + mlthf_c	SK141_RS04530	Glycine, serine and threonine metabolism	2.1.2.1	rxn00692; KEGG R00945	PMID 22167202
DURIK1	Deoxyuridine kinase (ATP:Deoxyuridine)	atp_c + duri_c --> adp_c + dump_c + h_c	SK141_RS04555	Pyrimidine metabolism	2.7.1.21	rxn01518; KEGG R02099
TMDK1	Thymidine kinase (ATP:thymidine)	atp_c + thymd_c --> adp_c + dtmp_c + h_c	SK141_RS04555	Pyrimidine metabolism	2.7.1.21	rxn01143; KEGG R01567
H4THDPS	4-hydroxy-tetrahydrodipicolinate synthase	aspsa_c + pyr_c --> 4hthdp_c + h2o_c + h_c	SK141_RS04570	Lysine biosynthesis	4.3.3.7	R10147
ASAD	Aspartate-semialdehyde dehydrogenase	aspsa_c + nadp_c + pi_c <=> 4pasp_c + h_c + nadph_c	SK141_RS04575	Glycine, serine and threonine metabolism	1.2.1.11	rxn01643; KEGG R02291	PMID 22167202
RNDR1	Ribonucleoside-diphosphate reductase (ADP)	adp_c + trdrd_c --> dadp_c + h2o_c + trdox_c	SK141_RS04680 and SK141_RS04685 and SK141_RS08785	Purine metabolism	1.17.4.1	rxn05231; KEGG R02017	PMID 18502861
RNDR2	Ribonucleoside-diphosphate reductase (GDP)	gdp_c + trdrd_c --> dgdp_c + h2o_c + trdox_c	SK141_RS04680 and SK141_RS04685 and SK141_RS08785	Purine metabolism	1.17.4.1	rxn05233; KEGG R02019
RNDR3	Ribonucleoside-diphosphate reductase (CDP)	cdp_c + trdrd_c --> dcdp_c + h2o_c + trdox_c	SK141_RS04680 and SK141_RS04685 and SK141_RS08785	Purine metabolism	1.17.4.1	rxn06076; KEGG R02024
RNDR4	Ribonucleoside-diphosphate reductase (UDP)	trdrd_c + udp_c --> dudp_c + h2o_c + trdox_c	SK141_RS04680 and SK141_RS04685 and SK141_RS08785	Purine metabolism	1.17.4.1	rxn06075; KEGG R02018
6PGALSZ	6-phospho-beta-galactosidase	h2o_c + lac6p_c --> dgal6p_c + glc__D_c	SK141_RS04695	Galactose metabolism	3.2.1.85	rxn02332
LACpts	Lactose transport via PEP:Pyr PTS	lcts_e + pep_c --> lac6p_c + pyr_c	SK141_RS04665 and SK141_RS04670 and SK141_RS04700 and SK141_RS04705	Transport	2.7.1.207	rxn10865
TGBPA	Tagatose-bisphosphate aldolase	tagdp__D_c <=> dhap_c + g3p_c	SK141_RS04715 or SK141_RS00305	Galactose metabolism	4.1.2.40	rxn00787; KEGG R01069
PFK_2	Phosphofructokinase	atp_c + tag6p__D_c --> adp_c + h_c + tagdp__D_c	SK141_RS04720 or SK141_RS05005	Galactose metabolism	2.7.1.11; 2.7.1.144	rxn02314; KEGG R03236
GAL6PI	Galactose-6-phosphate isomerase	dgal6p_c <=> tag6p__D_c	SK141_RS04730 and SK141_RS04725	Galactose metabolism	5.3.1.26	rxn02318	PMID 11472910
AHCYSNS	S-adenosylhomocysteine nucleosidase	ahcys_c + h2o_c --> ade_c + rhcys_c	SK141_RS04800	Cysteine and methionine metabolism	3.2.2.9	rxn00143; KEGG R00194
MTAN	Methylthioadenosine nucleosidase	5mta_c + h2o_c --> 5mtr_c + ade_c	SK141_RS04800	Cysteine and methionine metabolism	3.2.2.9;3.2.2.16	rxn01021; KEGG R01401
ADPRDP	ADPribose diphosphatase	adprib_c + h2o_c --> amp_c + 2.0 h_c + r5p_c	SK141_RS04810	Purine metabolism	3.6.1.13	rxn00775
UAGDP	UDP-N-acetylglucosamine diphosphorylase	acgam1p_c + h_c + utp_c --> ppi_c + uacgam_c	SK141_RS04815	Peptidoglycan biosynthesis	2.7.7.23	rxn00293
G1PACT	Glucosamine-1-phosphate N-acetyltransferase	accoa_c + gam1p_c --> acgam1p_c + coa_c + h_c	SK141_RS04815	Peptidoglycan biosynthesis	2.3.1.157	rxn03638
PGL	6-phosphogluconolactonase	6pgl_c + h2o_c --> 6pgc_c + h_c	SK141_RS04875	Pentose phosphate pathway	3.1.1.31	rxn01476; KEGG R02035
ATPS4r	ATP synthase (four protons for one ATP)	adp_c + 4.0 h_e + pi_c <=> atp_c + h2o_c + 3.0 h_c	SK141_RS04880 and SK141_RS04885 and SK141_RS04890 and SK141_RS04895 and SK141_RS04900 and SK141_RS04905 and SK141_RS04910	Purine metabolism	3.6.3.14	rxn10042
GMPS2	GMP synthase	atp_c + gln__L_c + h2o_c + xmp_c --> amp_c + glu__L_c + gmp_c + 2.0 h_c + ppi_c	SK141_RS04935	Purine metabolism	6.3.5.2	rxn00917; KEGG R01231
UAGCVT	UDP-N-acetylglucosamine 1-carboxyvinyltransferase	pep_c + uacgam_c --> pi_c + uaccg_c	SK141_RS04995 or SK141_RS01235	Peptidoglycan biosynthesis	2.5.1.7	rxn00461; KEGG R00660	PMID 10894720
PYK	Pyruvate kinase	adp_c + h_c + pep_c --> atp_c + pyr_c	SK141_RS05000	Glycolysis	2.7.1.40	rxn00148; KEGG R00200
PFK	Phosphofructokinase	atp_c + f6p_c --> adp_c + fdp_c + h_c	SK141_RS05005	Glycolysis	2.7.1.11	rxn00545; R04779
PPC	Phosphoenolpyruvate carboxylase	co2_c + h2o_c + pep_c --> h_c + oaa_c + pi_c	SK141_RS05085	Pyruvate metabolism	4.1.1.31	rxn00251; KEGG R00345	PMID 22167202
DPCOAK	Dephospho-CoA kinase	atp_c + dpcoa_c --> adp_c + coa_c + h_c	SK141_RS05150	Pantothenate and CoA biosynthesis	2.7.1.24	rxn00100; KEGG R00130
PUNP1	Purine-nucleoside phosphorylase (Adenosine)	adn_c + pi_c <=> ade_c + r1p_c	SK141_RS05185 or SK141_RS05190	Purine metabolism	2.4.2.1	rxn01138; KEGG R01561
PUNP2	Purine-nucleoside phosphorylase (Deoxyadenosine)	dad_2_c + pi_c <=> 2dr1p_c + ade_c	SK141_RS05185 or SK141_RS05190	Purine metabolism	2.4.2.1	rxn01859; KEGG R02557
PUNP3	Purine-nucleoside phosphorylase (Guanosine)	gsn_c + pi_c <=> gua_c + r1p_c	SK141_RS05185 or SK141_RS05190	Purine metabolism	2.4.2.1	rxn01548; KEGG R02147
PUNP4	Purine-nucleoside phosphorylase (Deoxyguanosine)	dgsn_c + pi_c <=> 2dr1p_c + gua_c	SK141_RS05185 or SK141_RS05190	Purine metabolism	2.4.2.1	rxn01446; KEGG R01969
PUNP5	Purine-nucleoside phosphorylase (Inosine)	ins_c + pi_c <=> hxan_c + r1p_c	SK141_RS05185 or SK141_RS05190	Purine metabolism	2.4.2.1	rxn01358; KEGG R01863
PUNP6	Purine-nucleoside phosphorylase (Deoxyinosine)	din_c + pi_c <=> 2dr1p_c + hxan_c	SK141_RS05185 or SK141_RS05190	Purine metabolism	2.4.2.1	rxn01985; KEGG R02748
PUNP7	Purine-nucleoside phosphorylase (Xanthosine)	pi_c + xtsn_c <=> r1p_c + xan_c	SK141_RS05185 or SK141_RS05190	Purine metabolism	2.4.2.1	rxn01649; KEGG R02297
PPM	Phosphopentomutase	r1p_c <=> r5p_c	SK141_RS05200 or SK141_RS04055	Pentose phosphate pathway	5.4.2.7; 5.4.2.2	rxn00778; KEGG R01057
PPM2	Phosphopentomutase 2 (deoxyribose)	2dr1p_c <=> 2dr5p_c	SK141_RS05200	Pentose phosphate pathway	5.4.2.7	rxn01986; KEGG R02749
RPI	Ribose-5-phosphate isomerase	r5p_c <=> ru5p__D_c	SK141_RS05205	Pentose phosphate pathway	5.3.1.6	rxn00777; R01056
ALAD_L	L-alanine dehydrogenase	ala__L_c + h2o_c + nad_c --> h_c + nadh_c + nh4_c + pyr_c	SK141_RS05360	Alanine, aspartate and glutamate metabolism	1.4.1.1	rxn00278; KEGG R00396
UMPK	UMP kinase	atp_c + ump_c <=> adp_c + udp_c	SK141_RS05390	Pyrimidine metabolism	2.7.4.22	KEGG R00158
DTMPK	DTMP kinase	atp_c + dtmp_c <=> adp_c + dtdp_c	SK141_RS05415	Pyrimidine metabolism	2.7.4.9	KEGG R02094
URIDK2r	Uridylate kinase (dUMP)	atp_c + dump_c <=> adp_c + dudp_c	SK141_RS05415	Pyrimidine metabolism	2.7.4.9	KEGG R02098
P5CR	Pyrroline-5-carboxylate reductase	1pyr5c_c + 2.0 h_c + nadph_c --> nadp_c + pro__L_c	SK141_RS05420	Arginine and proline metabolism	1.5.1.2	rxn00931; KEGG R01251
G5SD	Glutamate-5-semialdehyde dehydrogenase	glu5p_c + h_c + nadph_c --> glu5sa_c + nadp_c + pi_c	SK141_RS05425	Arginine and proline metabolism	1.2.1.41	rxn02373; KEGG R03313
GLU5K	Glutamate 5-kinase	atp_c + glu__L_c --> adp_c + glu5p_c	SK141_RS05430	Arginine and proline metabolism	2.7.2.11	rxn00179; KEGG R00239
NTPTP1	Nucleoside triphosphate tripolyhydrolase	dgtp_c + h2o_c --> dgsn_c + pppi_c	SK141_RS05485	Purine metabolism	3.1.5.1	rxn01352; KEGG R01856
CHORM	Chorismate mutase	chor_c --> pphn_c	SK141_RS05600	Phenylalanine, tyrosine and tryptophan biosynthesis	5.4.99.5	KEGG R01715	PMID 22167202
CBPS	Carbamoyl-phosphate synthase (glutamine-hydrolysing)	2.0 atp_c + gln__L_c + h2o_c + hco3_c --> 2.0 adp_c + cbp_c + glu__L_c + 2.0 h_c + pi_c	SK141_RS05630 and SK141_RS05635	Alanine, aspartate and glutamate metabolism	6.3.5.5	rxn00414; KEGG R00575
ASPCT	Aspartate carbamoyltransferase	asp__L_c + cbp_c --> cbasp_c + h_c + pi_c	SK141_RS05640	Alanine, aspartate and glutamate metabolism	2.1.3.2	rxn01018; KEGG R01397
FRUpts	D-fructose transport via PEP:Pyr PTS	fru_e + pep_c --> f1p_c + pyr_c	SK141_RS04665 and SK141_RS04670 and SK141_RS05745	Transport	2.7.1.202
FRUK	fructose 1-phosphat to fructose 1,6-bisphosphat.	atp_c + f1p_c --> adp_c + fdp_c + h_c	SK141_RS05750	Fructose and mannose metabolism	2.7.1.56	rxn01492
TRDR	Thioredoxin reductase (NADPH)	h_c + nadph_c + trdox_c --> nadp_c + trdrd_c	SK141_RS05805	Purine metabolism	1.8.1.9	rxn05289; KEGG R02016
PYDXS	Pyridoxal 5-phosphate synthase	g3p_c + gln__L_c + ru5p__D_c --> glu__L_c + 3.0 h2o_c + h_c + pi_c + pydx5p_c	SK141_RS05850 and SK141_RS05855	Other	4.3.3.6	rxn05144; KEGG R07456	PMID 23475965
NADHPO	NADH peroxidase	h2o2_c + h_c + nadh_c --> 2.0 h2o_c + nad_c	SK141_RS05860	Other	1.11.1.1	rxn00066; KEGG R00090
SUCD1	Succinate dehydrogenase	fad_c + succ_c <=> fadh2_c + fum_c	SK141_RS08400 or SK141_RS08405 or SK141_RS05870 or SK141_RS05875	TCA cycle	1.3.99.1	rxn09272; KEGG R00408
CYSTGL	Cystathionine g lyase	cyst__L_c + h2o_c --> 2obut_c + cys__L_c + nh4_c	SK141_RS05945	Cysteine and methionine metabolism	4.4.1.8	KEGG R01001
CYSDS	Cysteine Desulfhydrase	cys__L_c + h2o_c --> h2s_c + nh4_c + pyr_c	SK141_RS05945	Cysteine and methionine metabolism	4.4.1.8	rxn00566; KEGG R00782
CYSTL	Cystathionine b-lyase	cyst__L_c + h2o_c --> hcys__L_c + nh4_c + pyr_c	SK141_RS05945	Cysteine and methionine metabolism	4.4.1.8	rxn00950; KEGG R01286
TMDS	Thymidylate synthase	dump_c + mlthf_c --> dhf_c + dtmp_c	SK141_RS05965	Pyrimidine metabolism	2.1.1.45	rxn01520 ;KEGG R02101
HEX1	Hexokinase (D-glucose:ATP)	atp_c + glc__D_c --> adp_c + g6p_c + h_c	SK141_RS05970	Glycolysis	2.7.1.2	rxn001169; KEGG R00299
NADS1	NAD synthase (nh3)	atp_c + dnad_c + nh4_c --> amp_c + h_c + nad_c + ppi_c	SK141_RS06020	Nicotinate and nicotinamide metabolism	6.3.1.5	rxn00138; KEGG R0018
NAPRT	NAPRTase (rev)	h_c + nac_c + prpp_c <=> nicrnt_c + ppi_c	SK141_RS06025	Nicotinate and nicotinamide metabolism	6.3.4.21	rxn01265
UAMAS	UDP-N-acetylmuramoyl-L-alanine synthetase	ala__L_c + atp_c + uamr_c --> adp_c + h_c + pi_c + uama_c	SK141_RS06070	Peptidoglycan biosynthesis	6.3.2.8	rxn02286; KEGG R03193
CYSTA	Cysteine transaminase	akg_c + cys__L_c --> glu__L_c + mercppyr_c	SK141_RS06085 or SK141_RS06200 or SK141_RS01115	Cysteine and methionine metabolism	2.6.1.1	KEGG R00895
ASPTA	Aspartate transaminase	akg_c + asp__L_c <=> glu__L_c + oaa_c	SK141_RS06085 or SK141_RS06200 or SK141_RS01115	Alanine, aspartate and glutamate metabolism	2.6.1.1	rxn00260; KEGG R00355	PMID 22167202
PHETA1	Phenylalanine transaminase	akg_c + phe__L_c <=> glu__L_c + phpyr_c	SK141_RS06085 or SK141_RS06200 or SK141_RS01115	Phenylalanine, tyrosine and tryptophan biosynthesis	2.6.1.1; 2.6.1.57	KEGG R00694	PMID 22167202
TYRTA	Tyrosine transaminase	akg_c + tyr__L_c <=> 34hpp_c + glu__L_c	SK141_RS06085 or SK141_RS06200 or SK141_RS01115	Phenylalanine, tyrosine and tryptophan biosynthesis	2.6.1.1; 2.6.1.57	rxn00527; KEGG R00734	PMID 22167202
UAAGLS1_1	UDP N acetylmuramoyl L alanyl D glutamate lysine synthetase alpha glutamate	atp_c + lys_L_c + uamag_c --> adp_c + 2.0 h_c + pi_c + uAgl_c	SK141_RS06105	Peptidoglycan biosynthesis	6.3.2.7	R02786	PMID 14747725
PPA	Inorganic diphosphatase	h2o_c + ppi_c --> h_c + 2.0 pi_c	SK141_RS06130	Other	3.6.1.1	rxn00001; KEGG R00004
UAG2E	UDP-N-acetylglucosamine 2-epimerase	uacgam_c <=> uacmam_c	SK141_RS06170	Peptidoglycan biosynthesis	5.1.3.14	rxn00297; KEGG R00420
UAG2EMA	UDP-N-acetyl-D-glucosamine 2-epimerase (Hydrolysis)	h2o_c + uacgam_c <=> acmana_c + h_c + udp_c	SK141_RS06170	Amino sugar and nucleotide sugar metabolism	5.1.3.14	rxn00292; KEGG R00414
H4THDPR	4-hydroxy-tetrahydrodipicolinate reductase	4hthdp_c + h_c + nadph_c --> h2o_c + nadp_c + thdp_c	SK141_RS06260	Lysine biosynthesis	1.17.1.8	KEGG R04199
PGAMT	Phosphoglucosamine mutase	gam1p_c <=> gam6p_c	SK141_RS06275	Peptidoglycan biosynthesis	5.4.2.10	KEGG R02060
FOLR2	Folate reductase	fol_c + nadph_c <=> dhf_c + nadp_c	SK141_RS07480 or SK141_RS06335	Folate biosynthesis	1.5.1.3	KEGG R02236
CYTK1	Cytidylate kinase (CMP)	atp_c + cmp_c <=> adp_c + cdp_c	SK141_RS06340	Pyrimidine metabolism	2.7.4.25	rxn00364; KEGG R00512
CYTK2	Cytidylate kinase (dCMP)	atp_c + dcmp_c <=> adp_c + dcdp_c	SK141_RS06340	Pyrimidine metabolism	2.7.4.25	rxn01219; KEGG R01665
UDPG4E	UDPglucose 4-epimerase	udpg_c <=> udpgal_c	SK141_RS06355	Galactose metabolism	5.1.3.2	rxn00214; KEGG R0029
PGM	Phosphoglycerate mutase	2pg_c <=> 3pg_c	SK141_RS06430	Glycolysis	5.4.2.11	rxn01106; KEGG R01518
UGLDDS1	UDP-N-acetylmuramoyl-L-alanyl-D-glutamyl-meso-2,6-diaminopimeloyl-D-alanyl-D-alanine synthetase	alaala_c + atp_c + uAgl_c --> adp_c + pi_c + uAgla_c	SK141_RS06520	Lysine biosynthesis	6.3.2.10	rxn03164; KEGG R04617
ALAALAr	D-alanine-D-alanine ligase (reversible)	2.0 ala__D_c + atp_c <=> adp_c + alaala_c + h_c + pi_c	SK141_RS06525	Alanine, aspartate and glutamate metabolism	6.3.2.4	KEGG R01150
AMANAPEr	N-acetylmannosamine 6-phosphate epimerase	acmanap_c <=> acgam6p_c	SK141_RS06590	Amino sugar and nucleotide sugar metabolism	5.1.3.9	rxn01506; KEGG R02087
ALAR	Alanine racemase	ala__L_c <=> ala__D_c	SK141_RS06610	Alanine, aspartate and glutamate metabolism	5.1.1.1	rxn00283; KEGG R00401
ACPS1	Acyl-carrier protein synthase	apoACP_c + coa_c --> ACP_c + h_c + pap_c	SK141_RS06615	Pantothenate and CoA biosynthesis	2.7.8.7	rxn06023; R01625
DDPA	3-deoxy-D-arabino-heptulosonate 7-phosphate synthetase	e4p_c + h2o_c + pep_c --> 2dda7p_c + pi_c	SK141_RS06620 or SK141_RS06625	Phenylalanine, tyrosine and tryptophan biosynthesis	2.5.1.54	rxn01332 KEGG R01826	PMID 22167202
TRPS1	Tryptophan synthase (indoleglycerol phosphate)	3ig3p_c + ser__L_c --> g3p_c + h2o_c + trp__L_c	SK141_RS06885 and (SK141_RS06890 or SK141_RS06925)	Phenylalanine, tyrosine and tryptophan biosynthesis	4.2.1.20	rxn01964; KEGG R02722	PMID 22167202
IGPS	Indole-3-glycerol-phosphate synthase	2cpr5p_c + h_c --> 3ig3p_c + co2_c + h2o_c	SK141_RS06900	Phenylalanine, tyrosine and tryptophan biosynthesis	4.1.1.48	rxn02507; KEGG R03508
ANPRT	Anthranilate phosphoribosyltransferase	anth_c + prpp_c --> ppi_c + pran_c	SK141_RS06905	Phenylalanine, tyrosine and tryptophan biosynthesis	2.4.2.18	rxn00791; KEGG R01073
ANS	Anthranilate synthase	chor_c + gln__L_c --> anth_c + glu__L_c + h_c + pyr_c	SK141_RS06910 and SK141_RS06915	Phenylalanine, tyrosine and tryptophan biosynthesis	4.1.3.27	rxn00727; KEGG R00986
GALT	Galactose 1 phosphate uridylyltransferase	gal1p_c + h_c + utp_c --> ppi_c + udpgal_c	SK141_RS06990	Galactose metabolism	2.7.7.10	rxn00355; KEGG R00502
BACCL	Biotin acetyl CoA carboxylase ligase	atp_c + btn_c + h_c --> btamp_c + ppi_c	SK141_RS07130	Biotin metabolism	6.3.4.15	rxn00792; KEGG R01074
MANpts	D-mannose transport via PEP:Pyr PTS	man_e + pep_c --> man6p_c + pyr_c	SK141_RS01025 and SK141_RS01030 and SK141_RS01035 and SK141_RS04665 and SK141_RS04670	Transport	EC 2.7.1.191	rxn05610
FOLD3	Dihydropteroate synthase	2ahhmd_c + 4abz_c --> dhpt_c + ppi_c	SK141_RS01055	Folate biosynthesis	2.5.1.15	rxn02201; KEGG R03067	PMID 7798151
DHFS	Dihydrofolate synthase	atp_c + dhpt_c + glu__L_c --> adp_c + dhf_c + h_c + pi_c	SK141_RS08655 or SK141_RS01060	Folate biosynthesis	6.3.2.12	rxn01603; KEGG R02237	PMID 7798151
GTPCI	GTP cyclohydrolase I	gtp_c + h2o_c <=> ahdt_c + for_c + h_c	SK141_RS01065	Folate biosynthesis	3.5.4.16	rxn00299; KEGG R00424	PMID 7798151
ASNN	L-asparaginase	asn__L_c + h2o_c --> asp__L_c + nh4_c	SK141_RS01095	Alanine, aspartate and glutamate metabolism	3.5.1.1	rxn00342; KEGG R00485
RPE	Ribulose 5-phosphate 3-epimerase	ru5p__D_c <=> xu5p__D_c	SK141_RS01160	Pentose phosphate pathway	5.1.3.1	rxn01116; KEGG R01529
TMDPK	Thiamine diphosphokinase	atp_c + thm_c --> amp_c + h_c + thmpp_c	SK141_RS01165	Thiamine metabolism	2.7.6.2	rxn00440; KEGG R00619
DAPDC	Diaminopimelate decarboxylase	26dap__M_c + h_c --> co2_c + lys__L_c	SK141_RS01185	Lysine biosynthesis	4.1.1.20	rxn00313; KEGG R00451
ASNS2	Asparagine synthetase	asp_L_c + atp_c + nh4_c --> amp_c + asn_L_c + h_c + ppi_c	SK141_RS01215	Alanine, aspartate and glutamate metabolism	6.3.1.1	rxn00340; KEGG R00483
PTPATi	Pantetheine-phosphate adenylyltransferase	atp_c + h_c + pan4p_c --> dpcoa_c + ppi_c	SK141_RS01225	Pantothenate and CoA biosynthesis	2.7.7.3	rxn02175; KEGG R03035
PAPPT1	Phospho N acetylmuramoyl pentapeptide transferase alpha glutamate	uAgla_c + udcpp_c --> uaAgla_c + ump_c	SK141_RS01405	Peptidoglycan biosynthesis	2.7.8.13	rxn03903
TREpts	Trehalose transport via PEP:Pyr PTS	pep_c + tre_e --> pyr_c + tre6p_c	SK141_RS04665 and SK141_RS04670 and SK141_RS01420	Transport	2.7.1.201	rxn02005
TRE6PH	Trehalose-6-phosphate hydrolase	h2o_c + tre6p_c --> g6p_c + glc__D_c	SK141_RS01425	Starch and sucrose metabolism	3.2.1.93	KEGG R06113
GLUR	Glutamate racemase	glu__D_c <=> glu__L_c	SK141_RS01435	Alanine, aspartate and glutamate metabolism	5.1.1.3	rxn00193; KEGG R00260
IMPD	IMP dehydrogenase	h2o_c + imp_c + nad_c --> h_c + nadh_c + xmp_c	SK141_RS09460	Purine metabolism	1.1.1.205	rxn00834; KEGG R01130
PGK	Phosphoglycerate kinase	3pg_c + atp_c <=> 13dpg_c + adp_c	SK141_RS01515	Glycolysis	2.7.2.3	rxn01100; KEGG R01512
GLNS	Glutamine synthetase	atp_c + glu__L_c + nh4_c --> adp_c + gln__L_c + h_c + pi_c	SK141_RS01530	Alanine, aspartate and glutamate metabolism	6.3.1.2	rxn00187; KEGG R00253
CTPS1	CTP synthase NH3	atp_c + nh4_c + utp_c --> adp_c + ctp_c + 2.0 h_c + pi_c	SK141_RS01710	Pyrimidine metabolism	6.3.4.2	rxn00410; KEGG R00571
CTPS2	CTP synthase (glutamine)	atp_c + gln__L_c + h2o_c + utp_c --> adp_c + ctp_c + glu__L_c + 2.0 h_c + pi_c	SK141_RS01710	Pyrimidine metabolism	6.3.4.2	rxn00412; KEGG R00573
THRS	Threonine synthase	h2o_c + phom_c --> pi_c + thr__L_c	SK141_RS00745	Glycine, serine and threonine metabolism	4.2.3.1	rxn03446; KEGG R01466	PMID 22167202
AGDC	N-acetylglucosamine-6-phosphate deacetylase	acgam6p_c + h2o_c <=> ac_c + gam6p_c	SK141_RS00780	Galactose metabolism	3.5.1.25	KEGG R05168
ACKr	Acetate kinase	ac_c + atp_c <=> actp_c + adp_c	SK141_RS00835	Pyruvate metabolism	2.7.2.1	rxn00225; KEGG R00315	PMID 29398251
TKT1	Transketolase	r5p_c + xu5p__D_c <=> g3p_c + s7p_c	SK141_RS00860	Pentose phosphate pathway	2.2.1.1	rxn01200
TKT2	Transketolase	e4p_c + xu5p__D_c <=> f6p_c + g3p_c	SK141_RS00860	Pentose phosphate pathway	2.2.1.1	rxn00785; KEGG R01830
ACALD	Acetaldehyde dehydrogenase (acetylating)	acald_c + coa_c + nad_c <=> accoa_c + h_c + nadh_c	SK141_RS00880	Pyruvate metabolism	1.2.1.10	rxn00171; KEGG R00228
GAPD	Glyceraldehyde-3-phosphate dehydrogenase	g3p_c + nad_c + pi_c <=> 13dpg_c + h_c + nadh_c	SK141_RS00905	Glycolysis	1.2.1.12	rxn00781; KEGG R01061	PMID 11472910
ADSS	Adenylosuccinate synthase	asp__L_c + gtp_c + imp_c --> dcamp_c + gdp_c + 2.0 h_c + pi_c	SK141_RS00100	Alanine, aspartate and glutamate metabolism	6.3.4.4	rxn00838; KEGG R01135
DUTPDP	DUTP diphosphatase	dutp_c + h2o_c --> dump_c + h_c + ppi_c	SK141_RS00110	Pyrimidine metabolism	3.6.1.23	rxn01519; KEGG R02100
HCO3E	HCO3 equilibration reaction	co2_c + h2o_c <=> h_c + hco3_c	SK141_RS00130	Other	4.2.1.1	rxn00102; KEGG R10092
PRPPS	Phosphoribosylpyrophosphate synthetase	atp_c + r5p_c --> amp_c + h_c + prpp_c	SK141_RS03995 or SK141_RS00135	Pentose phosphate pathway	2.7.6.1	rxn00770
ADAPAT	E N-acetyl-L,L-diaminopimelate aminotransferase	glu__L_c + nal2a6o_c <=> akg_c + n6all26d_c	SK141_RS00160	Lysine biosynthesis	2.6.1.-	rxn03086; KEGG R04467
PRASCSi	Phosphoribosylaminoimidazolesuccinocarboxamide synthase	5aizc_c + asp__L_c + atp_c <=> 25aics_c + adp_c + h_c + pi_c	SK141_RS00210	Purine metabolism	6.3.2.6	rxn03147
GLUPRT	Glutamine phosphoribosyldiphosphate amidotransferase	gln__L_c + h2o_c + prpp_c --> glu__L_c + ppi_c + pram_c	SK141_RS00220	Alanine, aspartate and glutamate metabolism	2.4.2.14	rxn00790; KEGG R01072
PRAIS	Phosphoribosylaminoimidazole synthase	atp_c + fpram_c --> adp_c + air_c + 2.0 h_c + pi_c	SK141_RS00225	Purine metabolism	6.3.3.1	rxn02937
GARFT	Phosphoribosylglycinamide formyltransferase	10fthf_c + gar_c <=> fgam_c + h_c + thf_c	SK141_RS00230	Purine metabolism	2.1.2.2	rxn03004; KEGG R04325
PRAGSr	Phosphoribosylglycinamide synthase	atp_c + gly_c + pram_c --> adp_c + gar_c + h_c + pi_c	SK141_RS00245	Purine metabolism	6.3.4.13	KEGG R04144
AIRCr	Phosphoribosylaminoimidazole carboxylase	air_c + co2_c --> 5aizc_c + h_c	SK141_RS00250 and SK141_RS00255	Purine metabolism	4.1.1.21	rxn05229
ADSL1r	Adenylsuccinate lyase	dcamp_c --> amp_c + fum_c	SK141_RS00265	Alanine, aspartate and glutamate metabolism	4.3.2.2	rxn00800; KEGG R01083
ADSL2r	Adenylosuccinate lyase	25aics_c <=> aicar_c + fum_c	SK141_RS00265	Purine metabolism	4.3.2.2	rxn03136
ACGALpts	N acetylgalactosamine PTS	acgala_e + pep_c --> acgal6p_c + pyr_c	SK141_RS02475 and SK141_RS00280 and SK141_RS00285 and SK141_RS00290 and SK141_RS00295	Transport	2.7.1.69
ACGAL6PI	Galactosamine-6-phosphate isomerase	acgal6p_c --> tag6p__D_c	SK141_RS00300	Galactose metabolism	5.3.1.-	R08365
GALS4	A galactosidase stachyose	h2o_c + stchs_c --> gal_c + raffin_c	SK141_RS07120	Galactose metabolism	3.2.1.22	rxn02596; KEGG R01083
GALM	Aldose-1-epimerase	gal_c <=> a_gal__D_c	SK141_RS00310	Galactose metabolism	5.1.3.3	10619
MALTATr	Maltose O-acetyltransferase	accoa_c + malt_c --> acmalt_c + coa_c	SK141_RS00360	Starch and sucrose metabolism	2.3.1.79	rxn01133;R01556
DHAD1	Dihydroxy-acid dehydratase (2,3-dihydroxy-3-methylbutanoate)	23dhmb_c --> 3mob_c + h2o_c	SK141_RS00445	Valine, leucine and isoleucine biosynthesis	4.2.1.9	rxn03437; KEGG R04441
DHAD2	Dihydroxy-acid dehydratase (2,3-dihydroxy-3-methylpentanoate)	23dhmp_c --> 3mop_c + h2o_c	SK141_RS00445	Valine, leucine and isoleucine biosynthesis	4.2.1.9	rxn00898; KEGG R05070
GLCP	Glycogen phosphorylase	glycogen_c + pi_c --> g1p_c	SK141_RS00540	Starch and sucrose metabolism	2.4.1.1	rxn05740
THPAT	L-2,3,4,5-tetrahydrodipicolinate N2-acetyltransferase	accoa_c + h2o_c + thdp_c --> coa_c + nal2a6o_c	SK141_RS00565	Lysine biosynthesis	2.3.1.89	rxn03030; KEGG R04364
GALUi	UTP-glucose-1-phosphate uridylyltransferase (irreversible)	g1p_c + h_c + utp_c --> ppi_c + udpg_c	SK141_RS00605	Pentose phosphate pathway	2.7.7.9	rxn00213; KEGG R00289
G3PD2	Glycerol-3-phosphate dehydrogenase (NADP)	glyc3p_c + nadp_c <=> dhap_c + h_c + nadph_c	SK141_RS00610	Glycerophospholipid metabolism	1.1.1.94	rxn00612; KEGG R00844
PGI	Isomerization of α n β-D-glu-6-pi to β-D-fru-6-pi n vice versa	g6p_c <=> f6p_c	SK141_RS00635	Glycolysis	5.3.1.9	rxn 00558; KEGG R00771
XPPT	Xanthine phosphoribosyltransferase	prpp_c + xan_c --> ppi_c + xmp_c	SK141_RS00045	Purine metabolism	2.4.2.8	rxn01544; KEGG R02142
HXPRT	Hypoxanthine phosphoribosyltransferase (Hypoxanthine)	hxan_c + prpp_c --> imp_c + ppi_c	SK141_RS00045	Purine metabolism	2.4.2.8	rxn00836 ;KEGG R01132
GUAPRT	Guanine phosphoribosyltransferase	gua_c + prpp_c --> gmp_c + ppi_c	SK141_RS00045	Purine metabolism	2.4.2.8;2.4.2.7;2.4.2.22	rxn00915; KEGG R01229
ADPT	Adenine phosphoribosyltransferase	ade_c + prpp_c --> amp_c + ppi_c	SK141_RS00045 or SK141_RS01840	Purine metabolism	2.4.2.8;2.4.2.7;2.4.2.22	rxn00139; KEGG R00190
CMPA_1	N-carbamoylputrescine amidase	Ncbmpts_c + h2o_c + 2.0 h_c --> co2_c + nh4_c + ptrc_c	SK141_RS04380	Arginine and proline metabolism	3.5.1.53	rxn00853; KEGG R01152
PRFGS	Phosphoribosylformylglycinamidine synthase	atp_c + fgam_c + gln__L_c + h2o_c --> adp_c + fpram_c + glu__L_c + h_c + pi_c	SK141_RS00215	Purine metabolism	6.3.5.3	rxn03084
AICART	Phosphoribosylaminoimidazolecarboxamide formyltransferase	10fthf_c + aicar_c <=> fprica_c + thf_c	SK141_RS00240	Purine metabolism	2.1.2.3	rxn03137; KEGG R04560
IMPC	IMP cyclohydrolase	h2o_c + imp_c <=> fprica_c	SK141_RS00240	Purine metabolism	3.5.4.10;2.1.2.3	rxn00832; KEGG R01127
NNATr	Nicotinate-nucleotide adenylyltransferase	atp_c + h_c + nicrnt_c --> dnad_c + ppi_c	SK141_RS09190	Nicotinate and nicotinamide metabolism	2.7.7.1;2.7.7.18	rxn02155; KEGG R03005
RNMK	Ribosylnicotinamide kinase	atp_c + rnam_c --> adp_c + h_c + nmn_c	SK141_RS09190	Nicotinate and nicotinamide metabolism	2.7.1.22	rxn01671; KEGG R02324
ADCL	4-aminobenzoate synthase	4adcho_c --> 4abz_c + h_c + pyr_c	SK141_RS05980	Folate biosynthesis	4.1.3.38	rxn03841; KEGG R05553
DHNPA_1	Dihydroneopterin aldolase	dhnpt_c --> 2ahhmp_c + gcald_c	SK141_RS01070	Folate biosynthesis	4.1.2.25	rxn02504	PMID 16781731, PMID 7798151
HPPK	2-amino-4-hydroxy-6-hydroxymethyldihydropteridine diphosphokinase	2ahhmp_c + atp_c --> 2ahhmd_c + amp_c + h_c	SK141_RS01070	Folate biosynthesis	2.7.6.3	rxn02503; R03503	PMID 16781731, PMID 7798151
CHLPCTD	Choline phosphate cytididyltransferase	cholp_c + ctp_c + h_c --> cdpchol_c + ppi_c	SK141_RS04755	Glycerophospholipid metabolism	2.7.7.15	No seed reaction; KEGG R01890	PMID 8837483
CHOLK	Choline kinase	atp_c + chol_c --> adp_c + cholp_c + h_c	SK141_RS04765	Glycerophospholipid metabolism	2.7.1.32	No seed reaction; KEGG R01021	PMID 9026440
NTD4	5'-nucleotidase (CMP)	cmp_c + h2o_c --> cytd_c + pi_c	SK141_RS09110	Pyrimidine metabolism	3.1.3.5	rxn00363;KEGG R00511
NTD2	5'-nucleotidase (UMP)	h2o_c + ump_c --> pi_c + uri_c	SK141_RS09110	Pyrimidine metabolism	3.1.3.5	rxn00708; KEGG R00963
NTD3	5'-nucleotidase (dCMP)	dcmp_c + h2o_c --> dcyt_c + pi_c	SK141_RS09110	Pyrimidine metabolism	3.1.3.5	rxn01218; KEGG R01664
NTD1	5'-nucleotidase (dUMP)	dump_c + h2o_c --> duri_c + pi_c	SK141_RS09110	Pyrimidine metabolism	3.1.3.5	rxn01521; KEGG R02102
NTD5	5'-nucleotidase (dTMP)	dtmp_c + h2o_c --> pi_c + thymd_c	SK141_RS09110	Pyrimidine metabolism	3.1.3.5	rxn01145; KEGG R01569
NTD8	5'-nucleotidase (dGMP)	dgmp_c + h2o_c --> dgsn_c + pi_c	SK141_RS09110	Pyrimidine metabolism	3.1.3.5	rxn01445; KEGG R01968
NTD9	5'-nucleotidase (GMP)	gmp_c + h2o_c --> gsn_c + pi_c	SK141_RS09110	Pyrimidine metabolism	3.1.3.5	rxn00913; KEGG R01227
NTD10	5'-nucleotidase (XMP)	h2o_c + xmp_c --> pi_c + xtsn_c	SK141_RS09110	Pyrimidine metabolism	3.1.3.5	rxn01961; KEGG R02719
NTD11	5'-nucleotidase (IMP)	h2o_c + imp_c --> ins_c + pi_c	SK141_RS09110	Pyrimidine metabolism	3.1.3.5	rxn00831; KEGG R01126
NTD7	5'-nucleotidase (AMP)	amp_c + h2o_c --> adn_c + pi_c	SK141_RS09110	Pyrimidine metabolism	3.1.3.5	rxn00132; KEGG R00183
NTD6	5'-nucleotidase (dAMP)	damp_c + h2o_c --> dad_2_c + pi_c	SK141_RS09110	Pyrimidine metabolism	3.1.3.5	rxn01507; KEGG R02088
PGGT2	Peptidoglycan glycosyltransferase	uaaAgla_c --> PG_c + udcpdp_c	SK141_RS06535	Peptidoglycan biosynthesis	2.4.1.129
CA2abc	Calcium transport via ABC system	atp_c + ca2_e + h2o_c --> adp_c + ca2_c + h_c + pi_c	SK141_RS06235	Transport	3.6.3.8
MNabc	Manganese transport via ABC system	atp_c + h2o_c + mn2_e --> adp_c + h_c + mn2_c + pi_c	SK141_RS07415 and SK141_RS07420 and SK141_RS07425	Transport	3.6.3.35		PMID 9440518
CD2abc1	Cadmium transport out via ABC system	atp_c + cd2_c + h2o_c --> adp_c + cd2_e + h_c + pi_c	SK141_RS02160 or SK141_RS06375	Transport	3.6.3.3
FE3abc	Iron (III) transport via ABC system	atp_c + fe3_e + h2o_c --> adp_c + fe3_c + h_c + pi_c	SK141_RS08435 and SK141_RS08440 and SK141_RS08445	Transport
FE2t	Iron II transport	fe2_e --> fe2_c	SK141_RS08780	Transport
Kt1	Potassium transport via uniport (facilitated diffusion)	k_e --> k_c	SK141_RS01285 or SK141_RS00400	Transport			PMID 25011047
MG2abc	Magnesium transport via ABC system	atp_c + h2o_c + mg2_e --> adp_c + h_c + mg2_c + pi_c	SK141_RS08685	Transport	3.6.3.2
METabc	L-methionine transport via ABC system	atp_c + h2o_c + met__L_e --> adp_c + h_c + met__L_c + pi_c	(SK141_RS08325 or SK141_RS08830) and SK141_RS08815 and (SK141_RS08335 or SK141_RS08820 or SK141_RS00380)	Transport			PMID 1767537, PMID 22167202
URAt2	Uracil transport in via proton symport	h_e + ura_e --> h_c + ura_c	SK141_RS05685	Transport
GUAt2r	Guanine reversible transport via proton symport	gua_e + h_e --> gua_c + h_c	SK141_RS01045	Transport
RIBFLVt2	Riboflavin transport in via proton symport	h_e + ribflv_e --> h_c + ribflv_c	SK141_RS01300	Transport
PNTOt2	Pantothenate reversible transport via proton symport	h_e + pnto__R_e <=> h_c + pnto__R_c	SK141_RS03935	Transport
GLNabc	L-glutamine transport via ABC system	atp_c + gln__L_e + h2o_c --> adp_c + gln__L_c + h_c + pi_c	(SK141_RS07310 and SK141_RS03875) or (SK141_RS08090 and (SK141_RS02100 or SK141_RS02330 or SK141_RS04855))	Transport	TC 3.A.1.3.2
LEUabc	L-leucine transport via ABC system	atp_c + h2o_c + leu__L_e --> adp_c + h_c + leu__L_c + pi_c	SK141_RS02245 and SK141_RS02250 and SK141_RS02255 and SK141_RS02260 and SK141_RS02265	Transport	TC 3.A.1.4.1
ILEabc	L-isoleucine transport via ABC system	atp_c + h2o_c + ile__L_e --> adp_c + h_c + ile__L_c + pi_c	SK141_RS02245 and SK141_RS02250 and SK141_RS02255 and SK141_RS02260 and SK141_RS02265	Transport	TC 3.A.1.4.1
VALabc	L-valine transport via ABC system	atp_c + h2o_c + val__L_e --> adp_c + h_c + pi_c + val__L_c	SK141_RS02245 and SK141_RS02250 and SK141_RS02255 and SK141_RS02260 and SK141_RS02265	Transport	TC 3.A.1.4.1
ARGORNt3	Arginine/ornithine antiporter	arg__L_e + orn__L_c <=> arg__L_c + orn__L_e	SK141_RS04960 or SK141_RS01000 or SK141_RS00765	Transport			PMID 29712874, PMID 27804281
HISt2r	L histidine reversible transport via proton symport	h_e + his__L_e --> h_c + his__L_c	SK141_RS06045	Transport			PMID 22167202
CITRt2r	Citrulline reversible transport via proton symport	citr__L_e + h_e <=> citr__L_c + h_c	SK141_RS04960 or SK141_RS01000 or SK141_RS00765	Transport
NACt	Nicotinic acid transport	nac_e --> nac_c	SK141_RS03930	Transport			PMID 26311256
NCAMUP	Nicotinamide acid uptake	ncam_e --> ncam_c	SK141_RS03930	Transport			PMID 26311256
IPMD	3-isopropylmalate dehydrogenase	3c2hmp_c + nad_c --> 3c4mop_c + h_c + nadh_c	SK141_RS03485	Valine, leucine and isoleucine biosynthesis		KEGG R04426
BGLA1	6-phospho-beta-glucosidase	6pgg_c + h2o_c --> g6p_c + glc__D_c	SK141_RS02180	Starch and sucrose metabolism	3.2.1.86	rxn00608; KEGG R00839
PIt7	Phosphate transport in/out via three Na+ symporter	3.0 na1_e + pi_e <=> 3.0 na1_c + pi_c	SK141_RS01510	Transport
PIabc	Phosphate transport via ABC system	atp_c + h2o_c + pi_e --> adp_c + h_c + 2.0 pi_c	(SK141_RS02535 or SK141_RS04060) and (SK141_RS02540 or SK141_RS02545) and (SK141_RS02550 or SK141_RS02555)	Transport	TC 3.A.1.7.1		PMID 27379215
LYSabc	L-lysine transport via ABC system	atp_c + h2o_c + lys__L_e --> adp_c + h_c + lys__L_c + pi_c	SK141_RS02085	Transport	TC 3.A.1.3.1		PMID 29398251
GLYCt	Glycerol transport via channel	glyc_c <=> glyc_e	SK141_RS09140 or SK141_RS05705	Transport
THMabc	Thiamine transport via ABC system	atp_c + h2o_c + thm_e --> adp_c + h_c + pi_c + thm_c	SK141_RS02115 and SK141_RS02120	Transport			PMID 25676607
BTNt2i	Biotin uptake	btn_e + h_e --> btn_c + h_c	SK141_RS03140	Transport			PMID 17301237
ACHBS	2-aceto-2-hydroxybutanoate synthase	2obut_c + h_c + pyr_c --> 2ahbut_c + co2_c	SK141_RS08120 and SK141_RS08125	Valine, leucine and isoleucine biosynthesis	2.2.1.6	KEGG R08648
SUCOAS	Succinyl-CoA synthetase (ADP-forming)	atp_c + coa_c + succ_c <=> adp_c + pi_c + succoa_c	SK141_RS00150	TCA cycle		KEGG R00405
HMPK1	Hydroxymethylpyrimidine kinase (ATP)	4ahmmp_c + atp_c --> 4ampm_c + adp_c + h_c	SK141_RS01885	Thiamine metabolism	2.7.1.49	KEGG R03471	PMID 19181806
ARBTpts	Arbutin transport via PEPPyr PTS	arbt_e + pep_c --> arbt6p_c + pyr_c	SK141_RS04665 and SK141_RS04670	Transport	2.7.3.9
SALCpts	Salicin transport via PEP:Pyr PTS	pep_c + salcn_e --> pyr_c + salcn6p_c	SK141_RS04665 and SK141_RS04670	Transport	2.7.3.9
GLYt4	Glycine transport via sodium symport	gly_e + na1_e <=> gly_c + na1_c	SK141_RS07885	Transport
CHLt2	Choline transport via proton symport	chol_e + h_e <=> chol_c + h_c	SK141_RS04760	Transport			PMID 26577602, PMID 22432701
UAG4Ei	UDP-N-acetylglucosamine 4-epimerase	uacgam_c --> udpacgal_c	SK141_RS06355	Amino sugar and nucleotide sugar metabolism	5.1.3.2	KEGG R00418
T2DECAI	Trans-2-decenoyl-ACP isomerase	tdec2eACP_c <=> cdec3eACP_c	SK141_RS07855	Fatty acid biosynthesis	5.3.3.14		PMID 28223392, PMID 17827283, PMID 12237320
3OAS121	3-oxoacyl-[acyl-carrier-protein] synthase (n-C12:1)	cdec3eACP_c + h_c + malACP_c --> 3ocddec5eACP_c + ACP_c + co2_c	SK141_RS07820	Fatty acid biosynthesis	2.3.1.179		PMID 28223392, PMID 17827283
3OAR121	3-oxoacyl-[acyl-carrier-protein] reductase (n-C12:1)	3ocddec5eACP_c + h_c + nadph_c --> 3hcddec5eACP_c + nadp_c	SK141_RS07825	Fatty acid biosynthesis	1.1.1.100		PMID 28223392, PMID 17827283
3HAD121	3-hydroxyacyl-[acyl-carrier-protein] dehydratase (n-C12:1)	3hcddec5eACP_c --> h2o_c + t3c5ddeceACP_c	SK141_RS07810	Fatty acid biosynthesis	4.2.1.59	rxn07578	PMID 28223392, PMID 17827283
EAR121x	Enoyl-[acyl-carrier-protein] reductase (NADH) (n-C12:1)	h_c + nadh_c + t3c5ddeceACP_c --> cddec5eACP_c + nad_c	SK141_RS07835	Fatty acid biosynthesis	1.3.1.9		PMID 28223392, PMID 17827283
3OAS141	3-oxoacyl-[acyl-carrier-protein] synthase (n-C14:1)	cddec5eACP_c + h_c + malACP_c --> 3ocmrs7eACP_c + ACP_c + co2_c	SK141_RS07820	Fatty acid biosynthesis	2.3.1.179		PMID 28223392, PMID 17827283
3OAR141	3-oxoacyl-[acyl-carrier-protein] reductase (n-C14:1)	3ocmrs7eACP_c + h_c + nadph_c --> 3hcmrs7eACP_c + nadp_c	SK141_RS07825	Fatty acid biosynthesis	1.1.1.100		PMID 28223392, PMID 17827283
3HAD141	3-hydroxyacyl-[acyl-carrier-protein] dehydratase (n-C14:1)	3hcmrs7eACP_c --> h2o_c + t3c7mrseACP_c	SK141_RS07810	Fatty acid biosynthesis	4.2.1.59	rxn07578	PMID 28223392, PMID 17827283
EAR141x	Enoyl-[acyl-carrier-protein] reductase (NADH) (n-C14:1)	h_c + nadh_c + t3c7mrseACP_c --> nad_c + tdeACP_c	SK141_RS07835	Fatty acid biosynthesis	1.3.1.9		PMID 28223392, PMID 17827283
3OAS161	3-oxoacyl-[acyl-carrier-protein] synthase (n-C16:1)	h_c + malACP_c + tdeACP_c --> 3ocpalm9eACP_c + ACP_c + co2_c	SK141_RS07820	Fatty acid biosynthesis	2.3.1.179		PMID 28223392, PMID 17827283
3OAR161	3-oxoacyl-[acyl-carrier-protein] reductase (n-C16:1)	3ocpalm9eACP_c + h_c + nadph_c --> 3hcpalm9eACP_c + nadp_c	SK141_RS07825	Fatty acid biosynthesis	1.1.1.100		PMID 28223392, PMID 17827283
3HAD161	3-hydroxyacyl-[acyl-carrier-protein] dehydratase (n-C16:1)	3hcpalm9eACP_c --> h2o_c + t3c9palmeACP_c	SK141_RS07810	Fatty acid biosynthesis	4.2.1.59	rxn07578	PMID 28223392, PMID 17827283
EAR161x	Enoyl-[acyl-carrier-protein] reductase (NADH) (n-C16:1)	h_c + nadh_c + t3c9palmeACP_c --> hdeACP_c + nad_c	SK141_RS07835	Fatty acid biosynthesis	1.3.1.9		PMID 28223392, PMID 17827283
3OAS181	3-oxoacyl-[acyl-carrier-protein] synthase (n-C18:1)	h_c + hdeACP_c + malACP_c --> 3ocvac11eACP_c + ACP_c + co2_c	SK141_RS07820	Fatty acid biosynthesis	2.3.1.179		PMID 28223392, PMID 17827283
3OAR181	3-oxoacyl-[acyl-carrier-protein] reductase (n-C18:1)	3ocvac11eACP_c + h_c + nadph_c --> 3hcvac11eACP_c + nadp_c	SK141_RS07825	Fatty acid biosynthesis	1.1.1.100		PMID 28223392, PMID 17827283
3HAD181	3-hydroxyacyl-[acyl-carrier-protein] dehydratase (n-C18:1)	3hcvac11eACP_c --> h2o_c + t3c11vaceACP_c	SK141_RS07810	Fatty acid biosynthesis	4.2.1.59	rxn07578	PMID 28223392, PMID 17827283
EAR181x	Enoyl-[acyl-carrier-protein] reductase (NADH) (n-C18:1)	h_c + nadh_c + t3c11vaceACP_c --> nad_c + octeACP_c	SK141_RS07835	Fatty acid biosynthesis	1.3.1.9		PMID 28223392, PMID 17827283
FA120ACPHi	Fatty-acyl-ACP hydrolase	ddcaACP_c + h2o_c --> ACP_c + ddca_c + h_c	SK141_RS02500	Fatty acid biosynthesis	3.1.2.21		PMID 28223392, PMID 17827283
FA140ACPHi	Fatty-acyl-ACP hydrolase	h2o_c + myrsACP_c --> ACP_c + h_c + ttdca_c	SK141_RS02500	Fatty acid biosynthesis	3.1.2.21		PMID 28223392, PMID 17827283
BPNT	3',5'-bisphosphate nucleotidase	h2o_c + pap_c --> amp_c + pi_c	SK141_RS05610	Fatty acid biosynthesis	3.1.3.97	KEGG R00188
G3PAT141	Glycerol-3-phosphate acyltransferase (C14:1)	glyc3p_c + tdeACP_c --> 1tdec7eg3p_c + ACP_c	SK141_RS03230 or SK141_RS00170	Glycerophospholipid metabolism	2.3.1.15		PMID 22981714
G3PAT161	Glycerol-3-phosphate acyltransferase (C16:1)	glyc3p_c + hdeACP_c --> 1hdec9eg3p_c + ACP_c	SK141_RS03230 or SK141_RS00170	Glycerophospholipid metabolism	2.3.1.15		PMID 22981714
G3PAT181	Glycerol-3-phosphate acyltransferase (C18:1)	glyc3p_c + octeACP_c --> 1odec11eg3p_c + ACP_c	SK141_RS03230 or SK141_RS00170	Glycerophospholipid metabolism	2.3.1.15		PMID 22981714
TRIOK	Triokinase	atp_c + glyald_c --> adp_c + g3p_c + h_c	SK141_RS04175	Fructose and mannose metabolism	2.7.1.28	KEGG R01059
ACTD2	Acetoin dehydrogenase	actn__R_c + coa_c + nad_c --> acald_c + accoa_c + h_c + nadh_c	SK141_RS04235 and SK141_RS04240 and SK141_RS04245 and SK141_RS04250	Other	2.3.1.190
DNAMTn2r	DNA (cytosine-5-)-methyltransferase	amet_c + dna_c --> ahcys_c + dna5mtc_c + h_c	SK141_RS02770	Cysteine and methionine metabolism	2.1.1.37	KEGG R00380
PFK_3	Phosphofructokinase (s7p)	atp_c + s7p_c --> adp_c + h_c + s17bp_c	SK141_RS05005	Pentose phosphate pathway	2.7.1.11	KEGG R01843
FBA3	Sedoheptulose 1,7-bisphosphate D-glyceraldehyde-3-phosphate-lyase	s17bp_c <=> dhap_c + e4p_c	SK141_RS01965	Pentose phosphate pathway	4.1.2.13	KEGG R01829
RAFGH	Raffinose galactohydrolase	h2o_c + raffin_c --> gal_c + sucr_c	SK141_RS07120	Galactose metabolism	3.2.1.22	KEGG R06070
GALK2	Galactokinase	a_gal__D_c + atp_c --> adp_c + gal1p_c + h_c	SK141_RS06995	Galactose metabolism	2.7.1.6
MLTP1	Maltodextrin phosphorylase (maltopentaose)	maltpt_c + pi_c <=> g1p_c + maltttr_c	SK141_RS00540	Starch and sucrose metabolism	2.4.1.1
MLTP2	Maltodextrin phosphorylase (maltohexaose),	malthx_c + pi_c <=> g1p_c + maltpt_c	SK141_RS00540	Starch and sucrose metabolism	2.4.1.1
MLTP3	Maltodextrin phosphorylase (maltoheptaose)	malthp_c + pi_c <=> g1p_c + malthx_c	SK141_RS00540	Starch and sucrose metabolism	2.4.1.1
MLTP0_1	Maltodextrin phosphorylase (maltose)	malt_c + pi_c --> g1p_c + glc__D_c	SK141_RS00540	Starch and sucrose metabolism	2.4.1.1		PMID 19202084
MLTP0_2	Maltodextrin phosphorylase (maltotriose)	malttr_c + pi_c --> g1p_c + malt_c	SK141_RS00540	Starch and sucrose metabolism	2.4.1.1		PMID 19202084
MLTP0_3	Maltodextrin phosphorylase (maltotetraose)	maltttr_c + pi_c --> g1p_c + malttr_c	SK141_RS00540	Starch and sucrose metabolism	2.4.1.1		PMID 19202084
AMALT1	Amylomaltase (maltotriose)	malt_c + malttr_c --> glc__D_c + maltttr_c	SK141_RS00535	Starch and sucrose metabolism	2.4.1.25
AMALT2	Amylomaltase (maltotetraose)	malt_c + maltttr_c --> glc__D_c + maltpt_c	SK141_RS00535	Starch and sucrose metabolism	2.4.1.25
AMALT3	Amylomaltase (maltopentaose)	malt_c + maltpt_c --> glc__D_c + malthx_c	SK141_RS00535	Starch and sucrose metabolism	2.4.1.25
AMALT4	Amylomaltase (maltohexaose)	malt_c + malthx_c --> glc__D_c + malthp_c	SK141_RS00535	Starch and sucrose metabolism	2.4.1.25
MNt2	Manganese transport in via proton symport	h_e + mn2_e --> h_c + mn2_c	SK141_RS05625	Transport
FEROc	Ferroxidase	4.0 fe2_c + 4.0 h_c + o2_c --> 4.0 fe3_c + 2.0 h2o_c	SK141_RS01860	Other	1.16.3.1	KEGG R00078
ACGApts	N-Acetyl-D-glucosamine transport via PEP:Pyr PTS	pep_c + acgam_e --> acgam6p_c + pyr_c	SK141_RS01025 and SK141_RS01030 and SK141_RS01035 and SK141_RS04665 and SK141_RS04670	Transport	2.7.1.191		PMID 24928869
GAMpts	D-glucosamine transport via PEP:Pyr PTS	pep_c + gam_e --> gam6p_c + pyr_c	SK141_RS01025 and SK141_RS01030 and SK141_RS01035 and SK141_RS04665 and SK141_RS04670	Transport	2.7.1.-		PMID 24928869
G3POR	D-glyceraldehyde 3-phosphate:NADP+ oxidoreductase	g3p_c + h2o_c + nadp_c --> 3pg_c + h_c + nadph_c	SK141_RS04090	Glycolysis	1.2.1.9	rxn00779; KEGG R01058
GALpts	Galactose transport via PEP:Pyr PTS	gal_e + pep_c --> dgal6p_c + pyr_c	SK141_RS04665 and SK141_RS04670 and SK141_RS04740 and SK141_RS04745 and SK141_RS04750	Transport	2.7.1.204	KEGG R11171
SUCP	Sucrose phosphorylase	pi_c + sucr_c --> fru_c + g1p_c	SK141_RS07100 (Der er kun en)	Starch and sucrose metabolism	2.4.1.7	rxn00577; KEGG R00803	PMID 18175927
LACOX	L-lactate oxidase	lac__L_c + o2_c --> h2o2_c + pyr_c	SK141_RS02105	Pyruvate metabolism		KEGG R11996	PMID 27302031
RNAMTPP_1	Nicotinamide riboside transport	rnam_e --> rnam_c	SK141_RS07030	Transport		rxn10181	PMID 26311256
ORNabc	Ornithine transport via ABC system	atp_c + h2o_c + orn__L_e --> adp_c + h_c + orn__L_c + pi_c	SK141_RS02085	Transport	TC 3.A.1.3.1	rxn05156
UDPDEACGALS	UDPDEACGALs synthase	uacgam_c --> h2o_c + udpdeacgal_c	SK141_RS08985	Teichoic acid synthesis	4.2.1.-		PMID 28223392, PMID 17827283
UDPAATGALS	UDPAATGAL synthase	glu__L_c + udpdeacgal_c --> akg_c + udpaatgal_c	SK141_RS06930	Teichoic acid synthesis	2.6.1.-		PMID 28223392, PMID 17827283
UDPAATGALUDCPPS	UDPAATGALUDCPPs synthase	udcpp_c + udpaatgal_c --> udpaatgal_udcpp_c + ump_c	SK141_RS06935	Teichoic acid synthesis	2.4.1.-		PMID 28223392, PMID 17827283
GALUDPAATGALUDCPPS	GALUDPAATGALUDCPP synthase	udpaatgal_udcpp_c + udpgal_c --> gal_udpaatgal_udcpp_c + h_c + udp_c	SK141_RS08990	Teichoic acid synthesis			PMID 28223392, PMID 17827283
RBT5PS	ru5p__D synthase	h_c + nadph_c + ru5p__D_c --> nadp_c + rbt5p_c	SK141_RS04770	Teichoic acid synthesis			PMID 28223392, PMID 17827283
CDPRBTLS	cdprbtl synthase	ctp_c + h_c + rbt5p_c --> cdprbtl_c + ppi_c	SK141_RS04775	Teichoic acid synthesis	2.7.7.60		PMID 28223392, PMID 17827283
RIBGALUDPAATGALUDCPPS	ribgaludpaatgaludcpp synthase	cdprbtl_c + gal_udpaatgal_udcpp_c --> cmp_c + h_c + rib_gal_udpaatgal_udcpp_c	SK141_RS02690	Teichoic acid synthesis	2.7.8.-		PMID 28223392, PMID 17827283
TAUNITS	TA subunitunit synthase	acgal_rib_gal_udpaatgal_udcpdp_c + 2.0 cdpchol_c --> 2.0 cmp_c + taunit_c	SK141_RS02700	Teichoic acid synthesis	2.7.8.-		PMID 28223392, PMID 17827283
G3PATX	Glycerol-3-phosphate acyltransferase	0.069 ddcaACP_c + glyc3p_c + 0.099 hdeACP_c + 0.133 myrsACP_c + 0.183 ocdcaACP_c + 0.111 octeACP_c + 0.368 palmACP_c + 0.037 tdeACP_c --> ACP_c + 0.01 agly3p_sor_c	SK141_RS00170 and SK141_RS03230	Glycerophospholipid metabolism	2.3.1.15		PMID 22981714
AGPATX	acyl glycerol 3-phosphate acyltransferase	0.01 agly3p_sor_c + 0.069 ddcaACP_c + 0.099 hdeACP_c + 0.133 myrsACP_c + 0.183 ocdcaACP_c + 0.111 octeACP_c + 0.368 palmACP_c + 0.037 tdeACP_c --> ACP_c + 0.01 pa_sor_c	SK141_RS06380	Glycerophospholipid metabolism	2.3.1.51		PMID 28223392
DASYNX	CDPDiacylglycerol synthetase	ctp_c + h_c + 0.01 pa_sor_c --> 0.01 cdpdag_sor_c + ppi_c	SK141_RS08380	Glycerophospholipid metabolism	2.7.7.41		PMID 22981714, PMID 28223392
PGSAX	Phosphatidylglycerol synthase	0.01 cdpdag_sor_c + glyc3p_c --> cmp_c + h_c + 0.01 pgp_sor_c	SK141_RS09430	Glycerophospholipid metabolism	2.7.8.5		PMID 28223392, PMID 3722368
PGPPX	Phosphatidylglycerol phosphate phosphatase	h2o_c + 0.01 pgp_sor_c --> 0.01 pg_sor_c + pi_c	SK141_RS08225	Glycerophospholipid metabolism	3.1.3.27		PMID 28223392
CLPNSX	Cardiolipin Synthase	0.02 pg_sor_c --> 0.01 clpn_sor_c + glyc_c	SK141_RS08645	Glycerophospholipid metabolism	2.7.8.-		PMID 28223392
STCHSabc	Stachyose transport via ABC system	atp_c + h2o_c + stchs_e --> adp_c + h_c + pi_c + stchs_c	SK141_RS07460 and SK141_RS07105 and SK141_RS07110 and SK141_RS07115	Transport			PMID 21602335
RAFFINabc	Raffinose transport via ABC system	atp_c + h2o_c + raffin_e --> adp_c + h_c + pi_c + raffin_c	SK141_RS07460 and SK141_RS07105 and SK141_RS07110 and SK141_RS07115	Transport			PMID 21602335
MALTabc	Maltose transport via ABC system	atp_c + h2o_c + malt_e --> adp_c + h_c + malt_c + pi_c	SK141_RS07460 and SK141_RS00520 and SK141_RS00525 and SK141_RS00530	Transport			PMID 17259319, PMID 21825065
MALTTRabc	Maltotriose transport via ABC system	atp_c + h2o_c + malttr_e --> adp_c + h_c + malttr_c + pi_c	SK141_RS07460 and SK141_RS00520 and SK141_RS00525 and SK141_RS00530	Transport			PMID 17259319, PMID 21825065
MALTTTRabc	Maltotetraose transport via ABC system	atp_c + h2o_c + maltttr_e --> adp_c + h_c + maltttr_c + pi_c	SK141_RS07460 and SK141_RS00520 and SK141_RS00525 and SK141_RS00530	Transport			PMID 17259319, PMID 21825065
MALTPTabc	Maltopentose transport via ABC system	atp_c + h2o_c + maltpt_e --> adp_c + h_c + maltpt_c + pi_c	SK141_RS07460 and SK141_RS00520 and SK141_RS00525 and SK141_RS00530	Transport			PMID 17259319, PMID 21825065
MALTHXabc	Maltohexaose transport via ABC system	atp_c + h2o_c + malthx_e --> adp_c + h_c + malthx_c + pi_c	SK141_RS07460 and SK141_RS00520 and SK141_RS00525 and SK141_RS00530	Transport			PMID 17259319, PMID 21825065
MALTHPabc	Maltoheptaose transport via ABC system	atp_c + h2o_c + malthp_e --> adp_c + h_c + malthp_c + pi_c	SK141_RS07460 and SK141_RS00520 and SK141_RS00525 and SK141_RS00530	Transport			PMID 17259319, PMID 21825065
MALT6PP	Maltose 6 phosphate phosphatase	h2o_c + malt6p_c --> malt_c + pi_c	SK141_RS02295	Starch and sucrose metabolism	3.1.3.90	KEGG R10486	PMID 23930155
T2DODECAI	Trans-2-decenoyl-ACP isomerase	tddec2eACP_c --> cddec5eACP_c	SK141_RS07855	Fatty acid biosynthesis			PMID 28223392, PMID 17827283, PMID 12237320
GALabc	Galactose transport via the ABC system	atp_c + gal_e + h2o_c --> adp_c + gal_c + h_c + pi_c	SK141_RS09040 and SK141_RS09045 and SK141_RS09050	Transport			PMID 25826206.
GALT_1	hexose-1-phosphate uridylyltransferase	gal1p_c + udpg_c --> g1p_c + udpgal_c	SK141_RS06990	Galactose metabolism		KEGG R00955	PMID 25826206.
FRUpts_2	D-fructose transport via PEP:Pyr PTS (f6p generating)	fru_e + pep_c --> f6p_c + pyr_c	SK141_RS01025 and SK141_RS01030 and SK141_RS01035 and SK141_RS04665 and SK141_RS04670	Transport			PMID 21239541
PAP	Phosphatidic acid phosphatase	h2o_c + 0.01 pa_sor_c --> 0.01 dag_sor_c + pi_c	SK141_RS01305	Glycerophospholipid metabolism	3.1.3.4		PMID 22432701
UDPGDAGTRANS	UDP-glucose:diacylglycerol glucosyltransferase	0.01 dag_sor_c + udpg_c --> 0.01 glc_dag_c + h_c + udp_c	SK141_RS05045	Glycerophospholipid metabolism	2.4.1.337		PMID 22432701
UDPGALDAGTRANS	UDP-galactose:diacylglycerol glucosyltransferase	0.01 glc_dag_c + udpgal_c --> 0.01 galglc_dag_c + h_c + udp_c	SK141_RS05050	Glycerophospholipid metabolism	2.4.1.208		PMID 22432701
Fort	Formate transport	for_c <=> for_e	SK141_RS03370	Transport
METS	Methionine synthase	5mthf_c + hcys__L_c <=> h_c + met__L_c + thf_c	SK141_RS07505	Cysteine and methionine metabolism	2.1.1.13
ARBabc	arabinose transport via ABC system	arab_e + atp_c + h2o_c --> adp_c + arab_c + h_c + pi_c	SK141_RS09045 or SK141_RS07105 and SK141_RS07110 or SK141_RS09050 and SK141_RS07115 or SK141_RS09040 or SK141_RS07460	Transport			PMID: 16326697, PMID: 25384484, BIOLOG
ARAI	arabinose isomerase	arab_c <=> rbl__L_c	SK141_RS02185	Fructose and mannose metabolism	5.3.1.4		PMID: 16326697, PMID: 25384484, BIOLOG
RBP4E	L-ribulose-phosphate 4-epimerase	ru5p__L_c --> xu5p__D_c	SK141_RS01160	Pentose and glucuronate interconversions	5.1.3.4		PMID: 16326697, PMID: 25384484, BIOLOG
XYLt	D xylose reversible transport	xyl__D_e <=> xyl__D_c	SK141_RS01025 and SK141_RS01030 and SK141_RS01035 and SK141_RS04665 and SK141_RS04670	Transport			PMID: 10438743, BIOLOG
MELIBabc	Melibiose transport via ABC system (import)	atp_c + h2o_c + melib_e <=> adp_c + h_c + melib_c + pi_c	SK141_RS07460 and SK141_RS07105 and SK141_RS07110 and SK141_RS07115	Transport			PMID: 22428019, BIOLOG
GALS3	A-galactosidase (melibiose)	h2o_c + melib_c --> gal_c + glc__D_c	SK141_RS07120	Galactose metabolism	3.2.1.22		PMID: 22428019, BIOLOG
ALLULpts	Allulose transport via ABC system (import)	allul_e + pep_c --> allul6p_c + pyr_c	SK141_RS04665 and SK141_RS04670 and SK141_RS05745	Transport			BIOLOG
TGTpts	Tagatose transport via PEP:Pyr PTS	pep_c + tgt_e --> pyr_c + tag6p__D_c	SK141_RS04665 and SK141_RS04670 and SK141_RS04700 and SK141_RS04705	Transport			PMID: 22428019, BIOLOG
PDH	Pyruvate dehydrogenase	coa_c + nad_c + pyr_c --> accoa_c + co2_c + nadh_c	SK141_RS04235 and SK141_RS04240 and SK141_RS04245 and SK141_RS04250	Other
SERt2r	L serine reversible transport via proton symport	h_e + ser__L_e <=> h_c + ser__L_c	SK141_RS07575	Transport
GLYCL	Glycine Cleavage System	gly_c + nad_c + thf_c --> co2_c + mlthf_c + nadh_c + nh4_c	SK141_RS04250	Other
DRIBabc	Deoxyribose transport via ABC system	atp_c + h2o_c + drib_e --> adp_c + h_c + pi_c + drib_c	SK141_RS03215 and SK141_RS03220 and SK141_RS03225	Transport			BIOLOG
THFOR1	5,6,7,8-Tetrahydrofolate:NAD+ oxidoreductase	2.0 h_c + 2.0 nadh_c + fol_c --> 2.0 nad_c + thf_c	SK141_RS07480 or SK141_RS06335	Folate biosynthesis
BIOMASS	Biomass reaction	0.0131130942491956 10fthf_c + 0.0134842378803993 5mthf_c + 0.16965805 PG_c + 0.4375425466687082 ala__L_c + 0.0154760105838767 amet_c + 0.20042680956314615 arg__L_c + 0.1305654919614321 asn__L_c + 0.18192368671166845 asp__L_c + 63.0915538215648 atp_c + 0.00023058442242721464 clpn_sor_c + 0.00809666125421016 coa_c + 0.06354229810948397 ctp_c + 0.01346325844860891 cys__L_c + 0.014609078615068867 dat…

## Sheet: reactions_without_gpr
Reactions in iCJ415 without GPR
reaction_id	reaction_description	formula	gene_reaction_association	subsystem	ec_number	alternative_id	references
ADEt2	Adenine transport in via proton symport	ade_e + h_e <=> ade_c + h_c		Transport			PMID 29398251
AKP1	Alkaline phosphatase Dihydroneopterin	ahdt_c + 3.0 h2o_c --> dhnpt_c + 2.0 h_c + 3.0 pi_c		Folate biosynthesis		KEGG R04620	PMID 7798151
GLYt2r	Glycine reversible transport via proton symport	gly_e + h_e <=> gly_c + h_c		Transport			PMID 22167202
CYSt2r	L cysteine reversible transport via proton symport	cys__L_e + h_e --> cys__L_c + h_c		Transport			PMID 22167202
DAPE	Diaminopimelate epimerase	26dap_LL_c <=> 26dap__M_c		Lysine biosynthesis		KEGG R02735	Gapfilling
G5SADs	L-glutamate 5-semialdehyde dehydratase (spontaneous)	glu5sa_c <=> 1pyr5c_c + h2o_c + h_c		Arginine and proline metabolism		KEGG R03314	Spontaneus
OMCDC	2-Oxo-4-methyl-3-carboxypentanoate decarboxylation	3c4mop_c + h_c --> 4mop_c + co2_c		Valine, leucine and isoleucine biosynthesis		KEGG R0165	Spontaneus
H2Ot	H2O transport via diffusion	h2o_e <=> h2o_c		Transport			Spontaneus
CO2t	CO2 transporter via diffusion	co2_e <=> co2_c		Transport			Spontaneus
ATPM	ATP maintenance requirement	atp_c + h2o_c --> adp_c + h_c + pi_c		Maintenance		KEGG R00086
ACt2r	Acetate reversible transport via proton symport	ac_e + h_e <=> ac_c + h_c		Transport			PMID 29398251
ETOHt	Ethanol reversible transport	etoh_e <=> etoh_c		Transport			Spontaneus
ALATA_L	L-alanine transaminase	akg_c + ala__L_c <=> glu__L_c + pyr_c		Alanine, aspartate and glutamate metabolism		KEGG R00258	PMID 22167202
FA141ACPHi	Fatty-acyl-ACP hydrolase	h2o_c + tdeACP_c --> ACP_c + h_c + ttdcea_c		Fatty acid biosynthesis			PMID 28223392, PMID 17827283
FA160ACPHi	Fatty-acyl-ACP hydrolase	h2o_c + palmACP_c --> ACP_c + h_c + hdca_c		Fatty acid biosynthesis			PMID 28223392, PMID 17827283
FA161ACPHi	Fatty-acyl-ACP hydrolase	h2o_c + hdeACP_c --> ACP_c + h_c + hdcea_c		Fatty acid biosynthesis			PMID 28223392, PMID 17827283
SK_dna_c	Sink dna	dna_c <=>		Cysteine and methionine metabolism			Sink reaction
SK_dna5mtc_c	Dna5mtc Demand reaction	dna5mtc_c <=>		Cysteine and methionine metabolism			Sink reaction
ACMANApts	N-acetyl-D-mannosamine transport via PTS	acmana_e + pep_c --> acmanap_c + pyr_c		Transport			BIOLOG
O2t	O2 transport diffusion	o2_e --> o2_c		Transport			Spontaneus
UDPACGALRIBGALUDPAATGALS	UDPACGALRIBGALUDPAATGAL synthase	rib_gal_udpaatgal_udcpp_c + udpacgal_c --> acgal_rib_gal_udpaatgal_udcpdp_c + h_c + udp_c		Teichoic acid synthesis			PMID 22432701
FA181ACPHi	FATTY-acyl-acp hydrolase	h2o_c + octeACP_c --> ACP_c + h_c + odcea_c		Fatty acid biosynthesis	3.1.2.14		PMID 28223392, PMID 17827283
FA180ACPHi	FATTY-acyl-acp hydrolase	h2o_c + ocdcaACP_c --> ACP_c + h_c + odca_c		Fatty acid biosynthesis	3.1.2.14		PMID 28223392, PMID 17827283
DM_apoACP_c	apo-ACP demand reaction	--> apoACP_c		Fatty acid biosynthesis			Demand reaction, PMID 28223392, PMID 17827283
SK_gcald_c	gcald sink	gcald_c <=>		Sink			Sink
LIPOTAS	Lipoteichoic acid synthase	0.01 dag_sor_c + taunit_c --> 0.01 lipo_ta_c		Glycerophospholipid metabolism			PMID 22432701
Lact	Lactate transport	h_c + lac__L_c <=> h_e + lac__L_e		Transport			PMID ﻿23505518
RBK_L1	L-ribulokinase (L-ribulose)	atp_c + rbl__L_c --> adp_c + h_c + ru5p__L_c		Pentose and glucuronate interconversions	2.7.1.16		PMID: 16326697, PMID: 25384484, BIOLOG
XYLI1	Xylose isomerase	xyl__D_c <=> xylu__D_c		Pentose and glucuronate interconversions	5.3.1.5		PMID: 10438743, BIOLOG
XYLK	Xylulokinase	atp_c + xylu__D_c --> adp_c + h_c + xu5p__D_c		Pentose and glucuronate interconversions	2.7.1.17		PMID: 10438743, BIOLOG
RIBabc	D-ribose transport via ABC system	atp_c + h2o_c + rib__D_e --> adp_c + h_c + pi_c + rib__D_c		Transport			PMID: 7921236, BIOLOG
RBK	Ribokinase	atp_c + rib__D_c <=> adp_c + h_c + r5p_c		Pentose phosphate pathway	2.7.1.15		PMID: 7921236, BIOLOG
ALLULEP	Allulose 6 phosphate epimerase	allul6p_c <=> f6p_c		Fructose and mannose metabolism	5.1.3.-		BIOLOG
LYX_Et	L-Lyxose transport	lyx_e --> lyx_c		Transport			BIOLOG
LYXI	Lyxose isomerase	lyx_c --> xylu_c		Pentose and glucuronate interconversions	5.3.1.15		BIOLOG
XYLK2	L-xylulokinase	atp_c + xylu_c --> adp_c + h_c + xu5p__D_c		Pentose and glucuronate interconversions	2.7.1.53		BIOLOG
PALAt2	Palatinose transport in via proton symport	h_e + pala_e --> h_c + pala_c		Transport			BIOLOG
ISOMS	Isomaltulose synthase	pala_c <=> sucr_c		Starch and sucrose metabolism	5.4.99.11		BIOLOG
NH4t	nh4 transport	nh4_e <=> nh4_c		Transport			Gapfilling
h2o2t	h2o2 transport	h2o2_e <=> h2o2_c		Transport			PMID: 23505518
G3PD1ir	Glycerol 3 phosphate dehydrogenase NAD	dhap_c + h_c + nadh_c <=> glyc3p_c + nad_c		Glycerophospholipid metabolism			BIOLOG
DHAt	Dihydroxyacetone transport via facilitated diffusion	dha_e <=> dha_c		Transport			BIOLOG
DHAK	Dihydroxyacetone kinase	atp_c + dha_c --> adp_c + dhap_c + h_c		Glycerolipid metabolism			BIOLOG
FERNAD	Fe2+:NAD+ oxidoreductase	nad_c + fe2_c + h_c --> nadh_c + fe3_c		other			Gapfilling
DRBK	Deoxyribokinase	atp_c + drib_c <=> 2dr5p_c + adp_c + h_c		Pentose phosphate pathway			BIOLOG
EX_ac_e	Acetate exchange	ac_e<=>		Exchange reaction
EX_ade_e	Adenine exchange	ade_e<=>		Exchange reaction
EX_arg__L_e	L-Arginine exchange	arg__L_e<=>		Exchange reaction
EX_btn_e	Biotin exchange	btn_e<=>		Exchange reaction
EX_cellb_e	cellobiose exchange	cellb_e<=>		Exchange reaction
EX_citr__L_e	L-Citrulline exchange	citr__L_e<=>		Exchange reaction
EX_co2_e	CO2 exchange	co2_e<=>		Exchange reaction
EX_cys__L_e	L-Cysteine exchange	cys__L_e<=>		Exchange reaction
EX_etoh_e	Ethanol exchange	etoh_e<=>		Exchange reaction
EX_glc__D_e	D-Glucose exchange	glc__D_e<=>		Exchange reaction
EX_gln__L_e	L-Glutamine exchange	gln__L_e<=>		Exchange reaction
EX_gly_e	Glycine exchange	gly_e<=>		Exchange reaction
EX_gua_e	Guanine exchange	gua_e<=>		Exchange reaction
EX_h_e	H+ exchange	h_e<=>		Exchange reaction
EX_h2o_e	H2O exchange	h2o_e<=>		Exchange reaction
EX_his__L_e	L-Histidine exchange	his__L_e<=>		Exchange reaction
EX_ile__L_e	L-Isoleucine exchange	ile__L_e<=>		Exchange reaction
EX_leu__L_e	L-Leucine exchange	leu__L_e<=>		Exchange reaction
EX_lys__L_e	L-Lysine exchange	lys__L_e<=>		Exchange reaction
EX_malt_e	Maltose exchange	malt_e<=>		Exchange reaction
EX_man_e	D-Mannose exchange	man_e<=>		Exchange reaction
EX_met__L_e	L-Methionine exchange	met__L_e<=>		Exchange reaction
EX_nac_e	Nicotinate exchange	nac_e<=>		Exchange reaction
EX_pi_e	Phosphate exchange	pi_e<=>		Exchange reaction
EX_pnto__R_e	(R)-Pantothenate exchange	pnto__R_e<=>		Exchange reaction
EX_ribflv_e	Riboflavin exchange	ribflv_e<=>		Exchange reaction
EX_sucr_e	Sucrose exchange	sucr_e<=>		Exchange reaction
EX_thm_e	Thiamin exchange	thm_e<=>		Exchange reaction
EX_tre_e	Trehalose exchange	tre_e<=>		Exchange reaction
EX_ura_e	Uracil exchange	ura_e<=>		Exchange reaction
EX_val__L_e	L-Valine exchange	val__L_e<=>		Exchange reaction
EX_lcts_e	Lactose exchange	lcts_e<=>		Exchange reaction
EX_acgala_e	N Acetyl D galactosamine exchang	acgala_e<=>		Exchange reaction
EX_fru_e	D-Fructose exchange	fru_e<=>		Exchange reaction
EX_glyc_e	Glycerol exchange	glyc_e<=>		Exchange reaction
EX_mg2_e	Mg exchange	mg2_e<=>		Exchange reaction
EX_ca2_e	Calcium exchange	ca2_e<=>		Exchange reaction
EX_mn2_e	Mn2+ exchange	mn2_e<=>		Exchange reaction
EX_fe2_e	Fe2+ exchange	fe2_e<=>		Exchange reaction
EX_fe3_e	Fe3+ exchange	fe3_e<=>		Exchange reaction
EX_ncam_e	Nicotinamide exchange	ncam_e<=>		Exchange reaction
EX_cd2_e	Cadmium exchange	cd2_e<=>		Exchange reaction
EX_k_e	K+ exchange	k_e<=>		Exchange reaction
EX_na1_e	Sodium exchange	na1_e<=>		Exchange reaction
EX_arbt_e	Arbutin exchange	arbt_e<=>		Exchange reaction
EX_salcn_e	Salicin exchange	salcn_e<=>		Exchange reaction
EX_gal_e	D-Galactose exchange	gal_e<=>		Exchange reaction
EX_rnam_e	N-Ribosylnicotinamide Exchange	rnam_e<=>		Exchange reaction
EX_orn__L_e	Ornithine exchange	orn__L_e<=>		Exchange reaction
EX_chol_e	Choline exchange	chol_e<=>		Exchange reaction
EX_malthx_e	Maltohexaose exchange	malthx_e<=>		Exchange reaction
EX_maltpt_e	Maltopentaose exchange	maltpt_e<=>		Exchange reaction
EX_maltttr_e	Maltotetraose exchange	maltttr_e<=>		Exchange reaction
EX_malttr_e	Maltotriose exchange	malttr_e<=>		Exchange reaction
EX_acmana_e	N-Acetyl-D-mannosamine exchange	acmana_e<=>		Exchange reaction
EX_o2_e	O2 exchange	o2_e<=>		Exchange reaction
EX_stchs_e	Stachyose exchange	stchs_e<=>		Exchange reaction
EX_raffin_e	Raffinose exchange	raffin_e<=>		Exchange reaction
EX_malthp_e	Maltoheptaose exchange	malthp_e<=>		Exchange reaction
EX_acgam_e	N-Acetyl-D-glucosamine exchange	acgam_e <=>		Exchange reaction
EX_gam_e	D-Glucosamine exchange	gam_e <=>		Exchange reaction
EX_lac__L_e	lac__L_e Exchange	lac__L_e <=>		Exchange reaction
EX_for_e	formate exchange	for_e <=>		Exchange reaction
EX_arab_e	EX_arab_e Exchange	arab_e <=>		Exchange reaction
EX_xyl__D_e	Xylose exchange	xyl__D_e <=>		Exchange reaction
EX_rib__D_e	rib__D_e Exchange	rib__D_e <=>		Exchange reaction
EX_melib_e	melib_e Exchange	melib_e <=>		Exchange reaction
EX_allul_e	allul_e Exchange	allul_e <=>		Exchange reaction
EX_lyx_e	lyx__L_e Exchange	lyx_e <=>		Exchange reaction
EX_pala_e	pala_e Exchange	pala_e <=>		Exchange reaction
EX_tgt_e	tgt_e Exchange	tgt_e <=>		Exchange reaction
EX_nh4_e	nh4_e Exchange	nh4_e <=>		Exchange reaction
EX_h2o2_e	h2o2_e Exchange	h2o2_e <=>		Exchange reaction
EX_ser__L_e	L-Serine exchange	ser__L_e <=>		Exchange reaction
EX_dha_e	Dihydroxyacetone exchange	dha_e <=>		Exchange reaction
EX_drib_e	Deoxy D Ribose exchange	drib_e <=>		Exchange reaction

## Sheet: metabolites
Metabolites in iCJ415
metabolite_id	name	formula	charge	compartment	database_links
h_c	H+	H	1	c	KEGG C00080; SEED cpd00067
adp_c	ADP C10H12N5O10P2	C10H12N5O10P2	-3	c	KEGG C00008; KEGG G11113; SEED cpd00008
fru_c	D-Fructose	C6H12O6	0	c	KEGG C00095; KEGG C01496; KEGG C05003; KEGG C10906; KEGG D00114; SEED cpd00082; SEED cpd19015; SEED cpd27040
f6p_c	D-Fructose 6-phosphate	C6H11O9P	-2	c	KEGG C05345; SEED cpd19035
atp_c	ATP C10H12N5O13P3	C10H12N5O13P3	-4	c	KEGG C00002; KEGG D08646; SEED cpd00002
pyr_c	Pyruvate	C3H3O3	-1	c	KEGG C00022; SEED cpd00020
suc6p_c	Sucrose 6-phosphate	C12H21O14P	-2	c	KEGG C02591; KEGG C16688; KEGG G10508; SEED cpd01693; SEED cpd19187
pep_c	Phosphoenolpyruvate	C3H2O6P	-3	c	KEGG C00074; SEED cpd00061
sucr_e	Sucrose C12H22O11	C12H22O11	0	e	KEGG C00089; KEGG D00025; KEGG G00370; SEED cpd00076
h2o_c	H2O H2O	H2O	0	c	KEGG C00001; KEGG C01328; KEGG C18714; KEGG D00001; KEGG D03703; KEGG D06322; SEED cpd00001; SEED cpd15275; SEED cpd27222
g6p_c	D-Glucose 6-phosphate	C6H11O9P	-2	c	KEGG C00092; SEED cpd00079; SEED cpd26836
mev__R_c	R Mevalonate C6H11O4	C6H11O4	-1	c	KEGG C00418; SEED cpd00332
hmgcoa_c	Hydroxymethylglutaryl CoA C27H39N7O20P3S	C27H39N7O20P3S	-5	c
nadp_c	Nicotinamide adenine dinucleotide phosphate	C21H25N7O17P3	-3	c	KEGG C00006; SEED cpd00006
coa_c	Coenzyme A	C21H32N7O16P3S	-4	c	KEGG C00010; SEED cpd00010; SEED cpd22528
nadph_c	Nicotinamide adenine dinucleotide phosphate - reduced	C21H26N7O17P3	-4	c	KEGG C00005; SEED cpd00005
aacoa_c	Acetoacetyl-CoA	C25H36N7O18P3S	-4	c	KEGG C00332; SEED cpd00279
accoa_c	Acetyl-CoA	C23H34N7O17P3S	-4	c	KEGG C00024; SEED cpd00022
gmp_c	GMP C10H12N5O8P	C10H12N5O8P	-2	c	KEGG C00144; SEED cpd00126
gdp_c	GDP C10H12N5O11P2	C10H12N5O11P2	-3	c	KEGG C00035; KEGG G10620; SEED cpd00031
dadp_c	DADP C10H12N5O9P2	C10H12N5O9P2	-3	c	KEGG C00206; SEED cpd00177
datp_c	DATP C10H12N5O12P3	C10H12N5O12P3	-4	c	KEGG C00131; SEED cpd00115
dgdp_c	DGDP C10H12N5O10P2	C10H12N5O10P2	-3	c	KEGG C00361; SEED cpd00295
dgmp_c	DGMP C10H12N5O7P	C10H12N5O7P	-2	c	KEGG C00362; SEED cpd00296
ppi_c	Diphosphate	HO7P2	-3	c	KEGG C00013; SEED cpd00012; SEED cpd27828
nmn_c	NMN C11H14N2O8P	C11H14N2O8P	-1	c	KEGG C00455; SEED cpd00355
nad_c	Nicotinamide adenine dinucleotide	C21H26N7O14P2	-1	c	KEGG C00003; KEGG D00002; SEED cpd00003
malcoa_c	Malonyl CoA C24H33N7O19P3S	C24H33N7O19P3S	-5	c	KEGG C00083; SEED cpd00070; SEED cpd12270
hco3_c	Bicarbonate	CHO3	-1	c	KEGG C00288; KEGG C01353; KEGG C12893; SEED cpd00242
pi_c	Phosphate	HO4P	-2	c	KEGG C00009; KEGG C13558; KEGG D05467; SEED cpd00009; SEED cpd27787
co2_c	CO2 CO2	CO2	0	c	KEGG C00011; KEGG D00004; SEED cpd00011
ACP_c	Acyl carrier protein	C11H21N2O7PRS	-1	c	KEGG C00229; SEED cpd11493
acACP_c	Acetyl-ACP	C13H23N2O8PRS	-1	c	KEGG C03939; SEED cpd11494
actACP_c	Acetoacetyl-ACP	C15H25N2O9PRS	-1	c	KEGG C05744; SEED cpd11488
malACP_c	Malonyl-[acyl-carrier protein]	C14H22N2O10PRS	-2	c	KEGG C01209; SEED cpd11492
3haACP_c	(3R)-3-Hydroxyacyl-[acyl-carrier protein]	C15H27N2O9PRS	-1	c	KEGG C01271; SEED cpd11836
but2eACP_c	But-2-enoyl-[acyl-carrier protein]	C15H25N2O8PRS	-1	c	KEGG C04246; SEED cpd11465
nadh_c	Nicotinamide adenine dinucleotide - reduced	C21H27N7O14P2	-2	c	KEGG C00004; SEED cpd00004
butACP_c	Butyryl-ACP (n-C4:0ACP)	C15H27N2O8PRS	-1	c
3ohexACP_c	3-Oxohexanoyl-[acyl-carrier protein]	C17H29N2O9PRS	-1	c	KEGG C05746; SEED cpd11486
3hhexACP_c	(R)-3-Hydroxyhexanoyl-[acyl-carrier protein]	C17H31N2O9PRS	-1	c	KEGG C05747; SEED cpd11479
thex2eACP_c	Trans-Hex-2-enoyl-[acyl-carrier protein]	C17H29N2O8PRS	-1	c	KEGG C05748; SEED cpd11473
hexACP_c	Hexanoyl-ACP (n-C6:0ACP)	C17H31N2O8PRS	-1	c
3ooctACP_c	3-Oxooctanoyl-[acyl-carrier protein]	C19H33N2O9PRS	-1	c	KEGG C05750; SEED cpd11490
3hoctACP_c	(R)-3-Hydroxyoctanoyl-[acyl-carrier protein]	C19H35N2O9PRS	-1	c	KEGG C04620; SEED cpd11483
toct2eACP_c	Trans-Oct-2-enoyl-[acyl-carrier protein]	C19H33N2O8PRS	-1	c	KEGG C05751; SEED cpd11471
ocACP_c	Octanoyl-ACP (n-C8:0ACP)	C19H35N2O8PRS	-1	c
3odecACP_c	3-Oxodecanoyl-[acyl-carrier protein]	C21H37N2O9PRS	-1	c	KEGG C05753; SEED cpd11487
3hdecACP_c	(R)-3-Hydroxydecanoyl-[acyl-carrier protein]	C21H39N2O9PRS	-1	c	KEGG C04619; SEED cpd11482
tdec2eACP_c	Trans-Dec-2-enoyl-[acyl-carrier protein]	C21H37N2O8PRS	-1	c	KEGG C05754; SEED cpd11475
dcaACP_c	Decanoyl-ACP (n-C10:0ACP)	C21H39N2O8PRS	-1	c
3oddecACP_c	3-Oxododecanoyl-[acyl-carrier protein]	C23H41N2O9PRS	-1	c	KEGG C05756; SEED cpd11489
3hddecACP_c	(R)-3-Hydroxydodecanoyl-[acyl-carrier protein]	C23H43N2O9PRS	-1	c	KEGG C05757; SEED cpd11480
tddec2eACP_c	Trans-Dodec-2-enoyl-[acyl-carrier protein]	C23H41N2O8PRS	-1	c	KEGG C05758; SEED cpd11469
ddcaACP_c	Dodecanoyl-ACP (n-C12:0ACP)	C23H43N2O8PRS	-1	c
3omrsACP_c	3-Oxotetradecanoyl-[acyl-carrier protein]	C25H45N2O9PRS	-1	c	KEGG C05759; SEED cpd11491
3hmrsACP_c	(R)-3-Hydroxytetradecanoyl-[acyl-carrier protein]	C25H47N2O9PRS	-1	c	KEGG C04688; SEED cpd11484
tmrs2eACP_c	Trans-Tetradec-2-enoyl-[acyl-carrier protein]	C25H45N2O8PRS	-1	c	KEGG C05760; SEED cpd11467
myrsACP_c	Myristoyl-ACP (n-C14:0ACP)	C25H47N2O8PRS	-1	c
3opalmACP_c	3-Oxohexadecanoyl-[acyl-carrier protein]	C27H49N2O9PRS	-1	c	KEGG C05762; SEED cpd11485
3hpalmACP_c	R-3-hydroxypalmitoyl-[acyl-carrier protein]	C27H51N2O9PRS	-1	c	KEGG C04633; SEED cpd11481
tpalm2eACP_c	Trans-Hexadec-2-enoyl-[acyl-carrier protein]	C27H49N2O8PRS	-1	c	KEGG C05763; SEED cpd11477
3ooctdACP_c	3-Oxooctadecanoyl-[acyl-carrier protein]	C29H53N2O9PRS	-1	c	SEED cpd15377
palmACP_c	Palmitoyl-ACP (n-C16:0ACP)	C27H51N2O8PRS	-1	c
3hoctaACP_c	(R)-3-Hydroxyoctadecanoyl-[acyl-carrier protein]	C29H55N2O9PRS	-1	c	KEGG C16220; SEED cpd15371
toctd2eACP_c	Trans-octadec-2-enoyl-[acyl-carrier protein]	C29H53N2O8PRS	-1	c	KEGG C16221; SEED cpd14940; SEED cpd15572
ocdcaACP_c	Octadecanoyl-ACP (n-C18:0ACP)	C29H55N2O8PRS	-1	c
4pasp_c	4-Phospho-L-aspartate	C4H6NO7P	-2	c	KEGG C03082; SEED cpd01977
asp__L_c	L-Aspartate	C4H6NO4	-1	c	KEGG C00049; KEGG C16433; KEGG D00013; SEED cpd00041; SEED cpd19181
dmpp_c	Dimethylallyl diphosphate	C5H9O7P2	-3	c	KEGG C00235; SEED cpd00202
ipdp_c	Isopentenyl diphosphate	C5H9O7P2	-3	c	KEGG C00129; SEED cpd00113
5dpmev_c	R 5 Diphosphomevalonate C6H10O10P2	C6H10O10P2	-4	c	KEGG C01143; SEED cpd00841
5pmev_c	R 5 Phosphomevalonate C6H10O7P	C6H10O7P	-3	c	KEGG C01107; SEED cpd00812
6pgc_c	6-Phospho-D-gluconate	C6H10O10P	-3	c	KEGG C00345; SEED cpd00284
ru5p__D_c	D-Ribulose 5-phosphate	C5H9O8P	-2	c	KEGG C00199; SEED cpd00171
dhptd_c	4,5-dihydroxy-2,3-pentanedione	C5H8O4	0	c	KEGG C11838; SEED cpd08636; SEED cpd08638
rhcys_c	S-Ribosyl-L-homocysteine	C9H17NO6S	0	c	KEGG C03539; SEED cpd02227
hcys__L_c	L-Homocysteine	C4H9NO2S	0	c	KEGG C00155; KEGG C05330; SEED cpd00135; SEED cpd19034
for_c	Formate	CH1O2	-1	c	KEGG C00058; SEED cpd00047; SEED cpd22511
udcpp_c	Undecaprenyl phosphate	C55H89O4P	-2	c	KEGG C00348; SEED cpd00286
udcpdp_c	Undecaprenyl diphosphate	C55H89O7P2	-3	c	SEED cpd25775
thr__L_c	L-Threonine	C4H9NO3	0	c	KEGG C00188; KEGG D00041; SEED cpd00161
nh4_c	Ammonium	H4N	1	c	KEGG C00014; KEGG C01342; KEGG D02915; KEGG D02916; SEED cpd00013; SEED cpd19013
2obut_c	2-Oxobutanoate	C4H5O3	-1	c	KEGG C00109; SEED cpd00094
23dhmp_c	(R)-2,3-Dihydroxy-3-methylpentanoate	C6H11O4	-1	c	KEGG C06007; SEED cpd19046
2ahbut_c	(S)-2-Aceto-2-hydroxybutanoate	C6H9O4	-1	c	KEGG C06006; SEED cpd19045
alac__S_c	(S)-2-Acetolactate	C5H7O4	-1	c	KEGG C06010; SEED cpd19047
23dhmb_c	(R)-2,3-Dihydroxy-3-methylbutanoate	C5H9O4	-1		SEED cpd19030; KEGG C04272;
gtp_c	GTP C10H12N5O14P3	C10H12N5O14P3	-4	c	KEGG C00044; SEED cpd00038
utp_c	UTP C9H11N2O15P3	C9H11N2O15P3	-4	c	KEGG C00075; SEED cpd00062
udp_c	UDP C9H11N2O12P2	C9H11N2O12P2	-3	c	KEGG C00015; KEGG G10619; SEED cpd00014
cdp_c	CDP C9H12N3O11P2	C9H12N3O11P2	-3	c	KEGG C00112; SEED cpd00096
ctp_c	CTP C9H12N3O14P3	C9H12N3O14P3	-4	c	KEGG C00063; SEED cpd00052
dttp_c	DTTP C10H13N2O14P3	C10H13N2O14P3	-4	c	KEGG C00459; SEED cpd00357
dtdp_c	DTDP C10H13N2O11P2	C10H13N2O11P2	-3	c	KEGG C00363; SEED cpd00297
dgtp_c	DGTP C10H12N5O13P3	C10H12N5O13P3	-4	c	KEGG C00286; SEED cpd00241
dutp_c	DUTP C9H11N2O14P3	C9H11N2O14P3	-4	c	KEGG C00460; SEED cpd00358
dudp_c	DUDP C9H11N2O11P2	C9H11N2O11P2	-3	c	KEGG C01346; SEED cpd00978
dctp_c	DCTP C9H12N3O13P3	C9H12N3O13P3	-4	c	KEGG C00458; SEED cpd00356
dcdp_c	DCDP C9H12N3O10P2	C9H12N3O10P2	-3	c	KEGG C00705; SEED cpd00533
itp_c	ITP C10H11N4O14P3	C10H11N4O14P3	-4	c	KEGG C00081; SEED cpd00068
idp_c	IDP C10H11N4O11P2	C10H11N4O11P2	-3	c	KEGG C00104; SEED cpd00090
ac_c	Acetate	C2H3O2	None	c	KEGG C00033; KEGG D00010; SEED cpd00029
n6all26d_c	N6-Acetyl-LL-2,6-diaminoheptanedioate	C9H15N2O5	None	c	KEGG C04390; SEED cpd02685
26dap_LL_c	LL-2,6-Diaminoheptanedioate	C7H14N2O4	None	c	KEGG C00666; SEED cpd00504
glu__L_c	L-Glutamate	C5H8NO4	-1	c	KEGG C00025; KEGG C00302; KEGG D00007; KEGG D04341; SEED cpd00023; SEED cpd19002; SEED cpd27177
gln__L_c	L-Glutamine	C5H10N2O3	0	c	KEGG C00064; KEGG C00303; KEGG D00015; SEED cpd00053; SEED cpd00253
gam6p_c	D-Glucosamine 6-phosphate	C6H13NO8P	-1	c	KEGG C00352; SEED cpd00288
frdp_c	Farnesyl diphosphate	C15H25O7P2	-3	c	KEGG C00448; SEED cpd00350
amp_c	AMP C10H12N5O7P	C10H12N5O7P	-2	c	KEGG C00020; KEGG D02769; SEED cpd00018; SEED cpd22272
pppi_c	Inorganic triphosphate	HO10P3	-4	c	KEGG C00536; SEED cpd00421; SEED cpd11672; SEED cpd12039
damp_c	DAMP C10H12N5O6P	C10H12N5O6P	-2	c	KEGG C00360; SEED cpd00294
trdrd_c	Reduced thioredoxin	XH2	0	c	KEGG C00342; SEED cpd11421; SEED cpd28060
trdox_c	Oxidized thioredoxin	X	0	c	KEGG C00343; SEED cpd11420; SEED cpd27735; SEED cpd29682
thf_c	5,6,7,8-Tetrahydrofolate	C19H21N7O6	-2	c	KEGG C00101; SEED cpd00087
thfglu_c	Tetrahydrofolyl Glu 2 C24H27N8O9	C24H27N8O9	-3	c
akg_c	2-Oxoglutarate	C5H4O5	-2	c	KEGG C00026; SEED cpd00024
argsuc_c	N(omega)-(L-Arginino)succinate	C10H17N4O6	-1	c	KEGG C03406; SEED cpd02152; SEED cpd29673
fum_c	Fumarate	C4H2O4	-2	c	KEGG C00122; KEGG D02308; SEED cpd00106
arg__L_c	L-Arginine	C6H15N4O2	1	c	KEGG C00062; KEGG C02385; KEGG D02982; SEED cpd00051; SEED cpd19021
citr__L_c	L-Citrulline	C6H13N3O3	0	c	KEGG C00327; KEGG D07706; SEED cpd00274
ser__L_c	L-Serine	C3H7NO3	0	c	KEGG C00065; KEGG C00716; KEGG D00016; SEED cpd00054; SEED cpd28171; SEED cpd30743
acmanap_c	N-Acetyl-D-mannosamine 6-phosphate	C8H14NO9P	-2	c	KEGG C04257; SEED cpd02612
acmana_c	N-Acetyl-D-mannosamine	C8H15NO6	0	c	KEGG C00645; SEED cpd00492
glyc3p_c	Glycerol 3-phosphate	C3H7O6P	-2	c	KEGG C00093; SEED cpd00080
glyc_c	Glycerol	C3H8O3	0	c	KEGG C00116; KEGG D00028; SEED cpd00100
cys__L_c	L-Cysteine	C3H7NO2S	0	c	KEGG C00097; KEGG C00736; KEGG D00026; SEED cpd00084; SEED cpd00547
acser_c	O-Acetyl-L-serine	C5H9NO4	0	c	KEGG C00979; SEED cpd00722
h2s_c	Hydrogen sulfide	H2S	0	c	KEGG C00283; SEED cpd00239; SEED cpd24697
dhf_c	7,8-Dihydrofolate	C19H19N7O6	-2	c	KEGG C00415; SEED cpd00330
mlthf_c	5,10-Methylenetetrahydrofolate	C20H21N7O6	-2	c	KEGG C00143; SEED cpd00125
5mthf_c	5-Methyltetrahydrofolate	C20H24N7O6	-1	c	KEGG C00440; KEGG D09353; SEED cpd00345
suchms_c	O-Succinyl-L-homoserine	C8H12NO6	-1	c	KEGG C01118; SEED cpd00822
succoa_c	Succinyl-CoA	C25H35N7O19P3S	-5	c	KEGG C00091; SEED cpd00078
hom__L_c	L-Homoserine	C4H9NO3	0	c	KEGG C00263; SEED cpd00227
dhap_c	Dihydroxyacetone phosphate	C3H5O6P	-2	c	KEGG C00111; SEED cpd00095
g3p_c	Glyceraldehyde 3-phosphate	C3H5O6P	-2	c	KEGG C00118; KEGG C00661; SEED cpd00102; SEED cpd19005
4ampm_c	4-Amino-2-methyl-5-phosphomethylpyrimidine	C6H8N3O4P	-2	c	KEGG C04556; SEED cpd02775
2mahmp_c	2-Methyl-4-amino-5-hydroxymethylpyrimidine diphosphate	C6H8N3O7P2	-3	c	KEGG C04752; SEED cpd02894
nac_c	Nicotinate	C6H4NO2	-1	c	KEGG C00253; KEGG D00049; SEED cpd00218
ncam_c	Nicotinamide	C6H6N2O	0	c	KEGG C00153; KEGG D00036; SEED cpd00133
fdp_c	D-Fructose 1,6-bisphosphate	C6H10O12P2	-4	c	KEGG C00354; SEED cpd00290
glyald_c	D-Glyceraldehyde	C3H6O3	None	c	KEGG C00577; SEED cpd00448
f1p_c	D-Fructose 1-phosphate	C6H11O9P	None	c	KEGG C01094; SEED cpd00802
uama_c	UDP-N-acetylmuramoyl-L-alanine	C23H33N4O20P2	-3	c	KEGG C01212; SEED cpd00890; SEED cpd29609
uamag_c	UDP-N-acetylmuramoyl-L-alanyl-D-glutamate	C28H39N5O23P2	-4	c	KEGG C00692; SEED cpd00525
glu__D_c	D-Glutamate	C5H8NO4	-1	c	KEGG C00217; SEED cpd00186
uaAgla_c	Undecaprenyl-diphospho-N-acetylmuramoyl-L-alanyl-D-glutamyl-L-lysyl-D-alanyl-D-alanine	C86H140N7O21P2	-3	c	SEED cpd03486;
uacgam_c	UDP-N-acetyl-D-glucosamine	C17H25N3O17P2	-2	c	KEGG C00043; KEGG G10610; LipidMaps: http://identifiers.org/lipidmaps/LMSL01010002; SEED cpd00037
uaaAgla_c	Undecaprenyl-diphospho-N-acetylmuramoyl-(N-acetylglucosamine)-L-alanyl-D-glutamyl-L-lysyl-D-alanyl-D-alanine	C94H153N8O26P2	-3	c	SEED cpd03487;
orot5p_c	Orotidine 5'-phosphate	C10H10N2O11P	-3	c	KEGG C01103; SEED cpd00810
ump_c	UMP C9H11N2O9P	C9H11N2O9P	-2	c	KEGG C00105; SEED cpd00091
orot_c	Orotate C5H3N2O4	C5H3N2O4	-1	c	KEGG C00295; KEGG D00055; SEED cpd00247
prpp_c	5-Phospho-alpha-D-ribose 1-diphosphate	C5H8O14P3	-5	c	KEGG C00119; SEED cpd00103
4mhetz_c	4-Methyl-5-(2-hydroxyethyl)-thiazole	C6H9NOS	0	c	KEGG C04294; SEED cpd02636
4ahmmp_c	4-Amino-5-hydroxymethyl-2-methylpyrimidine	C6H9N3O	0	c	KEGG C01279; SEED cpd00939
thm_c	Thiamin	C12H17N4OS	1	c	KEGG C00378; SEED cpd00305
4mpetz_c	4-Methyl-5-(2-phosphoethyl)-thiazole	C6H8NO4PS	-2	c	KEGG C04327; SEED cpd02654
thmmp_c	Thiamin monophosphate	C12H16N4O4PS	-1	c	KEGG C01081; SEED cpd00793
h2o2_c	Hydrogen peroxide	H2O2	0	c	KEGG C00027; KEGG C17732; KEGG C18566; KEGG D00008; SEED cpd00025
o2_c	O2 O2	O2	0	c	KEGG C00007; KEGG D00003; SEED cpd00007
actp_c	Acetyl phosphate	C2H3O5P	-2	c	KEGG C00227; SEED cpd00196
arbt6p_c	Arbutin 6-phosphate	C12H15O10P	-2	c	KEGG C06187; SEED cpd03697
hqn_c	Hydroquinone	C6H6O2	0	c	KEGG C00530; KEGG D00073; SEED cpd00415
salcn6p_c	Salicin 6-phosphate	C13H17O10P	-2	c	KEGG C06188; SEED cpd03698
2hymeph_c	2-(Hydroxymethyl)phenol	C7H8O2	0	c	KEGG C02323; KEGG D05790; SEED cpd01553
man6p_c	D-Mannose 6-phosphate	C6H11O9P	-2	c	KEGG C00275; SEED cpd00235
dcmp_c	DCMP C9H12N3O7P	C9H12N3O7P	-2	c	KEGG C00239; SEED cpd00206
dump_c	DUMP C9H11N2O8P	C9H11N2O8P	-2	c	KEGG C00365; SEED cpd00299
ura_c	Uracil	C4H4N2O2	0	c	KEGG C00106; KEGG D00027; KEGG D09776; SEED cpd00092
malt_e	Maltose C12H22O11	C12H22O11	0	e	KEGG C00208; KEGG C00897; KEGG D00044; KEGG G00275; SEED cpd00179; SEED cpd00665
malt6p_c	Maltose 6'-phosphate	C12H21O14P	-2	c	KEGG C02995; KEGG G10519; SEED cpd01919
glc__D_e	D-Glucose	C6H12O6	0	e	KEGG C00031; KEGG D00009; SEED cpd00027; SEED cpd26821
met__L_c	L-Methionine	C5H11NO2S	0	c	KEGG C00073; KEGG C01733; KEGG D00019; KEGG D04983; KEGG D04984; SEED cpd00060; SEED cpd30746
amet_c	S-Adenosyl-L-methionine	C15H23N6O5S	1	c	KEGG C00019; SEED cpd00017
methf_c	5,10-Methenyltetrahydrofolate	C20H20N7O6	-1	c	KEGG C00445; SEED cpd00347
10fthf_c	10-Formyltetrahydrofolate	C20H21N7O7	-2	c	SEED cpd00201; KEGG C00234;
acald_c	Acetaldehyde	C2H4O	0	c	KEGG C00084; SEED cpd00071
etoh_c	Ethanol	C2H6O	0	c	KEGG C00469; KEGG D00068; KEGG D02798; KEGG D04855; KEGG D06542; SEED cpd00363
actn__R_c	R Acetoin C4H8O2	C4H8O2	0	c	KEGG C00810; SEED cpd19008
uaccg_c	UDP-N-acetyl-3-O-(1-carboxyvinyl)-D-glucosamine	C20H26N3O19P2	-3	c	KEGG C04631; SEED cpd02820
uamr_c	UDP-N-acetylmuramate	C20H28N3O19P2	-3	c	KEGG C01050; SEED cpd00773
3dhsk_c	3-Dehydroshikimate	C7H7O5	-1	c	KEGG C02637; SEED cpd01716
3dhq_c	3-Dehydroquinate	C7H9O6	-1	c	KEGG C00944; SEED cpd00699
skm_c	Shikimate	C7H9O5	-1	c	KEGG C00493; SEED cpd00383
2dda7p_c	2-Dehydro-3-deoxy-D-arabino-heptonate 7-phosphate	C7H10O10P	-3	c	KEGG C04691; SEED cpd02857
chor_c	Chorismate	C10H8O6	-2	c	KEGG C00251; SEED cpd00216
3psme_c	5-O-(1-Carboxyvinyl)-3-phosphoshikimate	C10H9O10P	-4	c	KEGG C01269; SEED cpd00932
34hpp_c	3-(4-Hydroxyphenyl)pyruvate	C9H7O4	-1	c	KEGG C01179; KEGG C05350; SEED cpd00868; SEED cpd03174
pphn_c	Prephenate	C10H8O6	-2	c	KEGG C00254; SEED cpd00219
skm5p_c	Shikimate 5-phosphate	C7H8O8P	-3	c	KEGG C03175; SEED cpd02030
phpyr_c	Phenylpyruvate	C9H7O3	-1	c	KEGG C00166; KEGG C02763; SEED cpd00143; SEED cpd01784
aspsa_c	L-Aspartate 4-semialdehyde	C4H7NO3	0	c	KEGG C00441; SEED cpd00346
phom_c	O-Phospho-L-homoserine	C4H8NO6P	-2	c	KEGG C01102; SEED cpd00809
asp__D_c	D-Aspartate	C4H6NO4	-1	c	SEED cpd00320; KEGG C00402;
dhor__S_c	(S)-Dihydroorotate	C5H5N2O4	-1	c	KEGG C00337; SEED cpd00282
succ_c	Succinate	C4H4O4	-2	c	KEGG C00042; SEED cpd00036
o2s_c	Superoxide anion	O2	-1	c	KEGG C00704;
gthox_c	Oxidized glutathione	C20H30N6O12S2	-2	c	KEGG C00127; KEGG D00031; SEED cpd00111
gthrd_c	Reduced glutathione	C10H16N3O6S	-1	c	KEGG C00051; KEGG D00014; SEED cpd00042
4ppan_c	D-4'-Phosphopantothenate	C9H15NO8P	-3	c	KEGG C03492; SEED cpd02201
pnto__R_c	(R)-Pantothenate	C9H16NO5	-1	c	KEGG C00864; KEGG D07413; SEED cpd00644
r1p_c	Alpha-D-Ribose 1-phosphate	C5H9O8P	-2	c	KEGG C00620; SEED cpd00475
uri_c	Uridine	C9H12N2O6	0	c	KEGG C00299; SEED cpd00249
2dr1p_c	2-Deoxy-D-ribose 1-phosphate	C5H9O7P	-2	c	KEGG C00672; SEED cpd00509; SEED cpd26845
duri_c	Deoxyuridine	C9H12N2O5	0	c	KEGG C00526; SEED cpd00412
2dr5p_c	2-Deoxy-D-ribose 5-phosphate	C5H9O7P	-2	c	KEGG C00673; SEED cpd00510; SEED cpd26846
cytd_c	Cytidine	C9H13N3O5	0	c	KEGG C00475; KEGG D07769; SEED cpd00367
dcyt_c	Deoxycytidine	C9H13N3O4	0	c	KEGG C00881; SEED cpd00654
ile__L_c	L-Isoleucine	C6H13NO2	0	c	SEED cpd00322; KEGG C00407; KEGG D00065; Human Metabolome Database: http://identifiers.org/hmdb/HMDB00172
3mop_c	(S)-3-Methyl-2-oxopentanoate	C6H9O3	-1	c	KEGG C00671; SEED cpd00508
4mop_c	4-Methyl-2-oxopentanoate	C6H9O3	-1	c	KEGG C00233; SEED cpd00200
leu__L_c	L-Leucine	C6H13NO2	0	c	KEGG C00123; KEGG C16439; KEGG D00030; SEED cpd00107; SEED cpd15143
val__L_c	L-Valine	C5H11NO2	0	c	KEGG C00183; KEGG C16436; KEGG D00039; SEED cpd00156; SEED cpd15141
3mob_c	3-Methyl-2-oxobutanoate	C5H7O3	-1	c	KEGG C00141; SEED cpd00123
lac__L_c	L-Lactate	C3H5O3	-1	c	KEGG C00186; SEED cpd00159
cyst__L_c	L-Cystathionine	C7H14N2O4S	0	c	KEGG C02291; SEED cpd19019
achms_c	O Acetyl L homoserine C6H11NO4	C6H11NO4	0	c	KEGG C01077; SEED cpd00790
psd5p_c	Pseudouridine 5 phosphate C9H11N2O9P	C9H11N2O9P	-2	c
r5p_c	Alpha-D-Ribose 5-phosphate	C5H9O8P	-2	c	KEGG C03736; SEED cpd19028
cmp_c	CMP C9H12N3O8P	C9H12N3O8P	-2	c	KEGG C00055; KEGG G10621; SEED cpd00046
grdp_c	Geranyl diphosphate	C10H17O7P2	-3	c	KEGG C00341; SEED cpd00283; SEED cpd03476
ggdp_c	Geranylgeranyl diphosphate C20H33O7P2	C20H33O7P2	-3	c	KEGG C00353; SEED cpd00289
octdp_c	All-trans-Octaprenyl diphosphate	C40H65O7P2	-3	c	KEGG C04146; SEED cpd02557; SEED cpd30761
3c3hmp_c	3-Carboxy-3-hydroxy-4-methylpentanoate	C7H10O5	-2	c	KEGG C02504; SEED cpd01646
2ippm_c	2-Isopropylmaleate	C7H8O4	-2	c	KEGG C02631; SEED cpd01710
3c2hmp_c	3-Carboxy-2-hydroxy-4-methylpentanoate	C7H10O5	-2	c	KEGG C04411; SEED cpd02693
imp_c	IMP C10H11N4O8P	C10H11N4O8P	-2	c	KEGG C00130; SEED cpd00114
fad_c	Flavin adenine dinucleotide oxidized	C27H31N9O15P2	-2	c	KEGG C00016; KEGG D00005; SEED cpd00015
fmn_c	FMN C17H19N4O9P	C17H19N4O9P	-2	c	KEGG C00061; SEED cpd00050
ribflv_c	Riboflavin C17H20N4O6	C17H20N4O6	0	c	KEGG C00255; KEGG D00050; SEED cpd00220
6pgl_c	6-phospho-D-glucono-1,5-lactone	C6H9O9P	-2	c	KEGG C01236; SEED cpd00911
4ppcys_c	N-((R)-4-Phosphopantothenoyl)-L-cysteine	C12H20N2O9PS	-3	c	KEGG C04352; SEED cpd02666
pan4p_c	Pantetheine 4'-phosphate	C11H21N2O7PS	-2	c	KEGG C01134; SEED cpd00834; SEED cpd27792
4adcho_c	4-amino-4-deoxychorismate	C10H10NO5	-1	c	KEGG C11355; SEED cpd08210
gdptp_c	Guanosine 3'-diphosphate 5'-triphosphate	C10H11N5O20P5	-7	c	KEGG C04494; SEED cpd02740
g1p_c	D-Glucose 1-phosphate	C6H11O9P	-2	c	KEGG C00103; SEED cpd00089; SEED cpd28817
bglycogen_c	Branching glycogen	C6H10O5	0	c	SEED cpd15413
glycogen_c	Glycogen C6H10O5	C6H10O5	0	c	KEGG C00182; KEGG G11603; SEED cpd00155; SEED cpd27186
adpglc_c	ADPglucose C16H23N5O15P2	C16H23N5O15P2	-2	c	KEGG C00498; KEGG G11109; SEED cpd00387
2pg_c	D-Glycerate 2-phosphate	C3H4O7P	-3	c	KEGG C00631; SEED cpd00482
dha_c	Dihydroxyacetone	C3H6O3	0	c	KEGG C00184; KEGG D07841; SEED cpd00157
cbasp_c	N-Carbamoyl-L-aspartate	C5H6N2O5	-2	c	KEGG C00438; SEED cpd00343
agm_c	Agmatine	C5H16N4	2	c	KEGG C00179; SEED cpd00152
Ncbmpts_c	N-Carbamoylputrescine	C5H13N3O	None	c	KEGG C00436; SEED cpd00341;
ametam_c	S-Adenosylmethioninamine	C14H24N6O3S	2	c	KEGG C01137; SEED cpd00837
spmd_c	Spermidine	C7H22N3	3	c	KEGG C00315; SEED cpd00264
ptrc_c	Putrescine	C4H14N2	2	c	KEGG C00134; SEED cpd00118; SEED cpd12215
5mta_c	5-Methylthioadenosine	C11H15N5O3S	0	c	KEGG C00170; SEED cpd00147
sprm_c	Spermine C10H30N4	C10H30N4	None	c	KEGG C00750; SEED cpd00558
2cpr5p_c	1-(2-Carboxyphenylamino)-1-deoxy-D-ribulose 5-phosphate	C12H13NO9P	-3	c	KEGG C01302; SEED cpd00956
pran_c	N-(5-Phospho-D-ribosyl)anthranilate	C12H13NO9P	-3	c	KEGG C04302; SEED cpd02642
gly_c	Glycine	C2H5NO2	0	c	KEGG C00037; KEGG D00011; SEED cpd00033
dtmp_c	DTMP C10H13N2O8P	C10H13N2O8P	-2	c	KEGG C00364; SEED cpd00298
thymd_c	Thymidine C10H14N2O5	C10H14N2O5	0	c	KEGG C00214; SEED cpd00184
4hthdp_c	(2S,4S)-4-Hydroxy-2,3,4,5-tetrahydrodipicolinate	C7H7NO5	-2	c
dgal6p_c	D-Galactose 6-phosphate	C6H11O9P	-2	c
lac6p_c	Lactose-6-phosphate	C12H21O14P	-2	c	KEGG C05396; KEGG G10517; SEED cpd03194
glc__D_c	D-Glucose	C6H12O6	0	c	KEGG C00031; KEGG D00009; SEED cpd00027; SEED cpd26821
lcts_e	Lactose C12H22O11	C12H22O11	0	e	KEGG C00243; KEGG C01970; KEGG D00046; KEGG G10504; SEED cpd00208; SEED cpd01354; SEED cpd03809
tagdp__D_c	D-Tagatose 1,6-biphosphate	C6H10O12P2	-4	c	KEGG C03785; SEED cpd02371; SEED cpd29681
tag6p__D_c	D-Tagatose 6-phosphate	C6H11O9P	-2	c	KEGG C01097; SEED cpd00805
ade_c	Adenine	C5H5N5	0	c	KEGG C00147; KEGG D00034; SEED cpd00128; SEED cpd22238
ahcys_c	S-Adenosyl-L-homocysteine	C14H20N6O5S	0	c	KEGG C00021; SEED cpd00019
5mtr_c	5-Methylthio-D-ribose	C6H12O4S	0	c	KEGG C03089; SEED cpd01981
adprib_c	ADPribose C15H21N5O14P2	C15H21N5O14P2	-2	c	KEGG C00301; KEGG C01882; SEED cpd00251; SEED cpd01296
acgam1p_c	N-Acetyl-D-glucosamine 1-phosphate	C8H14NO9P	-2	c	KEGG C04256; SEED cpd02611
gam1p_c	D-Glucosamine 1-phosphate	C6H13NO8P	-1	c	KEGG C06156; SEED cpd03671
h_e	H+	H	1	e	KEGG C00080; SEED cpd00067
xmp_c	Xanthosine 5'-phosphate	C10H11N4O9P	-2	c	KEGG C00655; SEED cpd00497
oaa_c	Oxaloacetate	C4H2O5	-2	c	KEGG C00036; KEGG C03981; SEED cpd00032; SEED cpd02469
dpcoa_c	Dephospho-CoA	C21H33N7O13P2S	-2	c	KEGG C00882; SEED cpd00655
adn_c	Adenosine	C10H13N5O4	0	c	KEGG C00212; KEGG D00045; SEED cpd00182
dad_2_c	Deoxyadenosine	C10H13N5O3	0	c	KEGG C00559; SEED cpd00438
gua_c	Guanine	C5H5N5O	0	c	KEGG C00242; SEED cpd00207
gsn_c	Guanosine	C10H13N5O5	0	c	KEGG C00387; SEED cpd00311
dgsn_c	Deoxyguanosine	C10H13N5O4	0	c	KEGG C00330; SEED cpd00277
ins_c	Inosine	C10H12N4O5	0	c	KEGG C00294; KEGG D00054; SEED cpd00246
hxan_c	Hypoxanthine	C5H4N4O	0	c	KEGG C00262; SEED cpd00226
din_c	Deoxyinosine	C10H12N4O4	0	c	KEGG C05512; SEED cpd03279
xan_c	Xanthine	C5H4N4O2	0	c	KEGG C00385; SEED cpd00309
xtsn_c	Xanthosine	C10H12N4O6	0	c	KEGG C01762; SEED cpd01217
ala__L_c	L-Alanine	C3H7NO2	0	c	KEGG C00041; KEGG C01401; KEGG D00012; SEED cpd00035; SEED cpd01003
pro__L_c	L-Proline	C5H9NO2	0	c	KEGG C00148; KEGG C16435; KEGG D00035; SEED cpd00129; SEED cpd15140
1pyr5c_c	1-Pyrroline-5-carboxylate	C5H6NO2	-1	c	SEED cpd02431; SEED cpd02651; SEED cpd29655; KEGG C03912; KEGG C04322;
glu5sa_c	L-Glutamate 5-semialdehyde	C5H9NO3	0	c	KEGG C01165; SEED cpd00858
glu5p_c	L-Glutamate 5-phosphate	C5H8NO7P	-2	c	KEGG C03287; SEED cpd02097
cbp_c	Carbamoyl phosphate	CH2NO5P	-2	c	KEGG C00169; SEED cpd00146
fru_e	D-Fructose	C6H12O6	0	e	KEGG C00095; KEGG C01496; KEGG C05003; KEGG C10906; KEGG D00114; SEED cpd00082; SEED cpd19015; SEED cpd27040
pydx5p_c	Pyridoxal 5'-phosphate	C8H8NO6P	None	c	KEGG C00018; SEED cpd00016
fadh2_c	Flavin adenine dinucleotide reduced	C27H33N9O15P2	-2	c	KEGG C01352; SEED cpd00982
dnad_c	Deamino-NAD+	C21H24N6O15P2	-2	c	KEGG C00857; SEED cpd00638
nicrnt_c	Nicotinate D-ribonucleotide	C11H12NO9P	-2	c	KEGG C01185; SEED cpd00873
mercppyr_c	Mercaptopyruvate	C3H3O3S	-1	c	KEGG C00957; SEED cpd00706
phe__L_c	L-Phenylalanine	C9H11NO2	0	c	KEGG C00079; KEGG C02057; KEGG D00021; SEED cpd00066; SEED cpd01400
tyr__L_c	L-Tyrosine	C9H11NO3	0	c	KEGG C00082; KEGG C01536; KEGG D00022; SEED cpd00069; SEED cpd30745
uAgl_c	UDP-N-acetylmuramoyl-L-alanyl-D-glutamyl-L-lysine	C34H51N7O24P2	-4	c	SEED cpd02861; KEGG C04700;
lys__L_c	L-Lysine	C6H15N2O2	1	c	KEGG C00047; KEGG C16440; KEGG D02304; SEED cpd00039; SEED cpd19182
uacmam_c	UDP-N-acetyl-D-mannosamine	C17H25N3O17P2	-2	c	KEGG C01170; KEGG G11112; SEED cpd00861
thdp_c	2,3.4,5-Tetrahydrodipicolinate	C7H7NO4	-2	c	KEGG C03972; SEED cpd02465; SEED cpd29199
fol_c	Folate	C19H18N7O6	-1	c	KEGG D00070; KEGG C00504; SEED cpd00393
udpgal_c	UDPgalactose	C15H22N2O17P2	-2	c	KEGG C00052; KEGG G10609; SEED cpd00043; SEED cpd30770
udpg_c	UDPglucose	C15H22N2O17P2	-2	c	KEGG C00029; KEGG G10608; SEED cpd00026; SEED cpd28293
3pg_c	3-Phospho-D-glycerate	C3H4O7P	-3	c	KEGG C00197; SEED cpd00169
uAgla_c	UDP-N-acetylmuramoyl-L-alanyl-D-glutamyl-L-lysyl-D-alanyl-D-alanine	C40H62N9O26P2	-3	c	SEED cpd02943;
alaala_c	D-Alanyl-D-alanine	C6H12N2O3	0	c	KEGG C00993; SEED cpd00731
ala__D_c	D-Alanine	C3H7NO2	0	c	KEGG C00133; SEED cpd00117
acgam6p_c	N-Acetyl-D-glucosamine 6-phosphate	C8H14NO9P	-2	c	KEGG C00357; SEED cpd00293
apoACP_c	Apoprotein [acyl carrier protein]	RHO	0	c	SEED cpd12370; SEED cpd29672
pap_c	Adenosine 3',5'-bisphosphate	C10H11N5O10P2	-4	c	KEGG C00054; SEED cpd00045
e4p_c	D-Erythrose 4-phosphate	C4H7O7P	-2	c	KEGG C00279; SEED cpd00236
trp__L_c	L-Tryptophan	C11H12N2O2	0	c	KEGG C00078; KEGG C00806; KEGG D00020; SEED cpd00065; SEED cpd19007
3ig3p_c	C'-(3-Indolyl)-glycerol 3-phosphate	C11H12NO6P	-2	c	KEGG C03506; SEED cpd02210; SEED cpd29667
anth_c	Anthranilate	C7H6NO2	-1	c	KEGG C00108; SEED cpd00093
gal1p_c	Alpha-D-Galactose 1-phosphate	C6H11O9P	-2	c	KEGG C00446; SEED cpd00348; SEED cpd19025
btamp_c	Biotinyl 5 AMP C20H27N7O9PS	C20H27N7O9PS	-1	c	KEGG C05921; SEED cpd03517; SEED cpd22432
btn_c	Biotin	C10H15N2O3S	-1	c	KEGG C00120; KEGG D00029; SEED cpd00104
man_e	D-Mannose	C6H12O6	0	e	KEGG C00159; SEED cpd00138; SEED cpd27437
dhpt_c	Dihydropteroate	C14H13N6O3	-1	c	KEGG C00921; SEED cpd00683; SEED cpd28673; SEED cpd28675
2ahhmd_c	2 Amino 4 hydroxy 6 hydroxymethyl 7 8 dihydropteridine diphosphate C7H8N5O8P2	C7H8N5O8P2	-3	c	KEGG C04807; SEED cpd02920
4abz_c	4-Aminobenzoate	C7H6NO2	-1	c	KEGG C00568; KEGG D02456; SEED cpd00443
ahdt_c	2-Amino-4-hydroxy-6-(erythro-1,2,3-trihydroxypropyl)dihydropteridine triphosphate	C9H12N5O13P3	-4	c	KEGG C04895; SEED cpd02978
asn__L_c	L-Asparagine	C4H8N2O3	0	c	KEGG C00152; KEGG C16438; SEED cpd00132; SEED cpd15142
xu5p__D_c	D-Xylulose 5-phosphate	C5H9O8P	-2	c	KEGG C00231; SEED cpd00198
thmpp_c	Thiamine diphosphate	C12H16N4O7P2S	-2	c	KEGG C00068; SEED cpd00056
26dap__M_c	Meso-2,6-Diaminoheptanedioate	C7H14N2O4	0	c	KEGG C00680; SEED cpd00516
tre6p_c	Alpha,alpha'-Trehalose 6-phosphate	C12H21O14P	-2	c	KEGG C00689; KEGG G09795; SEED cpd00523
tre_e	Trehalose	C12H22O11	0	e	KEGG C01083; KEGG G00293; SEED cpd00794
13dpg_c	3-Phospho-D-glyceroyl phosphate	C3H4O10P2	-4	c	SEED cpd00203; KEGG C00236;
s7p_c	Sedoheptulose 7-phosphate	C7H13O10P	-2	c	KEGG C05382; SEED cpd00238
dcamp_c	N6-(1,2-Dicarboxyethyl)-AMP	C14H14N5O11P	-4	c	KEGG C03794; SEED cpd02375
nal2a6o_c	N-Acetyl-L-2-amino-6-oxopimelate	C9H11NO6	None	c	KEGG C05539; SEED cpd03289
5aizc_c	5-amino-1-(5-phospho-D-ribosyl)imidazole-4-carboxylate	C9H11N3O9P	-3	c	KEGG C04751; SEED cpd02893
25aics_c	(S)-2-[5-Amino-1-(5-phospho-D-ribosyl)imidazole-4-carboxamido]succinate	C13H15N4O12P	-4	c	KEGG C04811; SEED cpd02921
pram_c	5-Phospho-beta-D-ribosylamine	C5H11NO7P	-1	c	KEGG C03090; SEED cpd01982
fpram_c	2-(Formamido)-N1-(5-phospho-D-ribosyl)acetamidine	C8H15N3O8P	-1	c
air_c	5-amino-1-(5-phospho-D-ribosyl)imidazole	C8H12N3O7P	-2	c
fgam_c	N2-Formyl-N1-(5-phospho-D-ribosyl)glycinamide	C8H13N2O9P	-2	c	KEGG C04376; SEED cpd02678
gar_c	N1-(5-Phospho-D-ribosyl)glycinamide	C7H14N2O8P	-1	c	KEGG C03838; SEED cpd02394
aicar_c	5-Amino-1-(5-Phospho-D-ribosyl)imidazole-4-carboxamide	C9H13N4O8P	-2	c	KEGG C04677; SEED cpd02851
acgala_e	N Acetyl D galactosamine	C8H15NO6	0	e
acgal6p_c	N Acetyl D galactosamine 6 phosphate C8H16NO9P	C8H14NO9P	-2	c	KEGG C06376; SEED cpd03812;
stchs_c	Stachyose C24H42O21	C24H42O21	0	c	KEGG G00278; SEED cpd01133; KEGG C01613
gal_c	D-Galactose	C6H12O6	0	c	KEGG C00124; KEGG C00984; KEGG D04291; SEED cpd00108; SEED cpd00724
raffin_c	Raffinose C18H32O16	C18H32O16	0	c	KEGG C00492; KEGG G00249; SEED cpd00382
a_gal__D_c	Alpha D galactose	C6H12O6	0	c
malt_c	Maltose C12H22O11	C12H22O11	0	c	KEGG C00208; KEGG C00897; KEGG D00044; KEGG G00275; SEED cpd00179; SEED cpd00665
acmalt_c	Acetyl-maltose	C14H24O12	0	c	KEGG C02130; KEGG G10592; SEED cpd01441
fprica_c	5-Formamido-1-(5-phospho-D-ribosyl)imidazole-4-carboxamide	C10H13N4O9P	-2	c	KEGG C04734; SEED cpd02884
rnam_c	N Ribosylnicotinamide C11H15N2O5	C11H15N2O5	1	c	KEGG C03150; SEED cpd02016
dhnpt_c	Dihydroneopterin	C9H13N5O4	None	c	KEGG C04874; KEGG C21008; SEED cpd02961; SEED cpd23083
gcald_c	Glycolaldehyde	C2H4O2	None	c	KEGG C00266; SEED cpd00229
2ahhmp_c	2 Amino 4 hydroxy 6 hydroxymethyl 7 8 dihydropteridine C7H9N5O2	C7H9N5O2	None	c
cholp_c	Choline phosphate C5H13NO4P	C5H13NO4P	-1	c	KEGG C00588; SEED cpd00457
cdpchol_c	CDPcholine C14H25N4O11P2	C14H25N4O11P2	-1	c	KEGG C00307; KEGG D00057; SEED cpd00256
chol_c	Choline C5H14NO	C5H14NO	1	c	KEGG C00114; KEGG D07690; KEGG D10498; SEED cpd00098
PG_c	Peptidoglycan	C39H64N8O19	0	c
ca2_e	Calcium	Ca	None	e	KEGG C00076; KEGG C08130; KEGG C12277; KEGG C13140; KEGG C13189; KEGG C17392; KEGG C18381; KEGG D01083; KEGG D01679; KEGG D01723; SEED cpd00063; SEED cpd29674
ca2_c	Calcium	Ca	None	c	KEGG C00076; KEGG C08130; KEGG C12277; KEGG C13140; KEGG C13189; KEGG C17392; KEGG C18381; KEGG D01083; KEGG D01679; KEGG D01723; SEED cpd00063; SEED cpd29674
mn2_c	Manganese	Mn	2	c	KEGG C19610; SEED cpd00030; SEED cpd20863
mn2_e	Manganese	Mn	2	e	KEGG C19610; SEED cpd00030; SEED cpd20863
cd2_e	Cadmium	Cd	None	e	KEGG C15233; SEED cpd10924
cd2_c	Cadmium	Cd	None	c	KEGG C15233; SEED cpd10924
fe3_c	Iron (Fe3+)	Fe	3	c	KEGG C14819; SEED cpd10516
fe3_e	Iron (Fe3+)	Fe	3	e	KEGG C14819; SEED cpd10516
fe2_c	Fe2+ mitochondria	Fe	2	c	KEGG C14818; SEED cpd10515
fe2_e	Fe2+ mitochondria	None	2	e	KEGG C14818; SEED cpd10515
k_e	Potassium	K	None	e	KEGG C00238; KEGG C12568; KEGG D01168; KEGG D08403; SEED cpd00205
k_c	Potassium	K	None	c	KEGG C00238; KEGG C12568; KEGG D01168; KEGG D08403; SEED cpd00205
mg2_e	Magnesium	Mg	2	e	KEGG C00305; KEGG C07755; KEGG C07876; KEGG C12567; KEGG D00731; KEGG D01167; SEED cpd00254
mg2_c	Magnesium	Mg	2	c	KEGG C00305; KEGG C07755; KEGG C07876; KEGG C12567; KEGG D00731; KEGG D01167; SEED cpd00254
met__L_e	L-Methionine	C5H11NO2S	0	e	KEGG C00073; KEGG C01733; KEGG D00019; KEGG D04983; KEGG D04984; SEED cpd00060; SEED cpd30746
ade_e	Adenine	C5H5N5	0	e	KEGG C00147; KEGG D00034; SEED cpd00128; SEED cpd22238
ura_e	Uracil	C4H4N2O2	0	e	KEGG C00106; KEGG D00027; KEGG D09776; SEED cpd00092
gua_e	Guanine	C5H5N5O	0	e	KEGG C00242; SEED cpd00207
ribflv_e	Riboflavin C17H20N4O6	C17H20N4O6	0	e	KEGG C00255; KEGG D00050; SEED cpd00220
pnto__R_e	(R)-Pantothenate	C9H16NO5	-1	e	KEGG C00864; KEGG D07413; SEED cpd00644
gln__L_e	L-Glutamine	C5H10N2O3	0	e	KEGG C00064; KEGG C00303; KEGG D00015; SEED cpd00053; SEED cpd00253
leu__L_e	L-Leucine	C6H13NO2	0	e	KEGG C00123; KEGG C16439; KEGG D00030; SEED cpd00107; SEED cpd15143
ile__L_e	L-Isoleucine	C6H13NO2	0	e	SEED cpd00322; KEGG C00407; KEGG D00065; Human Metabolome Database: http://identifiers.org/hmdb/HMDB00172
val__L_e	L-Valine	C5H11NO2	0	e	KEGG C00183; KEGG C16436; KEGG D00039; SEED cpd00156; SEED cpd15141
gly_e	Glycine	C2H5NO2	0	e	KEGG C00037; KEGG D00011; SEED cpd00033
arg__L_e	L-Arginine	C6H15N4O2	1	e	KEGG C00062; KEGG C02385; KEGG D02982; SEED cpd00051; SEED cpd19021
orn__L_e	L Ornithine C5H13N2O2	C5H13N2O2	1	e	KEGG D08302; SEED cpd00064; SEED cpd19016; KEGG C00077; KEGG C01602
orn__L_c	L Ornithine C5H13N2O2	C5H13N2O2	1	c	KEGG D08302; SEED cpd00064; SEED cpd19016; KEGG C00077; KEGG C01602
his__L_c	L-Histidine	C6H9N3O2	0	c	KEGG C00135; KEGG C00768; KEGG D00032; SEED cpd00119; SEED cpd00572
his__L_e	L-Histidine	C6H9N3O2	0	e	KEGG C00135; KEGG C00768; KEGG D00032; SEED cpd00119; SEED cpd00572
citr__L_e	L-Citrulline	C6H13N3O3	None	e	KEGG C00327; KEGG D07706; SEED cpd00274
cys__L_e	L-Cysteine	C3H7NO2S	0	e	KEGG C00097; KEGG C00736; KEGG D00026; SEED cpd00084; SEED cpd00547
nac_e	Nicotinate	C6H4NO2	-1	e	KEGG C00253; KEGG D00049; SEED cpd00218
ncam_e	Nicotinamide	C6H6N2O	0	e	KEGG C00153; KEGG D00036; SEED cpd00133
3c4mop_c	3-Carboxy-4-methyl-2-oxopentanoate	C7H8O5	-2	c	KEGG C04236; SEED cpd02605
6pgg_c	6-Phospho-beta-D-glucosyl-(1,4)-D-glucose	C12H21O14P	-2	c
pi_e	Phosphate	HO4P	-2	e	KEGG C00009; KEGG C13558; KEGG D05467; SEED cpd00009; SEED cpd27787
na1_e	Sodium	Na	1	e	KEGG C01330; KEGG C14042; KEGG D04874; SEED cpd00971
na1_c	Sodium	Na	1	c	KEGG C01330; KEGG C14042; KEGG D04874; SEED cpd00971
h2o_e	H2O H2O	H2O	0	e	KEGG C00001; KEGG C01328; KEGG C18714; KEGG D00001; KEGG D03703; KEGG D06322; SEED cpd00001; SEED cpd15275; SEED cpd27222
co2_e	CO2 CO2	CO2	0	e	KEGG C00011; KEGG D00004; SEED cpd00011
lys__L_e	L-Lysine	C6H15N2O2	1	e	KEGG C00047; KEGG C16440; KEGG D02304; SEED cpd00039; SEED cpd19182
ac_e	Acetate	C2H3O2	-1	e	KEGG C00033; KEGG D00010; SEED cpd00029
glyc_e	Glycerol	C3H8O3	0	e	KEGG C00116; KEGG D00028; SEED cpd00100
thm_e	Thiamin	C12H17N4OS	1	e	KEGG C00378; SEED cpd00305
btn_e	Biotin	C10H15N2O3S	-1	e	KEGG C00120; KEGG D00029; SEED cpd00104
arbt_e	Arbutin C12H16O7	C12H16O7	0	e	KEGG C06186; SEED cpd03696
salcn_e	Salicin C13H18O7	C13H18O7	0	e	KEGG C01451; SEED cpd01030;
etoh_e	Ethanol	C2H6O	0	e	KEGG C00469; KEGG D00068; KEGG D02798; KEGG D04855; KEGG D06542; SEED cpd00363
chol_e	Choline C5H14NO	C5H14NO	1	e	KEGG C00114; KEGG D07690; KEGG D10498; SEED cpd00098
udpacgal_c	UDP-N-acetyl-D-galactosamine	C17H25N3O17P2	-2	c	KEGG C00203; KEGG G10611; SEED cpd00175
cdec3eACP_c	Cis-dec-3-enoyl-[acyl-carrier protein] (n-C10:1)	C21H37N2O8PRS	-1	c
3ocddec5eACP_c	3-oxo-cis-dodec-5-enoyl-[acyl-carrier protein]	C23H39N2O9PRS	-1	c	SEED cpd15373
3hcddec5eACP_c	(R)-3-hydroxy-cis-dodec-5-enoyl-[acyl-carrier protein]	C23H41N2O9PRS	-1	c	SEED cpd15366
t3c5ddeceACP_c	Trans-3-cis-5-dodecenoyl-[acyl-carrier protein]	C23H39N2O8PRS	-1	c	SEED cpd15569
cddec5eACP_c	Cis-dodec-5-enoyl-[acyl-carrier protein] (n-C12:1)	C23H41N2O8PRS	-1	c
3ocmrs7eACP_c	3-oxo-cis-myristol-7-eoyl-[acyl-carrier protein]	C25H43N2O9PRS	-1	c	SEED cpd15374
3hcmrs7eACP_c	(R)-3-hydroxy-cis-myristol-7-eoyl-[acyl-carrier protein]	C25H45N2O9PRS	-1	c	SEED cpd15368
t3c7mrseACP_c	Trans-3-cis-7-myristoleoyl-[acyl-carrier protein]	C25H43N2O8PRS	-1	c	SEED cpd15570
tdeACP_c	Cis-tetradec-7-enoyl-[acyl-carrier protein] (n-C14:1)	C25H45N2O8PRS	-1	c
3ocpalm9eACP_c	3-oxo-cis-palm-9-eoyl-[acyl-carrier protein]	C27H47N2O9PRS	-1	c	SEED cpd15375
3hcpalm9eACP_c	(R)-3-hydroxy-cis-palm-9-eoyl-[acyl-carrier protein]	C27H49N2O9PRS	-1	c	SEED cpd15369
t3c9palmeACP_c	Trans-3-cis-9-palmitoleoyl-[acyl-carrier protein]	C27H47N2O8PRS	-1	c	SEED cpd15571
hdeACP_c	Cis-hexadec-9-enoyl-[acyl-carrier protein] (n-C16:1)	C27H49N2O8PRS	-1	c
3ocvac11eACP_c	3-oxo-cis-vacc-11-enoyl-[acyl-carrier protein]	C29H51N2O9PRS	-1	c	SEED cpd15376
3hcvac11eACP_c	(R)-3-hydroxy-cis-vacc-11-enoyl-[acyl-carrier protein]	C29H53N2O9PRS	-1	c	SEED cpd15370
t3c11vaceACP_c	Trans-3-cis-11-vacceoyl-[acyl-carrier protein]	C29H51N2O8PRS	-1	c	SEED cpd15568
octeACP_c	Cis-octadec-11-enoyl-[acyl-carrier protein] (n-C18:1)	C29H53N2O8PRS	-1	c
ddca_c	Dodecanoate (n-C12:0)	C12H23O2	-1	c
ttdca_c	Tetradecanoate (n-C14:0)	C14H27O2	-1	c
ttdcea_c	Tetradecenoate (n-C14:1)	C14H25O2	-1	c
hdca_c	Hexadecanoate (n-C16:0)	C16H31O2	-1	c	KEGG C00249; KEGG D05341; SEED cpd00214
hdcea_c	Hexadecenoate (n-C16:1)	C16H29O2	-1	c
1tdec7eg3p_c	1-tetradec-7-enoyl-sn-glycerol 3-phosphate	C17H31O7P1	-2	c	SEED cpd15330
1hdec9eg3p_c	1-hexadec-9-enoyl-sn-glycerol 3-phosphate	C19H35O7P1	-2	c	SEED cpd15326
1odec11eg3p_c	1-octadec-11-enoyl-sn-glycerol 3-phosphate	C21H39O7P1	-2	c	SEED cpd15328
dna5mtc_c	DNA 5-methylcytosine	CH3R	0	c	SEED cpd12223; KEGG C02967;
dna_c	DNA	RH	0	c	SEED cpd11461; KEGG C00039
s17bp_c	Sedoheptulose 1,7-bisphosphate	C7H12O13P2	-4	c	KEGG C00447; SEED cpd00349
sucr_c	Sucrose C12H22O11	C12H22O11	0	c	KEGG C00089; KEGG D00025; KEGG G00370; SEED cpd00076
maltttr_c	Maltotetraose	C24H42O21	0	c	KEGG C02013; KEGG C02052; KEGG G00459; SEED cpd01376; SEED cpd01399
maltpt_c	Maltopentaose	C30H52O26	0	c	KEGG G00343; SEED cpd15495
malthx_c	Maltohexaose	C36H62O31	0	c	KEGG C01936; KEGG G00755; SEED cpd01329
malthp_c	Maltoheptaose	C42H72O36	0	c	KEGG G00689; SEED cpd15494
malttr_c	Maltotriose C18H32O16	C18H32O16	0	c	KEGG C01835; SEED cpd01262
acmana_e	N-Acetyl-D-mannosamine	C8H15NO6	0	e	KEGG C00645; SEED cpd00492
o2_e	O2 O2	O2	0	e	KEGG C00007; KEGG D00003; SEED cpd00007
cellb_e	Cellobiose	C12H22O11	0	e	KEGG C00185; KEGG C06421; KEGG G00289; SEED cpd03845; KEGG C06422
gal_e	D-Galactose	C6H12O6	0	e	KEGG C00124; KEGG C00984; KEGG D04291; SEED cpd00108; SEED cpd00724
rnam_e	N Ribosylnicotinamide C11H15N2O5	C11H15N2O5	1	e	KEGG C03150; SEED cpd02016
malthx_e	Maltohexaose	C36H62O31	0	e	KEGG C01936; KEGG G00755; SEED cpd01329
maltpt_e	Maltopentaose	C30H52O26	0	e	KEGG G00343; SEED cpd15495
maltttr_e	Maltotetraose	C24H42O21	0	e	KEGG C02013; KEGG C02052; KEGG G00459; SEED cpd01376; SEED cpd01399
malttr_e	Maltotriose C18H32O16	C18H32O16	0	e	KEGG C01835; SEED cpd01262
udpdeacgal_c	UDP-4-keto-6-deoxy-D-glucosamine	C17H23N3O16P2	-2	c
udpaatgal_c	UDP-2-acetamido-4-amino-2,4,6-trideoxy-alpha-D-galactose	C17H27N4O15P2	-1	c
udpaatgal_udcpp_c	AATGal-PP-lipid	C63H105N2O10P2	-1	c
gal_udpaatgal_udcpp_c	Glc-AATGal-PP-undecaprenol	C69H115N2O15P2	-1	c
rbt5p_c	D-Ribitol-5-phosphate	C5H11O8P	-2	c
cdprbtl_c	CDPribitol	C14H23N3O15P2	-2	c
rib_gal_udpaatgal_udcpp_c	(Rib-ol)-P-Glc-AATGal-PP-undecaprenol	C74H125N2O22P3	-2	c
acgal_rib_gal_udpaatgal_udcpdp_c	GalNAc-(Rib-ol)-P-Glc-AATGal-PP-undecaprenol	C82H138N3O27P3	-2	c
taunit_c	teichoic acid single unit	C92H164N5O33P5	0	c
odcea_c	Octadecenoate (n-C18:1)	C18H33O2	-1	c
odca_c	Octadecanoate (n-C18:0)	C18H35O2	-1	c
agly3p_sor_c	Acyl glycerol 3 phosphate	C1897H3645O700P100	-200	c
pa_sor_c	Phosphatidic acid	C3494H6590O800P100	-200	c
cdpdag_sor_c	CDP diacylglycerol	C4394H7790N300O1500P200	-200	c
pgp_sor_c	Phosphatidylglycerophosphate	C3794H7190O1300P200	-300	c
pg_sor_c	Phosphatidylglycerol	C3794H7290O1000P100	-100	c
clpn_sor_c	Cardiolipin	C7288H13780O1700P200	-200	c
stchs_e	Stachyose C24H42O21	C24H42O21	0	e
raffin_e	Raffinose C18H32O16	C18H32O16	0	e	KEGG C00492; KEGG G00249; SEED cpd00382
malthp_e	Maltoheptaose	C42H72O36	0	e	KEGG G00689; SEED cpd15494
dag_sor_c	diacylglycerol	C3494H6690O500	None	c
glc_dag_c	glc_dag_c	C4094H7690O1000	None	c
galglc_dag_c	galglc_dag_c	C4694H8690O1500	None	c
lipo_ta_c	lipoteichoic acid	C12694H23090N500O3800P500	None	c
acgam_e	N-Acetyl-D-glucosamine	C8H15NO6	0	e	KEGG C00140; SEED cpd00122; SEED cpd27608
gam_e	D-Glucosamine	C6H14NO5	0	e	KEGG C00329; SEED cpd00276; SEED cpd01247; SEED cpd27103
allul_e	Allulose	C6H12O6	0	e
allul6p_c	Allulose 6-phosphate	C6H11O9P	-2	c
arab_c	Arabinose	C5H10O5	0	c
arab_e	Arabinose	C5H10O5	0	e
dha_e	Dihydroxyacetone	C3H6O3	0	e
drib_c	Deoxyribose C5H10O4	C5H10O4	0	c
drib_e	Deoxyribose C5H10O4	C5H10O4	0	e
for_e	Formate	CH1O2	-1	e
h2o2_e	hydrogen peroxide	H2O2	0	e
lac__L_e	L-Lactate	C3H5O3	-1	e
lyx_c	Lyxose	C5H10O5	0	c
lyx_e	Lyxose	C5H10O5	0	e
melib_c	Melibiose C12H22O11	C12H22O11	0	c
melib_e	Melibiose C12H22O11	C12H22O11	0	e
nh4_e	Ammonium	H4N	1	e
pala_c	Palatinose C12H22O11	C12H22O11	0	c
pala_e	Palatinose C12H22O11	C12H22O11	0	e
rbl__L_c	L-Ribulose	C5H10O5	0	c
rib__D_c	D-Ribose	C5H10O5	0	c
rib__D_e	D-Ribose	C5H10O5	0	e
ru5p__L_c	L-Ribulose 5-phosphate	C5H9O8P	0	c
ser__L_e	L-Serine	C3H7NO3	0	e
tgt_e	Tagatose	C6H12O6	0	e
xyl__D_c	D-Xylose	C5H10O5	0	c
xyl__D_e	D-Xylose	C5H10O5	0	e
xylu__D_c	D-Xylulose	C5H10O5	0	c
xylu_c	Xylulose	C5H10O5	0	c
