# Supplementary material for: Reconstruction and Validation of a Genome-Scale Metabolic Model of Streptococcus oralis (iCJ415), a Human Commensal and Opportunistic Pathogen
Source: Front Genet. 2020 Mar 3;11:116. doi: 10.3389/fgene.2020.00116 (PMC7063969; doi:10.3389/fgene.2020.00116)
Supplement: Table S4 — Gene essentiality, amino acid auxotrophies and carbon source testing of iCJ415. [file Table_4.xlsx]

## Sheet: gene_essentiality
Table S4, Gene essentiality comparison between iCJ415 and experimental data
gene_iCJ415	growth_iCJ415	gene_sk36	growth_sk36	concordance_sk36	gene_tigr4	growth_tigr4	concordance_tigr4	concordance_sk36_vs_tigr4	Pathway
SK141_RS08300	0	missing value	missing value	missing value	SP_1959	1	FN	missing value	Purine metabolism;Pyrimidine metabolism
SK141_RS05870	1	SSA_1125	1	TP	SP_1471	1	TP	concordance	TCA cycle
SK141_RS03970	1	SSA_1217	1	TP	SP_1089	1	TP	concordance	Folate biosynthesis
SK141_RS07960	0	SSA_0334	0	TN	SP_0382	0	TN	concordance	Terpenoid backbone synthesis
SK141_RS04885	1	SSA_0788	0	FP	SP_1508	0	FP	discordance	Purine metabolism
SK141_RS07845	0	SSA_1940	0	TN	SP_0417	0	TN	concordance	Fatty acid biosynthesis
SK141_RS08070	1	SSA_0342	1	TP	SP_0459	1	TP	concordance	Pyruvate metabolism
SK141_RS06615	1	SSA_0547	0	FP	SP_1699	0	FP	discordance	Pantothenate and CoA biosynthesis
SK141_RS02535	1	SSA_0941	0	FP	SP_1400	1	TP	FP-TP	Transport
SK141_RS04715	1	SSA_1696	1	TP	SP_1190	0	FP	FP-TP	Galactose metabolism
SK141_RS03355	1	SSA_1221	1	TP	SP_1220	0	FP	FP-TP	Glycolysis
SK141_RS04570	1	SSA_1193	1	TP	SP_1014	1	TP	concordance	Lysine biosynthesis
SK141_RS06335	1	SSA_1092	0	FP	SP_1571	0	FP	discordance	Folate biosynthesis
SK141_RS02330	1	missing value	missing value	missing value	SP_0823	1	TP	missing value	Transport
SK141_RS01095	1	SSA_0551	1	TP	SP_1998	1	TP	concordance	Alanine, aspartate and glutamate metabolism
SK141_RS08355	1	SSA_2107	0	FP	SP_0266	0	FP	discordance	Alanine, aspartate and glutamate metabolism
SK141_RS02730	0	SSA_1044	1	FN	SP_1360	1	FN	discordance	Glycine, serine and threonine metabolism
SK141_RS03230	0	SSA_1233	0	TN	SP_0851	0	TN	concordance	Glycerophospholipid metabolism
SK141_RS06525	0	SSA_0691	0	TN	SP_1671	0	TN	concordance	Alanine, aspartate and glutamate metabolism
SK141_RS00635	1	SSA_2183	0	FP	SP_2070	0	FP	discordance	Glycolysis
SK141_RS04760	0	missing value	missing value	missing value	SP_1268	0	TN	missing value	Transport
SK141_RS08925	1	SSA_2141	1	TP	missing value	missing value	missing value	missing value	Alanine, aspartate and glutamate metabolism
SK141_RS07115	1	SSA_1003	1	TP	SP_1897	1	TP	concordance	Transport
SK141_RS06590	1	SSA_0071	1	TP	SP_1685	1	TP	concordance	Amino sugar and nucleotide sugar metabolism
SK141_RS00525	1	SSA_1299	1	TP	SP_2109	1	TP	concordance	Transport
SK141_RS08225	0	SSA_0780	1	FN	SP_1916	1	FN	discordance	Glycerophospholipid metabolism
SK141_RS05805	0	SSA_1865	0	TN	SP_1458	0	TN	concordance	Purine metabolism
SK141_RS06375	1	SSA_0712	1	TP	SP_1623	1	TP	concordance	Transport
SK141_RS03370	1	SSA_1098	1	TP	SP_1215	1	TP	concordance	Transport
SK141_RS05970	1	SSA_1090	1	TP	SP_0668	1	TP	concordance	Glycolysis
SK141_RS07415	1	SSA_0262	1	TP	SP_1648	0	FP	FP-TP	Transport
SK141_RS04900	1	SSA_0785	0	FP	SP_1511	0	FP	discordance	Purine metabolism
SK141_RS05745	1	SSA_1082	1	TP	SP_0877	1	TP	concordance	Transport
SK141_RS04480	1	SSA_1183	1	TP	missing value	missing value	missing value	missing value	Phenylalanine, tyrosine and tryptophan biosynthesis
SK141_RS02120	0	missing value	missing value	missing value	SP_0721	1	FN	missing value	Transport
SK141_RS04400	1	missing value	missing value	missing value	SP_0918	1	TP	missing value	Cysteine and methionine metabolism
SK141_RS04185	1	SSA_0049	1	TP	missing value	missing value	missing value	missing value	Glycerolipid metabolism
SK141_RS01000	1	SSA_2062	1	TP	SP_0279	1	TP	concordance	Transport
SK141_RS00285	1	SSA_0055	1	TP	SP_0062	1	TP	concordance	Transport
SK141_RS02640	0	SSA_1470	1	FN	SP_1377	1	FN	discordance	Phenylalanine, tyrosine and tryptophan biosynthesis
SK141_RS05850	0	missing value	missing value	missing value	SP_1467	1	FN	missing value	Other
SK141_RS06900	0	SSA_0635	1	FN	SP_1814	1	FN	discordance	Phenylalanine, tyrosine and tryptophan biosynthesis
SK141_RS04110	1	SSA_0778	1	TP	SP_1124	1	TP	concordance	Starch and sucrose metabolism
SK141_RS01845	1	SSA_1420	1	TP	SP_1576	1	TP	concordance	Cysteine and methionine metabolism
SK141_RS06355	0	SSA_1010	1	FN	SP_1607	0	TN	FN-TN	Galactose metabolism;Amino sugar and nucleotide sugar metabolism
SK141_RS08750	1	missing value	missing value	missing value	SP_0161	1	TP	missing value	Alanine, aspartate and glutamate metabolism
SK141_RS03395	1	SSA_0966	1	TP	SP_1208	1	TP	concordance	Pyrimidine metabolism
SK141_RS03875	1	SSA_1359	1	TP	SP_1241	1	TP	concordance	Transport
SK141_RS07450	1	SSA_0250	1	TP	SP_1645	1	TP	concordance	Purine metabolism
SK141_RS02160	1	SSA_0140	1	TP	SP_0729	1	TP	concordance	Transport
SK141_RS00305	1	missing value	missing value	missing value	missing value	missing value	missing value	missing value	Galactose metabolism
SK141_RS05635	1	SSA_1342	1	TP	SP_1276	1	TP	concordance	Alanine, aspartate and glutamate metabolism
SK141_RS08495	0	SSA_0128	0	TN	SP_0231	0	TN	concordance	Purine metabolism
SK141_RS04700	1	SSA_1693	1	TP	SP_1185	1	TP	concordance	Transport
SK141_RS01930	1	SSA_0567	1	TP	SP_1583	1	TP	concordance	Nicotinate and nicotinamide metabolism
SK141_RS07860	0	SSA_1943	1	FN	SP_0413	1	FN	discordance	Glycine, serine and threonine metabolism
SK141_RS01420	1	SSA_1752	1	TP	SP_1884	1	TP	concordance	Transport
SK141_RS05425	0	SSA_1073	1	FN	SP_0932	1	FN	discordance	Arginine and proline metabolism
SK141_RS07545	1	SSA_0456	1	TP	SP_1722	1	TP	concordance	Transport
SK141_RS06610	0	SSA_0548	0	TN	SP_1698	0	TN	concordance	Alanine, aspartate and glutamate metabolism
SK141_RS06085	1	SSA_1736	1	TP	SP_1524	1	TP	concordance	Cysteine and methionine metabolism;Alanine, aspartate and glutamate metabolism;Phenylalanine, tyrosine and tryptophan biosynthesis
SK141_RS00395	1	SSA_0601	1	TP	SP_0075	1	TP	concordance	Pyrimidine metabolism
SK141_RS09045	1	missing value	missing value	missing value	SP_0091	1	TP	missing value	Transport
SK141_RS06620	1	SSA_0546	1	TP	SP_1700	1	TP	concordance	Phenylalanine, tyrosine and tryptophan biosynthesis
SK141_RS04815	0	SSA_1642	0	TN	SP_0988	0	TN	concordance	Peptidoglycan biosynthesis
SK141_RS02345	1	SSA_0671	1	TP	SP_0825	0	FP	FP-TP	Metabolism of Cofactors and vitamins
SK141_RS08405	1	missing value	missing value	missing value	missing value	missing value	missing value	missing value	TCA cycle
SK141_RS06890	1	SSA_0637	1	TP	SP_1812	1	TP	concordance	Phenylalanine, tyrosine and tryptophan biosynthesis
SK141_RS02105	1	missing value	missing value	missing value	SP_0715	1	TP	missing value	Pyruvate metabolism
SK141_RS00605	1	SSA_2169	0	FP	SP_2092	0	FP	discordance	Pentose phosphate pathway
SK141_RS07540	1	SSA_0457	1	TP	SP_1721	1	TP	concordance	Fructose and mannose metabolism
SK141_RS01070	0	SSA_0200	0	TN	SP_0292	0	TN	concordance	Folate biosynthesis
SK141_RS02060	0	SSA_0652	0	TN	SP_0688	0	TN	concordance	Peptidoglycan biosynthesis
SK141_RS04680	1	SSA_0770	0	FP	SP_1179	0	FP	discordance	Purine metabolism
SK141_RS02145	1	missing value	missing value	missing value	SP_0726	1	TP	missing value	Thiamine metabolism
SK141_RS03265	1	SSA_1225	1	TP	SP_0856	1	TP	concordance	Valine, leucine and isoleucine biosynthesis
SK141_RS05295	1	SSA_1243	1	TP	SP_0963	1	TP	concordance	Pyrimidine metabolism
SK141_RS06260	1	SSA_1085	1	TP	SP_1555	1	TP	concordance	Lysine biosynthesis
SK141_RS03030	1	SSA_0721	1	TP	SP_0766	0	FP	FP-TP	Other
SK141_RS06235	1	SSA_0866	1	TP	SP_1551	0	FP	FP-TP	Transport
SK141_RS03145	1	SSA_1533	1	TP	SP_0784	1	TP	concordance	Glutathione metabolism
SK141_RS08830	1	SSA_0375	1	TP	SP_0149	1	TP	concordance	Transport
SK141_RS03950	1	SSA_1200	1	TP	SP_1229	1	TP	concordance	Metabolism of Cofactors and vitamins
SK141_RS04530	1	SSA_1155	1	TP	SP_1024	1	TP	concordance	Glycine, serine and threonine metabolism
SK141_RS09140	1	SSA_1828	1	TP	SP_2184	1	TP	concordance	Transport
SK141_RS04890	1	SSA_0787	0	FP	SP_1509	0	FP	discordance	Purine metabolism
SK141_RS03935	0	SSA_1203	1	FN	SP_1232	1	FN	discordance	Transport
SK141_RS00765	1	SSA_0103	1	TP	SP_2059	1	TP	concordance	Transport
SK141_RS04020	1	SSA_1207	1	TP	SP_1100	1	TP	concordance	Pyruvate metabolism
SK141_RS06120	1	SSA_1747	1	TP	SP_1533	1	TP	concordance	Alanine, aspartate and glutamate metabolism
SK141_RS01425	1	SSA_1751	1	TP	SP_1883	0	FP	FP-TP	Starch and sucrose metabolism
SK141_RS07560	0	SSA_0337	0	TN	SP_1726	0	TN	concordance	Terpenoid backbone synthesis
SK141_RS08685	1	SSA_1734	1	TP	missing value	missing value	missing value	missing value	Transport
SK141_RS02185	1	SSA_0781	1	TP	SP_0736	1	TP	concordance	Fructose and mannose metabolism
SK141_RS06555	1	SSA_0079	1	TP	SP_1675	1	TP	concordance	Amino sugar and nucleotide sugar metabolism
SK141_RS04875	1	SSA_0891	1	TP	SP_1506	0	FP	FP-TP	Pentose phosphate pathway
SK141_RS07500	1	SSA_0417	1	TP	SP_0586	1	TP	concordance	Folate biosynthesis
SK141_RS03220	1	SSA_1040	1	TP	SP_0847	1	TP	concordance	Transport
SK141_RS07490	1	SSA_2048	1	TP	missing value	missing value	missing value	missing value	Cysteine and methionine metabolism
SK141_RS06625	1	SSA_0544	1	TP	SP_1701	1	TP	concordance	Phenylalanine, tyrosine and tryptophan biosynthesis
SK141_RS04385	1	missing value	missing value	missing value	SP_0921	1	TP	missing value	Arginine and proline metabolism
SK141_RS03205	1	SSA_1037	1	TP	SP_0844	1	TP	concordance	Pyrimidine metabolism
SK141_RS02590	0	SSA_1047	0	TN	SP_1390	1	FN	FN-TN	Peptidoglycan biosynthesis
SK141_RS02660	0	SSA_1466	1	FN	SP_1373	1	FN	discordance	Phenylalanine, tyrosine and tryptophan biosynthesis
SK141_RS04895	1	SSA_0786	0	FP	SP_1510	0	FP	discordance	Purine metabolism
SK141_RS07110	1	SSA_1004	1	TP	SP_1896	1	TP	concordance	Transport
SK141_RS03485	1	SSA_0978	1	TP	SP_1256	1	TP	concordance	Valine, leucine and isoleucine biosynthesis
SK141_RS05705	1	SSA_0329	1	TP	SP_1491	0	FP	FP-TP	Transport
SK141_RS04555	1	SSA_1151	1	TP	SP_1018	1	TP	concordance	Pyrimidine metabolism
SK141_RS06025	1	SSA_1864	0	FP	SP_1421	1	TP	FP-TP	Nicotinate and nicotinamide metabolism
SK141_RS08930	1	SSA_2142	1	TP	missing value	missing value	missing value	missing value	Alanine, aspartate and glutamate metabolism
SK141_RS03375	1	SSA_0855	1	TP	missing value	missing value	missing value	missing value	Cysteine and methionine metabolism
SK141_RS09430	0	SSA_2368	0	TN	SP_2222	1	FN	FN-TN	Glycerophospholipid metabolism
SK141_RS07965	0	SSA_0333	0	TN	SP_0381	0	TN	concordance	Terpenoid backbone synthesis
SK141_RS06340	1	SSA_1501	1	TP	SP_1603	0	FP	FP-TP	Pyrimidine metabolism
SK141_RS02250	1	SSA_1728	1	TP	SP_0750	1	TP	concordance	Transport
SK141_RS03140	1	SSA_1536	1	TP	SP_0783	1	TP	concordance	Transport
SK141_RS08050	1	missing value	missing value	missing value	SP_0340	1	TP	missing value	Cysteine and methionine metabolism
SK141_RS00860	0	SSA_2075	1	FN	SP_2030	0	TN	FN-TN	Pentose phosphate pathway
SK141_RS05205	1	SSA_1261	1	TP	SP_0828	0	FP	FP-TP	Pentose phosphate pathway
SK141_RS09150	1	SSA_1826	1	TP	SP_2186	1	TP	concordance	Glycerolipid metabolism
SK141_RS08110	1	SSA_1967	1	TP	SP_0450	1	TP	concordance	Glycine, serine and threonine metabolism
SK141_RS04665	1	SSA_0773	1	TP	SP_1176	0	FP	FP-TP	Transport
SK141_RS02075	1	SSA_1241	1	TP	SP_0701	0	FP	FP-TP	Pyrimidine metabolism
SK141_RS04245	1	SSA_1175	1	TP	SP_1162	1	TP	concordance	Other
SK141_RS03865	1	SSA_1555	0	FP	SP_1243	0	FP	discordance	Pentose phosphate pathway
SK141_RS08120	1	SSA_1969	1	TP	SP_0446	1	TP	concordance	Valine, leucine and isoleucine biosynthesis
SK141_RS08115	1	SSA_1968	1	TP	SP_0447	1	TP	concordance	Valine, leucine and isoleucine biosynthesis
SK141_RS05485	1	SSA_0864	1	TP	SP_1290	1	TP	concordance	Purine metabolism
SK141_RS01840	1	SSA_1421	1	TP	SP_1577	1	TP	concordance	Purine metabolism
SK141_RS09050	1	missing value	missing value	missing value	SP_0090	1	TP	missing value	Transport
SK141_RS05005	1	SSA_0847	0	FP	SP_0896	0	FP	discordance	Galactose metabolism;Glycolysis;Pentose phosphate pathway
SK141_RS04380	1	missing value	missing value	missing value	SP_0922	1	TP	missing value	Arginine and proline metabolism
SK141_RS03490	1	SSA_0980	1	TP	missing value	missing value	missing value	missing value	Valine, leucine and isoleucine biosynthesis
SK141_RS02650	0	SSA_1468	1	FN	SP_1375	1	FN	discordance	Phenylalanine, tyrosine and tryptophan biosynthesis
SK141_RS06915	0	SSA_0632	1	FN	SP_1817	1	FN	discordance	Phenylalanine, tyrosine and tryptophan biosynthesis
SK141_RS00380	1	missing value	missing value	missing value	missing value	missing value	missing value	missing value	Transport
SK141_RS02675	0	SSA_1463	1	FN	SP_1370	1	FN	discordance	Phenylalanine, tyrosine and tryptophan biosynthesis
SK141_RS09190	0	SSA_2195	1	FN	missing value	missing value	missing value	missing value	Nicotinate and nicotinamide metabolism
SK141_RS03945	0	SSA_1201	1	FN	SP_1230	0	TN	FN-TN	Pantothenate and CoA biosynthesis
SK141_RS08340	1	SSA_0587	1	TP	missing value	missing value	missing value	missing value	Lysine biosynthesis
SK141_RS05290	1	SSA_1242	1	TP	SP_0964	1	TP	concordance	Pyrimidine metabolism
SK141_RS02725	0	SSA_1043	1	FN	SP_1361	0	TN	FN-TN	Glycine, serine and threonine metabolism
SK141_RS03020	1	SSA_0373	1	TP	SP_0764	1	TP	concordance	Pyrimidine metabolism
SK141_RS02645	0	SSA_1469	1	FN	SP_1376	1	FN	discordance	Phenylalanine, tyrosine and tryptophan biosynthesis
SK141_RS08645	0	SSA_2234	1	FN	SP_0199	1	FN	discordance	Glycerophospholipid metabolism
SK141_RS05415	0	SSA_1722	0	TN	SP_0935	0	TN	concordance	Pyrimidine metabolism
SK141_RS03940	0	SSA_1202	1	FN	SP_1231	0	TN	FN-TN	Pantothenate and CoA biosynthesis
SK141_RS02230	1	SSA_1732	1	TP	SP_0745	1	TP	concordance	Pyrimidine metabolism
SK141_RS02670	0	SSA_1464	1	FN	SP_1371	1	FN	discordance	Phenylalanine, tyrosine and tryptophan biosynthesis
SK141_RS06045	0	missing value	missing value	missing value	missing value	missing value	missing value	missing value	Transport
SK141_RS05645	1	SSA_1345	1	TP	SP_1278	0	FP	FP-TP	Pyrimidine metabolism
SK141_RS04235	1	SSA_1178	1	TP	SP_1164	1	TP	concordance	Other
SK141_RS00880	1	SSA_0068	1	TP	SP_2026	1	TP	concordance	Glycolysis;Pyruvate metabolism
SK141_RS01160	1	SSA_2119	1	TP	SP_1983	0	FP	FP-TP	Pentose phosphate pathway;Pentose and glucuronate interconversions
SK141_RS07105	1	SSA_1005	1	TP	SP_1895	1	TP	concordance	Transport
SK141_RS01030	1	SSA_1919	1	TP	SP_0283	1	TP	concordance	Transport
SK141_RS01060	1	SSA_0198	0	FP	SP_0290	0	FP	discordance	Folate biosynthesis
SK141_RS05965	0	SSA_1091	0	TN	SP_0669	0	TN	concordance	Pyrimidine metabolism
SK141_RS00135	1	SSA_0020	0	FP	SP_0027	0	FP	discordance	Pentose phosphate pathway
SK141_RS00565	1	SSA_2174	1	TP	SP_2097	1	TP	concordance	Lysine biosynthesis
SK141_RS03535	0	SSA_0936	0	TN	SP_1110	0	TN	concordance	Riboflavin metabolism
SK141_RS02295	1	SSA_1808	1	TP	SP_0760	1	TP	concordance	Starch and sucrose metabolism
SK141_RS01005	1	SSA_2059	1	TP	SP_0280	1	TP	concordance	Pyrimidine metabolism
SK141_RS04750	1	missing value	missing value	missing value	SP_0645	1	TP	missing value	Transport
SK141_RS01855	1	SSA_0859	0	FP	SP_1574	0	FP	discordance	Glycolysis
SK141_RS07950	0	SSA_0336	0	TN	SP_0384	0	TN	concordance	Terpenoid backbone synthesis
SK141_RS02770	1	missing value	missing value	missing value	SP_1336	1	TP	missing value	Cysteine and methionine metabolism
SK141_RS00290	1	SSA_0056	1	TP	SP_0063	1	TP	concordance	Transport
SK141_RS02135	1	missing value	missing value	missing value	SP_0724	1	TP	missing value	Thiamine metabolism
SK141_RS09570	1	missing value	missing value	missing value	missing value	missing value	missing value	missing value	Valine, leucine and isoleucine biosynthesis
SK141_RS03995	1	SSA_1212	1	TP	SP_1095	0	FP	FP-TP	Pentose phosphate pathway
SK141_RS00250	1	SSA_0039	1	TP	SP_0053	1	TP	concordance	Purine metabolism
SK141_RS07310	1	SSA_1567	1	TP	SP_0609	1	TP	concordance	Transport
SK141_RS01300	0	SSA_1773	1	FN	SP_0488	1	FN	discordance	Transport
SK141_RS02555	1	SSA_0945	1	TP	SP_1396	1	TP	concordance	Transport
SK141_RS06905	0	SSA_0634	1	FN	SP_1815	1	FN	discordance	Phenylalanine, tyrosine and tryptophan biosynthesis
SK141_RS02925	1	missing value	missing value	missing value	missing value	missing value	missing value	missing value	Alanine, aspartate and glutamate metabolism
SK141_RS00745	0	SSA_0095	1	FN	SP_2066	1	FN	discordance	Glycine, serine and threonine metabolism
SK141_RS09110	1	SSA_1234	1	TP	missing value	missing value	missing value	missing value	Pyrimidine metabolism
SK141_RS05150	0	SSA_1606	0	TN	SP_0971	0	TN	concordance	Pantothenate and CoA biosynthesis
SK141_RS02475	1	SSA_1547	1	TP	SP_1413	0	FP	FP-TP	Transport
SK141_RS04005	1	SSA_1210	1	TP	SP_1097	1	TP	concordance	Purine metabolism
SK141_RS04195	1	SSA_0051	1	TP	SP_1173	1	TP	concordance	Glycerolipid metabolism
SK141_RS02245	1	SSA_1729	1	TP	SP_0749	1	TP	concordance	Transport
SK141_RS06070	0	SSA_1800	0	TN	SP_1521	0	TN	concordance	Peptidoglycan biosynthesis
SK141_RS06895	1	SSA_0636	1	TP	SP_1813	1	TP	concordance	Phenylalanine, tyrosine and tryptophan biosynthesis
SK141_RS04880	1	SSA_0789	0	FP	SP_1507	0	FP	discordance	Purine metabolism
SK141_RS04670	1	SSA_0772	1	TP	SP_1177	0	FP	FP-TP	Transport
SK141_RS05045	0	SSA_1574	1	FN	SP_1076	1	FN	discordance	Glycerophospholipid metabolism
SK141_RS02290	1	SSA_1809	1	TP	SP_0758	1	TP	concordance	Transport
SK141_RS04725	1	SSA_1698	1	TP	SP_1192	1	TP	concordance	Galactose metabolism
SK141_RS08125	1	SSA_1970	1	TP	SP_0445	1	TP	concordance	Valine, leucine and isoleucine biosynthesis
SK141_RS04745	1	missing value	missing value	missing value	SP_0646	1	TP	missing value	Transport
SK141_RS05980	0	SSA_0413	1	FN	SP_0665	1	FN	discordance	Folate biosynthesis
SK141_RS01165	0	SSA_2118	1	FN	SP_1982	1	FN	discordance	Thiamine metabolism
SK141_RS04755	0	missing value	missing value	missing value	SP_1267	0	TN	missing value	Glycerophospholipid metabolism
SK141_RS02400	1	missing value	missing value	missing value	missing value	missing value	missing value	missing value	Glycolysis
SK141_RS04910	1	SSA_0783	0	FP	SP_1513	0	FP	discordance	Purine metabolism
SK141_RS06170	1	SSA_0178	1	TP	missing value	missing value	missing value	missing value	Peptidoglycan biosynthesis;Amino sugar and nucleotide sugar metabolism
SK141_RS03120	1	SSA_1190	1	TP	SP_0780	1	TP	concordance	Purine metabolism
SK141_RS05190	1	SSA_1259	1	TP	SP_0831	1	TP	concordance	Pyrimidine metabolism;Purine metabolism
SK141_RS02085	0	missing value	missing value	missing value	missing value	missing value	missing value	missing value	Transport
SK141_RS06200	1	SSA_1383	1	TP	SP_1544	0	FP	FP-TP	Cysteine and methionine metabolism;Alanine, aspartate and glutamate metabolism;Phenylalanine, tyrosine and tryptophan biosynthesis
SK141_RS08325	1	missing value	missing value	missing value	missing value	missing value	missing value	missing value	Transport
SK141_RS01045	0	SSA_1913	1	FN	SP_0287	1	FN	discordance	Transport
SK141_RS05390	0	SSA_1620	0	TN	SP_0944	0	TN	concordance	Pyrimidine metabolism
SK141_RS00170	0	SSA_0026	1	FN	SP_0037	0	TN	FN-TN	Glycerophospholipid metabolism
SK141_RS00240	1	SSA_0035	1	TP	SP_0050	1	TP	concordance	Purine metabolism
SK141_RS07420	1	SSA_0261	1	TP	SP_1649	1	TP	concordance	Transport
SK141_RS04190	1	SSA_0050	1	TP	missing value	missing value	missing value	missing value	Glycerolipid metabolism
SK141_RS05360	1	SSA_1615	1	TP	missing value	missing value	missing value	missing value	Alanine, aspartate and glutamate metabolism
SK141_RS08960	1	SSA_2361	1	TP	SP_0106	1	TP	concordance	Glycine, serine and threonine metabolism
SK141_RS01515	1	SSA_0302	0	FP	SP_0499	0	FP	discordance	Glycolysis
SK141_RS05640	1	SSA_1343	1	TP	SP_1277	1	TP	concordance	Alanine, aspartate and glutamate metabolism
SK141_RS07460	1	SSA_2040	1	TP	SP_1580	1	TP	concordance	Transport
SK141_RS04800	1	SSA_1639	1	TP	SP_0991	0	FP	FP-TP	Cysteine and methionine metabolism
SK141_RS00780	1	SSA_1893	1	TP	SP_2056	1	TP	concordance	Galactose metabolism
SK141_RS04995	1	SSA_1494	1	TP	SP_1081	0	FP	FP-TP	Peptidoglycan biosynthesis
SK141_RS02545	1	SSA_0943	0	FP	SP_1398	1	TP	FP-TP	Transport
SK141_RS00570	1	SSA_2173	1	TP	SP_2096	1	TP	concordance	Lysine biosynthesis
SK141_RS06930	0	missing value	missing value	missing value	SP_1837	0	TN	missing value	Teichoic acid synthesis
SK141_RS04960	1	SSA_1762	1	TP	SP_0873	1	TP	concordance	Transport
SK141_RS04010	0	missing value	missing value	missing value	missing value	missing value	missing value	missing value	Nicotinate and nicotinamide metabolism
SK141_RS07835	0	SSA_1938	0	TN	SP_0419	0	TN	concordance	Fatty acid biosynthesis
SK141_RS07610	0	SSA_1851	0	TN	SP_1738	0	TN	concordance	Purine metabolism
SK141_RS00310	1	SSA_0062	1	TP	SP_0066	1	TP	concordance	Galactose metabolism
SK141_RS04055	1	SSA_1204	1	TP	SP_1498	0	FP	FP-TP	Glycolysis;Pentose phosphate pathway
SK141_RS04705	1	SSA_1694	1	TP	SP_1186	1	TP	concordance	Transport
SK141_RS04810	1	SSA_1641	1	TP	SP_0989	1	TP	concordance	Purine metabolism
SK141_RS08445	1	missing value	missing value	missing value	SP_1824	1	TP	missing value	Transport
SK141_RS07505	1	SSA_0416	1	TP	SP_0585	1	TP	concordance	Cysteine and methionine metabolism
SK141_RS00110	1	SSA_2160	1	TP	SP_0021	1	TP	concordance	Pyrimidine metabolism
SK141_RS08400	1	missing value	missing value	missing value	missing value	missing value	missing value	missing value	TCA cycle
SK141_RS03410	0	SSA_0676	1	FN	SP_1205	1	FN	discordance	Terpenoid backbone synthesis
SK141_RS00535	1	SSA_2266	1	TP	SP_2107	0	FP	FP-TP	Starch and sucrose metabolism
SK141_RS05435	1	SSA_1070	1	TP	SP_0929	0	FP	FP-TP	Pyrimidine metabolism
SK141_RS08380	0	SSA_2072	0	TN	SP_0262	0	TN	concordance	Glycerophospholipid metabolism
SK141_RS02260	1	SSA_1726	1	TP	SP_0752	1	TP	concordance	Transport
SK141_RS07820	0	SSA_1935	0	TN	SP_0422	0	TN	concordance	Fatty acid biosynthesis
SK141_RS01885	1	SSA_2001	1	TP	SP_1598	1	TP	concordance	Thiamine metabolism
SK141_RS03515	1	missing value	missing value	missing value	SP_1249	1	TP	missing value	Purine metabolism
SK141_RS03225	1	SSA_1041	1	TP	SP_0848	1	TP	concordance	Transport
SK141_RS04770	0	missing value	missing value	missing value	SP_1270	0	TN	missing value	Teichoic acid synthesis
SK141_RS02905	1	missing value	missing value	missing value	missing value	missing value	missing value	missing value	Alanine, aspartate and glutamate metabolism
SK141_RS02580	1	SSA_0901	1	TP	SP_1392	1	TP	concordance	Other
SK141_RS06130	0	SSA_1748	0	TN	SP_1534	0	TN	concordance	Other
SK141_RS00295	1	SSA_0057	1	TP	SP_0064	1	TP	concordance	Transport
SK141_RS00530	1	SSA_1298	1	TP	SP_2108	1	TP	concordance	Transport
SK141_RS00245	1	SSA_0037	1	TP	SP_0051	1	TP	concordance	Purine metabolism
SK141_RS00215	1	SSA_0030	1	TP	SP_0045	1	TP	concordance	Purine metabolism
SK141_RS00220	1	SSA_0031	1	TP	SP_0046	1	TP	concordance	Alanine, aspartate and glutamate metabolism
SK141_RS06925	1	SSA_0631	1	TP	missing value	missing value	missing value	missing value	Phenylalanine, tyrosine and tryptophan biosynthesis
SK141_RS02165	1	SSA_0391	1	TP	SP_0730	0	FP	FP-TP	Pyruvate metabolism
SK141_RS05085	0	SSA_1521	1	FN	SP_1068	1	FN	discordance	Pyruvate metabolism
SK141_RS05185	1	SSA_1258	1	TP	SP_0835	1	TP	concordance	Pyrimidine metabolism;Purine metabolism
SK141_RS05000	1	SSA_0848	0	FP	SP_0897	0	FP	discordance	Glycolysis
SK141_RS01185	1	SSA_1787	1	TP	SP_1978	1	TP	concordance	Lysine biosynthesis
SK141_RS05875	1	SSA_1124	1	TP	SP_1472	1	TP	concordance	TCA cycle
SK141_RS07800	0	SSA_1931	0	TN	SP_0426	0	TN	concordance	Fatty acid biosynthesis
SK141_RS07885	1	SSA_0363	1	TP	SP_0408	1	TP	concordance	Transport
SK141_RS09040	1	missing value	missing value	missing value	SP_0092	1	TP	missing value	Transport
SK141_RS04175	1	missing value	missing value	missing value	missing value	missing value	missing value	missing value	Fructose and mannose metabolism
SK141_RS00905	1	SSA_2108	0	FP	SP_2012	0	FP	discordance	Glycolysis
SK141_RS06910	0	SSA_0633	1	FN	SP_1816	1	FN	discordance	Folate biosynthesis;Phenylalanine, tyrosine and tryptophan biosynthesis
SK141_RS01065	0	SSA_0199	0	TN	SP_0291	0	TN	concordance	Folate biosynthesis
SK141_RS06995	1	SSA_1008	1	TP	SP_1853	1	TP	concordance	Galactose metabolism
SK141_RS05855	0	missing value	missing value	missing value	SP_1468	1	FN	missing value	Other
SK141_RS00230	1	SSA_0033	1	TP	SP_0048	1	TP	concordance	Purine metabolism
SK141_RS03200	1	SSA_1036	1	TP	SP_0843	1	TP	concordance	Pentose phosphate pathway
SK141_RS07810	0	SSA_1933	0	TN	SP_0424	0	TN	concordance	Fatty acid biosynthesis
SK141_RS02225	1	SSA_1497	1	TP	SP_0744	1	TP	concordance	Pyrimidine metabolism
SK141_RS05750	1	SSA_1081	1	TP	SP_0876	1	TP	concordance	Fructose and mannose metabolism
SK141_RS03215	1	SSA_1039	1	TP	SP_0846	1	TP	concordance	Transport
SK141_RS04685	1	SSA_0768	0	FP	SP_1180	0	FP	discordance	Purine metabolism
SK141_RS04765	0	missing value	missing value	missing value	SP_1269	0	TN	missing value	Glycerophospholipid metabolism
SK141_RS04060	1	missing value	missing value	missing value	missing value	missing value	missing value	missing value	Transport
SK141_RS09385	1	SSA_1839	1	TP	SP_2210	1	TP	concordance	Cysteine and methionine metabolism
SK141_RS02700	0	missing value	missing value	missing value	missing value	missing value	missing value	missing value	Teichoic acid synthesis
SK141_RS00225	1	SSA_0032	1	TP	SP_0047	1	TP	concordance	Purine metabolism
SK141_RS07565	0	SSA_0338	0	TN	SP_1727	0	TN	concordance	Terpenoid backbone synthesis
SK141_RS00130	0	SSA_2154	1	FN	missing value	missing value	missing value	missing value	Other
SK141_RS08335	1	missing value	missing value	missing value	missing value	missing value	missing value	missing value	Transport
SK141_RS00360	1	SSA_1186	1	TP	SP_0074	1	TP	concordance	Starch and sucrose metabolism
SK141_RS09460	1	SSA_2374	1	TP	SP_2228	0	FP	FP-TP	Purine metabolism
SK141_RS02655	0	SSA_1467	1	FN	SP_1374	1	FN	discordance	Phenylalanine, tyrosine and tryptophan biosynthesis
SK141_RS02140	1	missing value	missing value	missing value	SP_0725	1	TP	missing value	Thiamine metabolism
SK141_RS07855	0	SSA_1942	1	FN	SP_0415	0	TN	FN-TN	Fatty acid biosynthesis
SK141_RS04090	1	SSA_0774	1	TP	SP_1119	1	TP	concordance	Glycolysis
SK141_RS00400	1	SSA_1307	1	TP	SP_0078	1	TP	concordance	Transport
SK141_RS07550	1	SSA_0455	1	TP	SP_1724	0	FP	FP-TP	Galactose metabolism
SK141_RS02550	1	SSA_0944	0	FP	SP_1397	1	TP	FP-TP	Transport
SK141_RS01025	1	SSA_1920	1	TP	SP_0282	1	TP	concordance	Transport
SK141_RS07955	0	SSA_0335	0	TN	SP_0383	0	TN	concordance	Terpenoid backbone synthesis
SK141_RS03495	1	SSA_0981	1	TP	missing value	missing value	missing value	missing value	Valine, leucine and isoleucine biosynthesis
SK141_RS04100	1	SSA_0776	1	TP	SP_1122	1	TP	concordance	Starch and sucrose metabolism
SK141_RS02540	1	SSA_0942	1	TP	SP_1399	1	TP	concordance	Transport
SK141_RS04135	0	SSA_0886	0	TN	SP_1128	0	TN	concordance	Glycolysis
SK141_RS07680	1	SSA_0578	1	TP	SP_1747	1	TP	concordance	Nicotinate and nicotinamide metabolism
SK141_RS05610	1	SSA_1271	1	TP	SP_1298	0	FP	FP-TP	Fatty acid biosynthesis
SK141_RS06885	0	SSA_0638	1	FN	SP_1811	1	FN	discordance	Phenylalanine, tyrosine and tryptophan biosynthesis
SK141_RS06935	0	SSA_2220	1	FN	SP_1838	0	TN	FN-TN	Teichoic acid synthesis
SK141_RS01305	0	SSA_1772	1	FN	SP_0489	1	FN	discordance	Glycerophospholipid metabolism
SK141_RS01435	0	SSA_1784	0	TN	SP_1881	0	TN	concordance	Alanine, aspartate and glutamate metabolism
SK141_RS02080	1	SSA_1240	1	TP	SP_0702	1	TP	concordance	Pyrimidine metabolism
SK141_RS06275	0	SSA_0804	0	TN	SP_1559	0	TN	concordance	Peptidoglycan biosynthesis
SK141_RS04405	1	missing value	missing value	missing value	SP_0916	1	TP	missing value	Arginine and proline metabolism
SK141_RS04095	1	SSA_0775	1	TP	SP_1121	1	TP	concordance	Starch and sucrose metabolism
SK141_RS04905	1	SSA_0784	0	FP	SP_1512	0	FP	discordance	Purine metabolism
SK141_RS00255	1	SSA_0040	1	TP	SP_0054	1	TP	concordance	Purine metabolism
SK141_RS04855	1	missing value	missing value	missing value	SP_1502	1	TP	missing value	Transport
SK141_RS06535	0	SSA_0689	1	FN	SP_1673	0	TN	FN-TN	Peptidoglycan biosynthesis
SK141_RS02180	1	SSA_0395	1	TP	SP_0578	1	TP	concordance	Glycolysis;Starch and sucrose metabolism
SK141_RS07100	1	SSA_1006	1	TP	SP_1894	1	TP	concordance	Starch and sucrose metabolism
SK141_RS04720	1	SSA_1697	1	TP	SP_1191	1	TP	concordance	Galactose metabolism
SK141_RS02500	1	SSA_1076	1	TP	SP_1408	1	TP	concordance	Fatty acid biosynthesis
SK141_RS06520	0	SSA_0692	0	TN	SP_1670	0	TN	concordance	Lysine biosynthesis
SK141_RS08090	1	SSA_1961	1	TP	SP_0453	1	TP	concordance	Transport
SK141_RS01470	1	SSA_1777	1	TP	SP_1874	1	TP	concordance	Pyrimidine metabolism
SK141_RS01860	1	SSA_0644	1	TP	SP_1572	0	FP	FP-TP	Other
SK141_RS01710	0	SSA_1994	1	FN	SP_0494	1	FN	discordance	Pyrimidine metabolism
SK141_RS07480	1	SSA_2045	1	TP	missing value	missing value	missing value	missing value	Folate biosynthesis
SK141_RS05625	1	missing value	missing value	missing value	missing value	missing value	missing value	missing value	Transport
SK141_RS05430	0	SSA_1072	1	FN	SP_0931	1	FN	discordance	Arginine and proline metabolism
SK141_RS05860	1	SSA_1127	1	TP	SP_1469	0	FP	FP-TP	Other
SK141_RS00520	1	SSA_1300	1	TP	SP_2110	1	TP	concordance	Transport
SK141_RS04730	1	SSA_1699	1	TP	SP_1193	1	TP	concordance	Galactose metabolism
SK141_RS04250	1	SSA_1174	1	TP	SP_1161	1	TP	concordance	Other
SK141_RS07130	1	SSA_0999	0	FP	SP_1900	1	TP	FP-TP	Biotin metabolism
SK141_RS03195	1	SSA_1035	1	TP	SP_0842	1	TP	concordance	Pyrimidine metabolism
SK141_RS02100	1	missing value	missing value	missing value	SP_0711	1	TP	missing value	Transport
SK141_RS09355	0	missing value	missing value	missing value	missing value	missing value	missing value	missing value	Terpenoid backbone synthesis
SK141_RS02125	1	missing value	missing value	missing value	SP_0722	1	TP	missing value	Thiamine metabolism
SK141_RS01225	0	SSA_0625	0	TN	SP_1968	0	TN	concordance	Pantothenate and CoA biosynthesis
SK141_RS00210	1	SSA_0028	1	TP	SP_0044	1	TP	concordance	Purine metabolism
SK141_RS08080	0	SSA_1959	1	FN	SP_0457	0	TN	FN-TN	Peptidoglycan biosynthesis
SK141_RS08655	1	SSA_2237	1	TP	SP_0197	1	TP	concordance	Folate biosynthesis
SK141_RS01510	1	missing value	missing value	missing value	SP_0496	1	TP	missing value	Transport
SK141_RS06430	0	SSA_0688	0	TN	SP_1655	0	TN	concordance	Glycolysis
SK141_RS05600	0	SSA_1268	1	FN	SP_1296	1	FN	discordance	Phenylalanine, tyrosine and tryptophan biosynthesis
SK141_RS00625	1	SSA_2164	1	TP	SP_2072	1	TP	concordance	Folate biosynthesis
SK141_RS08440	1	missing value	missing value	missing value	SP_0242	1	TP	missing value	Transport
SK141_RS02265	1	SSA_1725	1	TP	SP_0753	1	TP	concordance	Transport
SK141_RS00280	1	SSA_0054	1	TP	SP_0061	1	TP	concordance	Transport
SK141_RS01530	0	SSA_0307	1	FN	SP_0502	1	FN	discordance	Alanine, aspartate and glutamate metabolism
SK141_RS06380	0	SSA_0713	0	TN	SP_1624	1	FN	FN-TN	Glycerophospholipid metabolism
SK141_RS07425	1	SSA_0260	1	TP	SP_1650	0	FP	FP-TP	Transport
SK141_RS02690	0	SSA_2216	1	FN	SP_1367	0	TN	FN-TN	Teichoic acid synthesis
SK141_RS02115	0	missing value	missing value	missing value	SP_0720	1	FN	missing value	Transport
SK141_RS07825	0	SSA_1936	0	TN	SP_0421	0	TN	concordance	Fatty acid biosynthesis
SK141_RS08965	1	SSA_2362	1	TP	SP_0105	1	TP	concordance	Glycine, serine and threonine metabolism
SK141_RS07980	1	SSA_1811	0	FP	SP_0375	0	FP	discordance	Pentose phosphate pathway
SK141_RS02305	0	SSA_1495	0	TN	SP_0762	0	TN	concordance	Cysteine and methionine metabolism
SK141_RS08385	0	SSA_2073	0	TN	SP_0261	0	TN	concordance	Terpenoid backbone synthesis
SK141_RS04695	1	SSA_1692	1	TP	SP_1184	1	TP	concordance	Galactose metabolism
SK141_RS08780	1	missing value	missing value	missing value	SP_0159	1	TP	missing value	Transport
SK141_RS00540	1	SSA_2265	1	TP	SP_2106	1	TP	concordance	Starch and sucrose metabolism
SK141_RS03930	1	SSA_1348	1	TP	SP_1233	1	TP	concordance	Transport
SK141_RS08985	0	SSA_2221	1	FN	SP_0103	0	TN	FN-TN	Teichoic acid synthesis
SK141_RS08815	1	SSA_0377	1	TP	SP_0152	1	TP	concordance	Transport
SK141_RS08990	0	SSA_2218	1	FN	missing value	missing value	missing value	missing value	Teichoic acid synthesis
SK141_RS08435	1	missing value	missing value	missing value	SP_0243	1	TP	missing value	Transport
SK141_RS01115	1	SSA_0564	1	TP	SP_1994	0	FP	FP-TP	Cysteine and methionine metabolism;Alanine, aspartate and glutamate metabolism;Phenylalanine, tyrosine and tryptophan biosynthesis
SK141_RS04740	1	SSA_2084	1	TP	SP_0647	1	TP	concordance	Transport
SK141_RS07795	0	SSA_1930	0	TN	SP_0427	0	TN	concordance	Fatty acid biosynthesis
SK141_RS05630	1	SSA_1341	1	TP	SP_1275	1	TP	concordance	Alanine, aspartate and glutamate metabolism
SK141_RS01880	1	SSA_2002	1	TP	SP_1599	1	TP	concordance	Pyrimidine metabolism
SK141_RS00045	0	SSA_0014	1	FN	SP_0012	1	FN	discordance	Purine metabolism
SK141_RS01405	0	SSA_1870	0	TN	SP_0337	0	TN	concordance	Peptidoglycan biosynthesis
SK141_RS09060	1	missing value	missing value	missing value	SP_2142	1	TP	missing value	Amino sugar and nucleotide sugar metabolism
SK141_RS06105	0	SSA_1739	0	TN	SP_1530	0	TN	concordance	Peptidoglycan biosynthesis
SK141_RS05200	1	SSA_1260	1	TP	SP_0829	1	TP	concordance	Pentose phosphate pathway
SK141_RS01035	1	SSA_1918	1	TP	SP_0284	1	TP	concordance	Transport
SK141_RS05945	1	SSA_1431	1	TP	SP_0673	1	TP	concordance	Cysteine and methionine metabolism
SK141_RS06955	1	SSA_1704	1	TP	missing value	missing value	missing value	missing value	Alanine, aspartate and glutamate metabolism
SK141_RS02445	1	SSA_0746	1	TP	SP_1415	1	TP	concordance	Amino sugar and nucleotide sugar metabolism
SK141_RS00445	1	SSA_2286	1	TP	SP_2126	1	TP	concordance	Valine, leucine and isoleucine biosynthesis
SK141_RS05050	0	missing value	missing value	missing value	SP_1075	0	TN	missing value	Glycerophospholipid metabolism
SK141_RS04935	1	SSA_1163	1	TP	SP_1445	0	FP	FP-TP	Purine metabolism
SK141_RS02065	0	SSA_0653	0	TN	SP_0689	0	TN	concordance	Peptidoglycan biosynthesis
SK141_RS04775	0	SSA_2214	1	FN	SP_1271	0	TN	FN-TN	Teichoic acid synthesis
SK141_RS07005	1	SSA_0921	1	TP	SP_1855	1	TP	concordance	Glycolysis
SK141_RS04240	1	SSA_1176	1	TP	SP_1163	1	TP	concordance	Other
SK141_RS04575	0	SSA_1194	1	FN	SP_1013	1	FN	discordance	Glycine, serine and threonine metabolism
SK141_RS06020	1	SSA_1863	0	FP	SP_1420	0	FP	discordance	Nicotinate and nicotinamide metabolism
SK141_RS02255	1	SSA_1727	1	TP	SP_0751	1	TP	concordance	Transport
SK141_RS02045	1	SSA_0649	1	TP	SP_0680	1	TP	concordance	Pyrimidine metabolism
SK141_RS05685	0	SSA_1344	1	FN	SP_1286	1	FN	discordance	Transport
SK141_RS07485	1	missing value	missing value	missing value	missing value	missing value	missing value	missing value	Pyrimidine metabolism
SK141_RS07120	1	SSA_1002	1	TP	SP_1898	1	TP	concordance	Galactose metabolism
SK141_RS03180	0	SSA_1033	1	FN	SP_0839	0	TN	FN-TN	Pantothenate and CoA biosynthesis
SK141_RS01215	0	missing value	missing value	missing value	SP_1970	1	FN	missing value	Alanine, aspartate and glutamate metabolism
SK141_RS01285	1	SSA_1776	1	TP	SP_0479	1	TP	concordance	Transport
SK141_RS07030	1	missing value	missing value	missing value	missing value	missing value	missing value	missing value	Transport
SK141_RS03390	1	SSA_0935	1	TP	SP_1212	1	TP	concordance	Pyrimidine metabolism
SK141_RS04225	1	SSA_1235	1	TP	SP_1167	0	FP	FP-TP	Pyrimidine metabolism
SK141_RS01965	1	SSA_1992	0	FP	SP_0605	0	FP	discordance	Glycolysis;Fructose and mannose metabolism;Pentose phosphate pathway
SK141_RS01055	0	SSA_0197	0	TN	SP_0289	1	FN	FN-TN	Folate biosynthesis
SK141_RS03015	1	SSA_0371	1	TP	SP_1306	1	TP	concordance	Alanine, aspartate and glutamate metabolism
SK141_RS00300	1	SSA_0060	1	TP	SP_0065	1	TP	concordance	Galactose metabolism
SK141_RS00150	1	SSA_0101	1	TP	SP_0033	1	TP	concordance	TCA cycle
SK141_RS00265	1	SSA_0046	1	TP	SP_0056	0	FP	FP-TP	Alanine, aspartate and glutamate metabolism;Purine metabolism
SK141_RS00100	1	SSA_2185	1	TP	SP_0019	0	FP	FP-TP	Alanine, aspartate and glutamate metabolism
SK141_RS00835	1	SSA_0192	1	TP	SP_2044	0	FP	FP-TP	Pyruvate metabolism
SK141_RS08820	1	SSA_0376	1	TP	SP_0151	1	TP	concordance	Transport
SK141_RS07830	0	SSA_1937	0	TN	SP_0420	0	TN	concordance	Fatty acid biosynthesis
SK141_RS01235	1	SSA_0791	1	TP	SP_1966	1	TP	concordance	Peptidoglycan biosynthesis
SK141_RS06990	1	SSA_1009	1	TP	SP_1852	1	TP	concordance	Galactose metabolism
SK141_RS02680	0	SSA_1462	1	FN	SP_1369	1	FN	discordance	Phenylalanine, tyrosine and tryptophan biosynthesis
SK141_RS08785	1	SSA_2263	0	FP	SP_0158	1	TP	FP-TP	Purine metabolism
SK141_RS00160	1	SSA_0023	1	TP	SP_0035	1	TP	concordance	Lysine biosynthesis
SK141_RS05420	0	SSA_1074	1	FN	SP_0933	1	FN	discordance	Arginine and proline metabolism
SK141_RS00610	1	SSA_2168	1	TP	SP_2091	0	FP	FP-TP	Glycerophospholipid metabolism
SK141_RS08635	1	SSA_2230	1	TP	SP_0202	1	TP	concordance	Purine metabolism
SK141_RS07575	1	SSA_0341	1	TP	SP_1731	1	TP	concordance	Transport
"growth_iCJ415": Growth of iCJ415 with the gene knocked out, 1= non-essential gene, 0 = essential gene
"gene_sk36": Refers to gene in PMID 22355642
"concordance_sk36": Concordance between iCJ415 predictions and data from PMID 22355642
"gene_tigr4": Refers to gene in PMID 19767758
"concordance_tigr4": Concordance between iCJ415 predictions and data from PMID 19767758
"TP": True positive, iCJ415 and essentiality data predicts both non-essentiality of the gene
"TN": True negative, iCJ415 and essentiality data predicts both essentiality of the gene
"FP": False positive, iCJ415 predicts non-essentiality and essentiality data predicts essentiality
"FN": False negative, iCJ415 predicts gene essentiality and essentiality data predicts non-essentiality
"concordance": Concordance between the two gene essentiality sets and iCJ415
"discordance": Concordance between the two data essentiality, but discordance between the two gene essentiality sets and iCJ415
"missing value": The gene is not found in at least one of the datasets
"TP-FP": One gene essentiality set predicts TP and one predicts FP
"FN-TN": One gene essentiality set predicts FN and one predicts TN

## Sheet: aa_auxotrophies
Table S4: Amino acid auxotrophy comparison between iCJ415 and experimental data
amino_acid	bigg_id	exchange_reaction	experimental_growth	growth_model	concordance
Alanine	ala__L	none	1	1	TP
Arginine	arg__L	EX_arg__L_e	0	0	TN
Asparagine	asn__L	none	1	1	TP
Aspartic acid	asp__L	none	1	1	TP
Cysteine	cys__L	EX_cys__L_e	0	0	TN
Glutamic acid	glu__L	none	1	1	TP
Glutamine	gln__L	EX_gln__L_e	0	0	TN
Glycine	gly_e	EX_gly_e	0	0	TN
Histidine	his__L_e	EX_his__L_e	0	0	TN
Isoleucine	ile__L_e	EX_ile__L_e	0	1	FP
Leucine	leu__L_e	EX_leu__L_e	0	1	FP
Lysine	lys__L_e	EX_lys__L_e	1	1	TP
Methionine	met__L_e	EX_met__L_e	1	1	TP
Phenylalanine	phe__L	none	1	1	TP
Proline	pro__L	none	1	1	TP
Serine	ser__L	EX_ser__L_e	1	1	TP
Threonine	thr__L	none	1	1	TP
Tryptophan	trp__L	none	1	1	TP
Tyrosine	tyr__L	none	1	1	TP
Valine	val__L_e	EX_val__L_e	0	1	FP
"exchange_reaction": BiGG identifier corresponding to metabolite in "carbon_source". None = the exchange reaction is not present in iCJ415
"experimental_growth": Refers to result in PMID ﻿22167202. 0 = auxotrophic, 1 = prototrophic
"TP": True positive, iCJ415 and experimental data both predicts prototrophy for the compound
"TN": True negative, iCJ415 and Biolog both predicts auxotrophy for the compound
"FN": False negative, iCJ415 predicts auxotrophy while biolog predicts protophy for the compound
"FP": False positive, iCJ415 predicts prototrophy while experimental data predicts auxotrophy

## Sheet: carbon_sources
Table S4: Carbon source comparison between Biolog data and iCJ415
Well	carbon_source	exchange_reaction	biolog_growth	model_growth	concordance
1A3	N-acetyl-D-glucosamine	EX_acgam_e	1	1	TP
1A6	D-galactose	EX_gal_e	1	1	TP
1A10	D-trehalose	EX_tre_e	1	1	TP
1A11	D-mannose	EX_man_e	1	1	TP
1B3	glycerol	EX_glyc_e	1	0	FN
1C7	D-fructose	EX_fru_e	1	1	TP
1C8	Acetic acid	EX_ac_e	0	0	TN
1C9	alfa-D-glucose	EX_glc__D_e	1	1	TP
1C10	Maltose	EX_malt_e	1	1	TP
1D9	alfa-D-lactose	EX_lcts_e	1	1	TP
1D11	Sucrose	EX_sucr_e	1	1	TP
1E1	L-glutamine	EX_gln__L_e	0	0	TN
1E10	maltotriose	EX_malttr_e	1	1	TP
1F11	d-cellobiose	EX_cellb_e	0	0	TN
2B1	n-acetyl-d-galactosamine	EX_acgala_e	0	0	TN
2B8	arbutin	EX_arbt_e	0	0	TN
2D1	d-raffinose	EX_raffin_e	1	1	TP
2D2	salacin	EX_salcn_e	0	0	TN
2D5	stachyose	EX_stchs_e	1	1	TP
2E5	D-Glucosamine	EX_gam_e	1	1	TP
2G4	l-arginine	EX_arg__L_e	0	0	TN
2G5	glycine	EX_gly_e	0	0	TN
2G6	l-histidine	EX_his__L_e	0	0	TN
2G9	l-isoleucine	EX_ile__L_e	0	0	TN
2G10	l-leucine	EX_leu__L_e	0	0	TN
2G11	l-lysine	EX_lys__L_e	0	0	TN
2G12	l-methionine	EX_met__L_e	0	0	TN
2H1	l-ornithine	EX_orn__L_e	0	0	TN
2H4	l-valine	EX_val__L_e	0	0	TN
2H9	dihydroxyacetone	EX_dha_e	1	0	FN
1A2	Arabinose	EX_arab_e	1	1	TP
1B8	Xylose	EX_xyl__D_e	1	1	TP
1C4	Ribose	EX_rib__D_e	1	1	TP
1C11	Melibiose	EX_melib_e	1	1	TP
1G8	N-acetyl-D-mannosamine	EX_acmana_e	1	1	TP
1H5	Allulose	EX_allul_e	1	1	TP
1H6	Lyxose	EX_lyx_e	1	1	TP
2B9	Deoxyribose	EX_drib_e	1	0	FN
2C12	Palatinose	EX_pala_e	1	1	TP
2D6	tagatose	EX_tgt_e	1	0	FN
2E12	5-Keto-D- Gluconic Acid		1	0	FN
2F5	Oxalomalic Acid		1	0	FN
2F9	Sorbic Acid		1	0	FN
1F7	Propionic acid		1	0	FN
"well": refers to well i Biolog experiment
"carbon_source": Carbon source present in the Biolog well
"exchange_reaction": BiGG identifier corresponding to metabolite in "carbon_source".
"TP": True positive, iCJ415 and Biolog predicts growth using the carbon source
"TN": True negative, iCJ415 and Biolog predicts no-growth using the carbon source
"FN": False negative, iCJ415 predicts no-growth while biolog predicts growth.
