# Supplementary material for: Reconstruction and Validation of a Genome-Scale Metabolic Model of Streptococcus oralis (iCJ415), a Human Commensal and Opportunistic Pathogen
Source: Front Genet. 2020 Mar 3;11:116. doi: 10.3389/fgene.2020.00116 (PMC7063969; doi:10.3389/fgene.2020.00116)
Supplement: Data Sheet S1 — iCJ415 in JSON format. [file DataSheet_1.zip]

Archive with 3 entries (2 files):
- suppl_datasheet_s1_iCJ415.json
- __MACOSX/
- __MACOSX/._suppl_datasheet_s1_iCJ415.json
