# Supplementary material for: Reconstruction and Validation of a Genome-Scale Metabolic Model of Streptococcus oralis (iCJ415), a Human Commensal and Opportunistic Pathogen
Source: Front Genet. 2020 Mar 3;11:116. doi: 10.3389/fgene.2020.00116 (PMC7063969; doi:10.3389/fgene.2020.00116)
Supplement: Data Sheet S1 — iCJ415 in JSON format. [file DataSheet_1.zip › suppl_datasheet_s1_iCJ415.json]

{
"metabolites":[
{
"id":"fru_c",
"name":"D-Fructose",
"compartment":"c",
"charge":0,
"formula":"C6H12O6",
"notes":{
"original_bigg_ids":[
"fru_c"
]
}
},
{
"id":"atp_c",
"name":"ATP C10H12N5O13P3",
"compartment":"c",
"charge":-4,
"formula":"C10H12N5O13P3",
"notes":{
"original_bigg_ids":[
"atp_c"
]
}
},
{
"id":"h_c",
"name":"H+",
"compartment":"c",
"charge":1,
"formula":"H",
"notes":{
"original_bigg_ids":[
"h_c"
]
}
},
{
"id":"f6p_c",
"name":"D-Fructose 6-phosphate",
"compartment":"c",
"charge":-2,
"formula":"C6H11O9P",
"notes":{
"original_bigg_ids":[
"f6p_c"
]
}
},
{
"id":"adp_c",
"name":"ADP C10H12N5O10P2",
"compartment":"c",
"charge":-3,
"formula":"C10H12N5O10P2",
"notes":{
"original_bigg_ids":[
"adp_c"
]
}
},
{
"id":"sucr_e",
"name":"Sucrose C12H22O11",
"compartment":"e",
"charge":0,
"formula":"C12H22O11",
"notes":{
"original_bigg_ids":[
"sucr_e"
]
}
},
{
"id":"suc6p_c",
"name":"Sucrose 6-phosphate",
"compartment":"c",
"charge":-2,
"formula":"C12H21O14P",
"notes":{
"original_bigg_ids":[
"suc6p_c"
]
}
},
{
"id":"pep_c",
"name":"Phosphoenolpyruvate",
"compartment":"c",
"charge":-3,
"formula":"C3H2O6P",
"notes":{
"original_bigg_ids":[
"pep_c"
]
}
},
{
"id":"pyr_c",
"name":"Pyruvate",
"compartment":"c",
"charge":-1,
"formula":"C3H3O3",
"notes":{
"original_bigg_ids":[
"pyr_c"
]
}
},
{
"id":"h2o_c",
"name":"H2O H2O",
"compartment":"c",
"charge":0,
"formula":"H2O",
"notes":{
"original_bigg_ids":[
"h2o_c"
]
}
},
{
"id":"g6p_c",
"name":"D-Glucose 6-phosphate",
"compartment":"c",
"charge":-2,
"formula":"C6H11O9P",
"notes":{
"original_bigg_ids":[
"g6p_c"
]
}
},
{
"id":"mev__R_c",
"name":" R  Mevalonate C6H11O4",
"compartment":"c",
"charge":-1,
"formula":"C6H11O4",
"notes":{
"original_bigg_ids":[
"mev_DASH_R_c"
]
}
},
{
"id":"coa_c",
"name":"Coenzyme A",
"compartment":"c",
"charge":-4,
"formula":"C21H32N7O16P3S",
"notes":{
"original_bigg_ids":[
"coa_c"
]
}
},
{
"id":"nadp_c",
"name":"Nicotinamide adenine dinucleotide phosphate",
"compartment":"c",
"charge":-3,
"formula":"C21H25N7O17P3",
"notes":{
"original_bigg_ids":[
"nadp_c"
]
}
},
{
"id":"nadph_c",
"name":"Nicotinamide adenine dinucleotide phosphate - reduced",
"compartment":"c",
"charge":-4,
"formula":"C21H26N7O17P3",
"notes":{
"original_bigg_ids":[
"nadph_c"
]
}
},
{
"id":"hmgcoa_c",
"name":"Hydroxymethylglutaryl CoA C27H39N7O20P3S",
"compartment":"c",
"charge":-5,
"formula":"C27H39N7O20P3S",
"notes":{
"original_bigg_ids":[
"hmgcoa_c"
]
}
},
{
"id":"accoa_c",
"name":"Acetyl-CoA",
"compartment":"c",
"charge":-4,
"formula":"C23H34N7O17P3S",
"notes":{
"original_bigg_ids":[
"accoa_c"
]
}
},
{
"id":"aacoa_c",
"name":"Acetoacetyl-CoA",
"compartment":"c",
"charge":-4,
"formula":"C25H36N7O18P3S",
"notes":{
"original_bigg_ids":[
"aacoa_c"
]
}
},
{
"id":"gmp_c",
"name":"GMP C10H12N5O8P",
"compartment":"c",
"charge":-2,
"formula":"C10H12N5O8P",
"notes":{
"original_bigg_ids":[
"gmp_c"
]
}
},
{
"id":"gdp_c",
"name":"GDP C10H12N5O11P2",
"compartment":"c",
"charge":-3,
"formula":"C10H12N5O11P2",
"notes":{
"original_bigg_ids":[
"gdp_c"
]
}
},
{
"id":"dadp_c",
"name":"DADP C10H12N5O9P2",
"compartment":"c",
"charge":-3,
"formula":"C10H12N5O9P2",
"notes":{
"original_bigg_ids":[
"dadp_c"
]
}
},
{
"id":"datp_c",
"name":"DATP C10H12N5O12P3",
"compartment":"c",
"charge":-4,
"formula":"C10H12N5O12P3",
"notes":{
"original_bigg_ids":[
"datp_c"
]
}
},
{
"id":"dgdp_c",
"name":"DGDP C10H12N5O10P2",
"compartment":"c",
"charge":-3,
"formula":"C10H12N5O10P2",
"notes":{
"original_bigg_ids":[
"dgdp_c"
]
}
},
{
"id":"dgmp_c",
"name":"DGMP C10H12N5O7P",
"compartment":"c",
"charge":-2,
"formula":"C10H12N5O7P",
"notes":{
"original_bigg_ids":[
"dgmp_c"
]
}
},
{
"id":"nmn_c",
"name":"NMN C11H14N2O8P",
"compartment":"c",
"charge":-1,
"formula":"C11H14N2O8P",
"notes":{
"original_bigg_ids":[
"nmn_c"
]
}
},
{
"id":"nad_c",
"name":"Nicotinamide adenine dinucleotide",
"compartment":"c",
"charge":-1,
"formula":"C21H26N7O14P2",
"notes":{
"original_bigg_ids":[
"nad_c"
]
}
},
{
"id":"ppi_c",
"name":"Diphosphate",
"compartment":"c",
"charge":-3,
"formula":"HO7P2",
"notes":{
"original_bigg_ids":[
"ppi_c"
]
}
},
{
"id":"malcoa_c",
"name":"Malonyl CoA C24H33N7O19P3S",
"compartment":"c",
"charge":-5,
"formula":"C24H33N7O19P3S",
"notes":{
"original_bigg_ids":[
"malcoa_c"
]
}
},
{
"id":"pi_c",
"name":"Phosphate",
"compartment":"c",
"charge":-2,
"formula":"HO4P",
"notes":{
"original_bigg_ids":[
"pi_c"
]
}
},
{
"id":"hco3_c",
"name":"Bicarbonate",
"compartment":"c",
"charge":-1,
"formula":"CHO3",
"notes":{
"original_bigg_ids":[
"hco3_c"
]
}
},
{
"id":"malACP_c",
"name":"Malonyl-[acyl-carrier protein]",
"compartment":"c",
"charge":-2,
"formula":"C14H22N2O10PRS",
"notes":{
"original_bigg_ids":[
"malACP_c"
]
}
},
{
"id":"ACP_c",
"name":"Acyl carrier protein",
"compartment":"c",
"charge":-1,
"formula":"C11H21N2O7PRS",
"notes":{
"original_bigg_ids":[
"ACP_c"
]
}
},
{
"id":"co2_c",
"name":"CO2 CO2",
"compartment":"c",
"charge":0,
"formula":"CO2",
"notes":{
"original_bigg_ids":[
"co2_c"
]
}
},
{
"id":"acACP_c",
"name":"Acetyl-ACP",
"compartment":"c",
"charge":-1,
"formula":"C13H23N2O8PRS",
"notes":{
"original_bigg_ids":[
"acACP_c"
]
}
},
{
"id":"actACP_c",
"name":"Acetoacetyl-ACP",
"compartment":"c",
"charge":-1,
"formula":"C15H25N2O9PRS",
"notes":{
"original_bigg_ids":[
"actACP_c"
]
}
},
{
"id":"3haACP_c",
"name":"(3R)-3-Hydroxyacyl-[acyl-carrier protein]",
"compartment":"c",
"charge":-1,
"formula":"C15H27N2O9PRS",
"notes":{
"original_bigg_ids":[
"3haACP_c"
]
}
},
{
"id":"but2eACP_c",
"name":"But-2-enoyl-[acyl-carrier protein]",
"compartment":"c",
"charge":-1,
"formula":"C15H25N2O8PRS",
"notes":{
"original_bigg_ids":[
"but2eACP_c"
]
}
},
{
"id":"butACP_c",
"name":"Butyryl-ACP (n-C4:0ACP)",
"compartment":"c",
"charge":-1,
"formula":"C15H27N2O8PRS",
"notes":{
"original_bigg_ids":[
"butACP_c"
]
}
},
{
"id":"nadh_c",
"name":"Nicotinamide adenine dinucleotide - reduced",
"compartment":"c",
"charge":-2,
"formula":"C21H27N7O14P2",
"notes":{
"original_bigg_ids":[
"nadh_c"
]
}
},
{
"id":"3ohexACP_c",
"name":"3-Oxohexanoyl-[acyl-carrier protein]",
"compartment":"c",
"charge":-1,
"formula":"C17H29N2O9PRS",
"notes":{
"original_bigg_ids":[
"3ohexACP_c"
]
}
},
{
"id":"3hhexACP_c",
"name":"(R)-3-Hydroxyhexanoyl-[acyl-carrier protein]",
"compartment":"c",
"charge":-1,
"formula":"C17H31N2O9PRS",
"notes":{
"original_bigg_ids":[
"3hhexACP_c"
]
}
},
{
"id":"thex2eACP_c",
"name":"Trans-Hex-2-enoyl-[acyl-carrier protein]",
"compartment":"c",
"charge":-1,
"formula":"C17H29N2O8PRS",
"notes":{
"original_bigg_ids":[
"thex2eACP_c"
]
}
},
{
"id":"hexACP_c",
"name":"Hexanoyl-ACP (n-C6:0ACP)",
"compartment":"c",
"charge":-1,
"formula":"C17H31N2O8PRS",
"notes":{
"original_bigg_ids":[
"hexACP_c"
]
}
},
{
"id":"3ooctACP_c",
"name":"3-Oxooctanoyl-[acyl-carrier protein]",
"compartment":"c",
"charge":-1,
"formula":"C19H33N2O9PRS",
"notes":{
"original_bigg_ids":[
"3ooctACP_c"
]
}
},
{
"id":"3hoctACP_c",
"name":"(R)-3-Hydroxyoctanoyl-[acyl-carrier protein]",
"compartment":"c",
"charge":-1,
"formula":"C19H35N2O9PRS",
"notes":{
"original_bigg_ids":[
"3hoctACP_c"
]
}
},
{
"id":"toct2eACP_c",
"name":"Trans-Oct-2-enoyl-[acyl-carrier protein]",
"compartment":"c",
"charge":-1,
"formula":"C19H33N2O8PRS",
"notes":{
"original_bigg_ids":[
"toct2eACP_c"
]
}
},
{
"id":"ocACP_c",
"name":"Octanoyl-ACP (n-C8:0ACP)",
"compartment":"c",
"charge":-1,
"formula":"C19H35N2O8PRS",
"notes":{
"original_bigg_ids":[
"ocACP_c"
]
}
},
{
"id":"3odecACP_c",
"name":"3-Oxodecanoyl-[acyl-carrier protein]",
"compartment":"c",
"charge":-1,
"formula":"C21H37N2O9PRS",
"notes":{
"original_bigg_ids":[
"3odecACP_c"
]
}
},
{
"id":"3hdecACP_c",
"name":"(R)-3-Hydroxydecanoyl-[acyl-carrier protein]",
"compartment":"c",
"charge":-1,
"formula":"C21H39N2O9PRS",
"notes":{
"original_bigg_ids":[
"3hdecACP_c"
]
}
},
{
"id":"tdec2eACP_c",
"name":"Trans-Dec-2-enoyl-[acyl-carrier protein]",
"compartment":"c",
"charge":-1,
"formula":"C21H37N2O8PRS",
"notes":{
"original_bigg_ids":[
"tdec2eACP_c"
]
}
},
{
"id":"dcaACP_c",
"name":"Decanoyl-ACP (n-C10:0ACP)",
"compartment":"c",
"charge":-1,
"formula":"C21H39N2O8PRS",
"notes":{
"original_bigg_ids":[
"dcaACP_c"
]
}
},
{
"id":"3oddecACP_c",
"name":"3-Oxododecanoyl-[acyl-carrier protein]",
"compartment":"c",
"charge":-1,
"formula":"C23H41N2O9PRS",
"notes":{
"original_bigg_ids":[
"3oddecACP_c"
]
}
},
{
"id":"3hddecACP_c",
"name":"(R)-3-Hydroxydodecanoyl-[acyl-carrier protein]",
"compartment":"c",
"charge":-1,
"formula":"C23H43N2O9PRS",
"notes":{
"original_bigg_ids":[
"3hddecACP_c"
]
}
},
{
"id":"tddec2eACP_c",
"name":"Trans-Dodec-2-enoyl-[acyl-carrier protein]",
"compartment":"c",
"charge":-1,
"formula":"C23H41N2O8PRS",
"notes":{
"original_bigg_ids":[
"tddec2eACP_c"
]
}
},
{
"id":"ddcaACP_c",
"name":"Dodecanoyl-ACP (n-C12:0ACP)",
"compartment":"c",
"charge":-1,
"formula":"C23H43N2O8PRS",
"notes":{
"original_bigg_ids":[
"ddcaACP_c"
]
}
},
{
"id":"3omrsACP_c",
"name":"3-Oxotetradecanoyl-[acyl-carrier protein]",
"compartment":"c",
"charge":-1,
"formula":"C25H45N2O9PRS",
"notes":{
"original_bigg_ids":[
"3omrsACP_c"
]
}
},
{
"id":"3hmrsACP_c",
"name":"(R)-3-Hydroxytetradecanoyl-[acyl-carrier protein]",
"compartment":"c",
"charge":-1,
"formula":"C25H47N2O9PRS",
"notes":{
"original_bigg_ids":[
"3hmrsACP_c"
]
}
},
{
"id":"tmrs2eACP_c",
"name":"Trans-Tetradec-2-enoyl-[acyl-carrier protein]",
"compartment":"c",
"charge":-1,
"formula":"C25H45N2O8PRS",
"notes":{
"original_bigg_ids":[
"tmrs2eACP_c"
]
}
},
{
"id":"myrsACP_c",
"name":"Myristoyl-ACP (n-C14:0ACP)",
"compartment":"c",
"charge":-1,
"formula":"C25H47N2O8PRS",
"notes":{
"original_bigg_ids":[
"myrsACP_c"
]
}
},
{
"id":"3opalmACP_c",
"name":"3-Oxohexadecanoyl-[acyl-carrier protein]",
"compartment":"c",
"charge":-1,
"formula":"C27H49N2O9PRS",
"notes":{
"original_bigg_ids":[
"3opalmACP_c"
]
}
},
{
"id":"3hpalmACP_c",
"name":"R-3-hydroxypalmitoyl-[acyl-carrier protein]",
"compartment":"c",
"charge":-1,
"formula":"C27H51N2O9PRS",
"notes":{
"original_bigg_ids":[
"3hpalmACP_c"
]
}
},
{
"id":"tpalm2eACP_c",
"name":"Trans-Hexadec-2-enoyl-[acyl-carrier protein]",
"compartment":"c",
"charge":-1,
"formula":"C27H49N2O8PRS",
"notes":{
"original_bigg_ids":[
"tpalm2eACP_c"
]
}
},
{
"id":"3ooctdACP_c",
"name":"3-Oxooctadecanoyl-[acyl-carrier protein]",
"compartment":"c",
"charge":-1,
"formula":"C29H53N2O9PRS",
"notes":{
"original_bigg_ids":[
"3ooctdACP_c"
]
}
},
{
"id":"palmACP_c",
"name":"Palmitoyl-ACP (n-C16:0ACP)",
"compartment":"c",
"charge":-1,
"formula":"C27H51N2O8PRS",
"notes":{
"original_bigg_ids":[
"palmACP_c"
]
}
},
{
"id":"3hoctaACP_c",
"name":"(R)-3-Hydroxyoctadecanoyl-[acyl-carrier protein]",
"compartment":"c",
"charge":-1,
"formula":"C29H55N2O9PRS",
"notes":{
"original_bigg_ids":[
"3hoctaACP_c"
]
}
},
{
"id":"toctd2eACP_c",
"name":"Trans-octadec-2-enoyl-[acyl-carrier protein]",
"compartment":"c",
"charge":-1,
"formula":"C29H53N2O8PRS",
"notes":{
"original_bigg_ids":[
"toctd2eACP_c"
]
}
},
{
"id":"ocdcaACP_c",
"name":"Octadecanoyl-ACP (n-C18:0ACP)",
"compartment":"c",
"charge":-1,
"formula":"C29H55N2O8PRS",
"notes":{
"original_bigg_ids":[
"ocdcaACP_c"
]
}
},
{
"id":"asp__L_c",
"name":"L-Aspartate",
"compartment":"c",
"charge":-1,
"formula":"C4H6NO4",
"notes":{
"original_bigg_ids":[
"asp_DASH_L_c"
]
}
},
{
"id":"4pasp_c",
"name":"4-Phospho-L-aspartate",
"compartment":"c",
"charge":-2,
"formula":"C4H6NO7P",
"notes":{
"original_bigg_ids":[
"4pasp_c"
]
}
},
{
"id":"ipdp_c",
"name":"Isopentenyl diphosphate",
"compartment":"c",
"charge":-3,
"formula":"C5H9O7P2",
"notes":{
"original_bigg_ids":[
"ipdp_c"
]
}
},
{
"id":"dmpp_c",
"name":"Dimethylallyl diphosphate",
"compartment":"c",
"charge":-3,
"formula":"C5H9O7P2",
"notes":{
"original_bigg_ids":[
"dmpp_c"
]
}
},
{
"id":"5dpmev_c",
"name":" R  5 Diphosphomevalonate C6H10O10P2",
"compartment":"c",
"charge":-4,
"formula":"C6H10O10P2",
"notes":{
"original_bigg_ids":[
"5dpmev_c"
]
}
},
{
"id":"5pmev_c",
"name":" R  5 Phosphomevalonate C6H10O7P",
"compartment":"c",
"charge":-3,
"formula":"C6H10O7P",
"notes":{
"original_bigg_ids":[
"5pmev_c"
]
}
},
{
"id":"ru5p__D_c",
"name":"D-Ribulose 5-phosphate",
"compartment":"c",
"charge":-2,
"formula":"C5H9O8P",
"notes":{
"original_bigg_ids":[
"ru5p_DASH_D_c"
]
}
},
{
"id":"6pgc_c",
"name":"6-Phospho-D-gluconate",
"compartment":"c",
"charge":-3,
"formula":"C6H10O10P",
"notes":{
"original_bigg_ids":[
"6pgc_c"
]
}
},
{
"id":"dhptd_c",
"name":"4,5-dihydroxy-2,3-pentanedione",
"compartment":"c",
"charge":0,
"formula":"C5H8O4",
"notes":{
"original_bigg_ids":[
"dhptd_c"
]
}
},
{
"id":"rhcys_c",
"name":"S-Ribosyl-L-homocysteine",
"compartment":"c",
"charge":0,
"formula":"C9H17NO6S",
"notes":{
"original_bigg_ids":[
"rhcys_c"
]
}
},
{
"id":"hcys__L_c",
"name":"L-Homocysteine",
"compartment":"c",
"charge":0,
"formula":"C4H9NO2S",
"notes":{
"original_bigg_ids":[
"hcys__L_c"
]
}
},
{
"id":"for_c",
"name":"Formate",
"compartment":"c",
"charge":-1,
"formula":"CH1O2",
"notes":{
"original_bigg_ids":[
"for_c"
]
}
},
{
"id":"udcpp_c",
"name":"Undecaprenyl phosphate",
"compartment":"c",
"charge":-2,
"formula":"C55H89O4P",
"notes":{
"original_bigg_ids":[
"udcpp_c"
]
}
},
{
"id":"udcpdp_c",
"name":"Undecaprenyl diphosphate",
"compartment":"c",
"charge":-3,
"formula":"C55H89O7P2",
"notes":{
"original_bigg_ids":[
"udcpdp_c"
]
}
},
{
"id":"2obut_c",
"name":"2-Oxobutanoate",
"compartment":"c",
"charge":-1,
"formula":"C4H5O3",
"notes":{
"original_bigg_ids":[
"2obut_c"
]
}
},
{
"id":"nh4_c",
"name":"Ammonium",
"compartment":"c",
"charge":1,
"formula":"H4N",
"notes":{
"original_bigg_ids":[
"nh4_c"
]
}
},
{
"id":"thr__L_c",
"name":"L-Threonine",
"compartment":"c",
"charge":0,
"formula":"C4H9NO3",
"notes":{
"original_bigg_ids":[
"thr_DASH_L_c"
]
}
},
{
"id":"23dhmp_c",
"name":"(R)-2,3-Dihydroxy-3-methylpentanoate",
"compartment":"c",
"charge":-1,
"formula":"C6H11O4",
"notes":{
"original_bigg_ids":[
"23dhmp_c"
]
}
},
{
"id":"2ahbut_c",
"name":"(S)-2-Aceto-2-hydroxybutanoate",
"compartment":"c",
"charge":-1,
"formula":"C6H9O4",
"notes":{
"original_bigg_ids":[
"2ahbut_c"
]
}
},
{
"id":"23dhmb_c",
"name":"(R)-2,3-Dihydroxy-3-methylbutanoate",
"compartment":"c",
"charge":-1,
"formula":"C5H9O4",
"notes":{
"original_bigg_ids":[
"23dhmb_c"
]
}
},
{
"id":"alac__S_c",
"name":"(S)-2-Acetolactate",
"compartment":"c",
"charge":-1,
"formula":"C5H7O4",
"notes":{
"original_bigg_ids":[
"alac_DASH_S_c"
]
}
},
{
"id":"gtp_c",
"name":"GTP C10H12N5O14P3",
"compartment":"c",
"charge":-4,
"formula":"C10H12N5O14P3",
"notes":{
"original_bigg_ids":[
"gtp_c"
]
}
},
{
"id":"utp_c",
"name":"UTP C9H11N2O15P3",
"compartment":"c",
"charge":-4,
"formula":"C9H11N2O15P3",
"notes":{
"original_bigg_ids":[
"utp_c"
]
}
},
{
"id":"udp_c",
"name":"UDP C9H11N2O12P2",
"compartment":"c",
"charge":-3,
"formula":"C9H11N2O12P2",
"notes":{
"original_bigg_ids":[
"udp_c"
]
}
},
{
"id":"ctp_c",
"name":"CTP C9H12N3O14P3",
"compartment":"c",
"charge":-4,
"formula":"C9H12N3O14P3",
"notes":{
"original_bigg_ids":[
"ctp_c"
]
}
},
{
"id":"cdp_c",
"name":"CDP C9H12N3O11P2",
"compartment":"c",
"charge":-3,
"formula":"C9H12N3O11P2",
"notes":{
"original_bigg_ids":[
"cdp_c"
]
}
},
{
"id":"dtdp_c",
"name":"DTDP C10H13N2O11P2",
"compartment":"c",
"charge":-3,
"formula":"C10H13N2O11P2",
"notes":{
"original_bigg_ids":[
"dtdp_c"
]
}
},
{
"id":"dttp_c",
"name":"DTTP C10H13N2O14P3",
"compartment":"c",
"charge":-4,
"formula":"C10H13N2O14P3",
"notes":{
"original_bigg_ids":[
"dttp_c"
]
}
},
{
"id":"dgtp_c",
"name":"DGTP C10H12N5O13P3",
"compartment":"c",
"charge":-4,
"formula":"C10H12N5O13P3",
"notes":{
"original_bigg_ids":[
"dgtp_c"
]
}
},
{
"id":"dudp_c",
"name":"DUDP C9H11N2O11P2",
"compartment":"c",
"charge":-3,
"formula":"C9H11N2O11P2",
"notes":{
"original_bigg_ids":[
"dudp_c"
]
}
},
{
"id":"dutp_c",
"name":"DUTP C9H11N2O14P3",
"compartment":"c",
"charge":-4,
"formula":"C9H11N2O14P3",
"notes":{
"original_bigg_ids":[
"dutp_c"
]
}
},
{
"id":"dctp_c",
"name":"DCTP C9H12N3O13P3",
"compartment":"c",
"charge":-4,
"formula":"C9H12N3O13P3",
"notes":{
"original_bigg_ids":[
"dctp_c"
]
}
},
{
"id":"dcdp_c",
"name":"DCDP C9H12N3O10P2",
"compartment":"c",
"charge":-3,
"formula":"C9H12N3O10P2",
"notes":{
"original_bigg_ids":[
"dcdp_c"
]
}
},
{
"id":"idp_c",
"name":"IDP C10H11N4O11P2",
"compartment":"c",
"charge":-3,
"formula":"C10H11N4O11P2",
"notes":{
"original_bigg_ids":[
"idp_c"
]
}
},
{
"id":"itp_c",
"name":"ITP C10H11N4O14P3",
"compartment":"c",
"charge":-4,
"formula":"C10H11N4O14P3",
"notes":{
"original_bigg_ids":[
"itp_c"
]
}
},
{
"id":"26dap_LL_c",
"name":"LL-2,6-Diaminoheptanedioate",
"compartment":"c",
"charge":0,
"formula":"C7H14N2O4",
"notes":{
"original_bigg_ids":[
"26dap_LL[c]"
]
}
},
{
"id":"ac_c",
"name":"Acetate",
"compartment":"c",
"charge":-1,
"formula":"C2H3O2",
"notes":{
"original_bigg_ids":[
"ac[c]"
]
}
},
{
"id":"n6all26d_c",
"name":"N6-Acetyl-LL-2,6-diaminoheptanedioate",
"compartment":"c",
"charge":-1,
"formula":"C9H15N2O5",
"notes":{
"original_bigg_ids":[
"n6all26d[c]"
]
}
},
{
"id":"gam6p_c",
"name":"D-Glucosamine 6-phosphate",
"compartment":"c",
"charge":-1,
"formula":"C6H13NO8P",
"notes":{
"original_bigg_ids":[
"gam6p_c"
]
}
},
{
"id":"gln__L_c",
"name":"L-Glutamine",
"compartment":"c",
"charge":0,
"formula":"C5H10N2O3",
"notes":{
"original_bigg_ids":[
"gln_DASH_L_c"
]
}
},
{
"id":"glu__L_c",
"name":"L-Glutamate",
"compartment":"c",
"charge":-1,
"formula":"C5H8NO4",
"notes":{
"original_bigg_ids":[
"glu_DASH_L_c"
]
}
},
{
"id":"frdp_c",
"name":"Farnesyl diphosphate",
"compartment":"c",
"charge":-3,
"formula":"C15H25O7P2",
"notes":{
"original_bigg_ids":[
"frdp_c"
]
}
},
{
"id":"amp_c",
"name":"AMP C10H12N5O7P",
"compartment":"c",
"charge":-2,
"formula":"C10H12N5O7P",
"notes":{
"original_bigg_ids":[
"amp_c"
]
}
},
{
"id":"pppi_c",
"name":"Inorganic triphosphate",
"compartment":"c",
"charge":-4,
"formula":"HO10P3",
"notes":{
"original_bigg_ids":[
"pppi_c"
]
}
},
{
"id":"damp_c",
"name":"DAMP C10H12N5O6P",
"compartment":"c",
"charge":-2,
"formula":"C10H12N5O6P",
"notes":{
"original_bigg_ids":[
"damp_c"
]
}
},
{
"id":"trdrd_c",
"name":"Reduced thioredoxin",
"compartment":"c",
"charge":0,
"formula":"XH2",
"notes":{
"original_bigg_ids":[
"trdrd_c"
]
}
},
{
"id":"trdox_c",
"name":"Oxidized thioredoxin",
"compartment":"c",
"charge":0,
"formula":"X",
"notes":{
"original_bigg_ids":[
"trdox_c"
]
}
},
{
"id":"thf_c",
"name":"5,6,7,8-Tetrahydrofolate",
"compartment":"c",
"charge":-2,
"formula":"C19H21N7O6",
"notes":{
"original_bigg_ids":[
"thf_c"
]
}
},
{
"id":"thfglu_c",
"name":"Tetrahydrofolyl Glu 2  C24H27N8O9",
"compartment":"c",
"charge":-3,
"formula":"C24H27N8O9",
"notes":{
"original_bigg_ids":[
"thfglu_c"
]
}
},
{
"id":"akg_c",
"name":"2-Oxoglutarate",
"compartment":"c",
"charge":-2,
"formula":"C5H4O5",
"notes":{
"original_bigg_ids":[
"akg_c"
]
}
},
{
"id":"arg__L_c",
"name":"L-Arginine",
"compartment":"c",
"charge":1,
"formula":"C6H15N4O2",
"notes":{
"original_bigg_ids":[
"arg_DASH_L_c"
]
}
},
{
"id":"fum_c",
"name":"Fumarate",
"compartment":"c",
"charge":-2,
"formula":"C4H2O4",
"notes":{
"original_bigg_ids":[
"fum_c"
]
}
},
{
"id":"argsuc_c",
"name":"N(omega)-(L-Arginino)succinate",
"compartment":"c",
"charge":-1,
"formula":"C10H17N4O6",
"notes":{
"original_bigg_ids":[
"argsuc_c"
]
}
},
{
"id":"citr__L_c",
"name":"L-Citrulline",
"compartment":"c",
"charge":0,
"formula":"C6H13N3O3",
"notes":{
"original_bigg_ids":[
"citr_DASH_L_c"
]
}
},
{
"id":"ser__L_c",
"name":"L-Serine",
"compartment":"c",
"charge":0,
"formula":"C3H7NO3",
"notes":{
"original_bigg_ids":[
"ser_DASH_L_c"
]
}
},
{
"id":"acmanap_c",
"name":"N-Acetyl-D-mannosamine 6-phosphate",
"compartment":"c",
"charge":-2,
"formula":"C8H14NO9P",
"notes":{
"original_bigg_ids":[
"acmanap_c"
]
}
},
{
"id":"acmana_c",
"name":"N-Acetyl-D-mannosamine",
"compartment":"c",
"charge":0,
"formula":"C8H15NO6",
"notes":{
"original_bigg_ids":[
"acmana_c"
]
}
},
{
"id":"glyc_c",
"name":"Glycerol",
"compartment":"c",
"charge":0,
"formula":"C3H8O3",
"notes":{
"original_bigg_ids":[
"glyc_c"
]
}
},
{
"id":"glyc3p_c",
"name":"Glycerol 3-phosphate",
"compartment":"c",
"charge":-2,
"formula":"C3H7O6P",
"notes":{
"original_bigg_ids":[
"glyc3p_c"
]
}
},
{
"id":"acser_c",
"name":"O-Acetyl-L-serine",
"compartment":"c",
"charge":0,
"formula":"C5H9NO4",
"notes":{
"original_bigg_ids":[
"acser_c"
]
}
},
{
"id":"cys__L_c",
"name":"L-Cysteine",
"compartment":"c",
"charge":0,
"formula":"C3H7NO2S",
"notes":{
"original_bigg_ids":[
"cys_DASH_L_c"
]
}
},
{
"id":"h2s_c",
"name":"Hydrogen sulfide",
"compartment":"c",
"charge":0,
"formula":"H2S",
"notes":{
"original_bigg_ids":[
"h2s_c"
]
}
},
{
"id":"dhf_c",
"name":"7,8-Dihydrofolate",
"compartment":"c",
"charge":-2,
"formula":"C19H19N7O6",
"notes":{
"original_bigg_ids":[
"dhf_c"
]
}
},
{
"id":"5mthf_c",
"name":"5-Methyltetrahydrofolate",
"compartment":"c",
"charge":-1,
"formula":"C20H24N7O6",
"notes":{
"original_bigg_ids":[
"5mthf_c"
]
}
},
{
"id":"mlthf_c",
"name":"5,10-Methylenetetrahydrofolate",
"compartment":"c",
"charge":-2,
"formula":"C20H21N7O6",
"notes":{
"original_bigg_ids":[
"mlthf_c"
]
}
},
{
"id":"hom__L_c",
"name":"L-Homoserine",
"compartment":"c",
"charge":0,
"formula":"C4H9NO3",
"notes":{
"original_bigg_ids":[
"hom_L_c"
]
}
},
{
"id":"succoa_c",
"name":"Succinyl-CoA",
"compartment":"c",
"charge":-5,
"formula":"C25H35N7O19P3S",
"notes":{
"original_bigg_ids":[
"succoa_c"
]
}
},
{
"id":"suchms_c",
"name":"O-Succinyl-L-homoserine",
"compartment":"c",
"charge":-1,
"formula":"C8H12NO6",
"notes":{
"original_bigg_ids":[
"suchms_c"
]
}
},
{
"id":"dhap_c",
"name":"Dihydroxyacetone phosphate",
"compartment":"c",
"charge":-2,
"formula":"C3H5O6P",
"notes":{
"original_bigg_ids":[
"dhap_c"
]
}
},
{
"id":"g3p_c",
"name":"Glyceraldehyde 3-phosphate",
"compartment":"c",
"charge":-2,
"formula":"C3H5O6P",
"notes":{
"original_bigg_ids":[
"g3p_c"
]
}
},
{
"id":"2mahmp_c",
"name":"2-Methyl-4-amino-5-hydroxymethylpyrimidine diphosphate",
"compartment":"c",
"charge":-3,
"formula":"C6H8N3O7P2",
"notes":{
"original_bigg_ids":[
"2mahmp_c"
]
}
},
{
"id":"4ampm_c",
"name":"4-Amino-2-methyl-5-phosphomethylpyrimidine",
"compartment":"c",
"charge":-2,
"formula":"C6H8N3O4P",
"notes":{
"original_bigg_ids":[
"4ampm_c"
]
}
},
{
"id":"nac_c",
"name":"Nicotinate",
"compartment":"c",
"charge":-1,
"formula":"C6H4NO2",
"notes":{
"original_bigg_ids":[
"nac_c"
]
}
},
{
"id":"ncam_c",
"name":"Nicotinamide",
"compartment":"c",
"charge":0,
"formula":"C6H6N2O",
"notes":{
"original_bigg_ids":[
"ncam_c"
]
}
},
{
"id":"fdp_c",
"name":"D-Fructose 1,6-bisphosphate",
"compartment":"c",
"charge":-4,
"formula":"C6H10O12P2",
"notes":{
"original_bigg_ids":[
"fdp_c"
]
}
},
{
"id":"glyald_c",
"name":"D-Glyceraldehyde",
"compartment":"c",
"charge":0,
"formula":"C3H6O3",
"notes":{
"original_bigg_ids":[
"glyald[c]"
]
}
},
{
"id":"f1p_c",
"name":"D-Fructose 1-phosphate",
"compartment":"c",
"charge":-2,
"formula":"C6H11O9P",
"notes":{
"original_bigg_ids":[
"f1p[c]"
]
}
},
{
"id":"uamag_c",
"name":"UDP-N-acetylmuramoyl-L-alanyl-D-glutamate",
"compartment":"c",
"charge":-4,
"formula":"C28H39N5O23P2",
"notes":{
"original_bigg_ids":[
"uamag_c"
]
}
},
{
"id":"glu__D_c",
"name":"D-Glutamate",
"compartment":"c",
"charge":-1,
"formula":"C5H8NO4",
"notes":{
"original_bigg_ids":[
"glu_DASH_D_c"
]
}
},
{
"id":"uama_c",
"name":"UDP-N-acetylmuramoyl-L-alanine",
"compartment":"c",
"charge":-3,
"formula":"C23H33N4O20P2",
"notes":{
"original_bigg_ids":[
"uama_c"
]
}
},
{
"id":"uacgam_c",
"name":"UDP-N-acetyl-D-glucosamine",
"compartment":"c",
"charge":-2,
"formula":"C17H25N3O17P2",
"notes":{
"original_bigg_ids":[
"uacgam_c"
]
}
},
{
"id":"uaAgla_c",
"name":"Undecaprenyl-diphospho-N-acetylmuramoyl-L-alanyl-D-glutamyl-L-lysyl-D-alanyl-D-alanine",
"compartment":"c",
"charge":-3,
"formula":"C86H140N7O21P2",
"notes":{
"original_bigg_ids":[
"uaAgla_c"
]
}
},
{
"id":"uaaAgla_c",
"name":"Undecaprenyl-diphospho-N-acetylmuramoyl-(N-acetylglucosamine)-L-alanyl-D-glutamyl-L-lysyl-D-alanyl-D-alanine",
"compartment":"c",
"charge":-3,
"formula":"C94H153N8O26P2",
"notes":{
"original_bigg_ids":[
"uaaAgla_c"
]
}
},
{
"id":"orot5p_c",
"name":"Orotidine 5'-phosphate",
"compartment":"c",
"charge":-3,
"formula":"C10H10N2O11P",
"notes":{
"original_bigg_ids":[
"orot5p_c"
]
}
},
{
"id":"ump_c",
"name":"UMP C9H11N2O9P",
"compartment":"c",
"charge":-2,
"formula":"C9H11N2O9P",
"notes":{
"original_bigg_ids":[
"ump_c"
]
}
},
{
"id":"orot_c",
"name":"Orotate C5H3N2O4",
"compartment":"c",
"charge":-1,
"formula":"C5H3N2O4",
"notes":{
"original_bigg_ids":[
"orot_c"
]
}
},
{
"id":"prpp_c",
"name":"5-Phospho-alpha-D-ribose 1-diphosphate",
"compartment":"c",
"charge":-5,
"formula":"C5H8O14P3",
"notes":{
"original_bigg_ids":[
"prpp_c"
]
}
},
{
"id":"4ahmmp_c",
"name":"4-Amino-5-hydroxymethyl-2-methylpyrimidine",
"compartment":"c",
"charge":0,
"formula":"C6H9N3O",
"notes":{
"original_bigg_ids":[
"4ahmmp_c"
]
}
},
{
"id":"thm_c",
"name":"Thiamin",
"compartment":"c",
"charge":1,
"formula":"C12H17N4OS",
"notes":{
"original_bigg_ids":[
"thm_c"
]
}
},
{
"id":"4mhetz_c",
"name":"4-Methyl-5-(2-hydroxyethyl)-thiazole",
"compartment":"c",
"charge":0,
"formula":"C6H9NOS",
"notes":{
"original_bigg_ids":[
"4mhetz_c"
]
}
},
{
"id":"4mpetz_c",
"name":"4-Methyl-5-(2-phosphoethyl)-thiazole",
"compartment":"c",
"charge":-2,
"formula":"C6H8NO4PS",
"notes":{
"original_bigg_ids":[
"4mpetz_c"
]
}
},
{
"id":"thmmp_c",
"name":"Thiamin monophosphate",
"compartment":"c",
"charge":-1,
"formula":"C12H16N4O4PS",
"notes":{
"original_bigg_ids":[
"thmmp_c"
]
}
},
{
"id":"o2_c",
"name":"O2 O2",
"compartment":"c",
"charge":0,
"formula":"O2",
"notes":{
"original_bigg_ids":[
"o2_c"
]
}
},
{
"id":"h2o2_c",
"name":"Hydrogen peroxide",
"compartment":"c",
"charge":0,
"formula":"H2O2",
"notes":{
"original_bigg_ids":[
"h2o2_c"
]
}
},
{
"id":"actp_c",
"name":"Acetyl phosphate",
"compartment":"c",
"charge":-2,
"formula":"C2H3O5P",
"notes":{
"original_bigg_ids":[
"actp_c"
]
}
},
{
"id":"hqn_c",
"name":"Hydroquinone",
"compartment":"c",
"charge":0,
"formula":"C6H6O2",
"notes":{
"original_bigg_ids":[
"hqn_c"
]
}
},
{
"id":"arbt6p_c",
"name":"Arbutin 6-phosphate",
"compartment":"c",
"charge":-2,
"formula":"C12H15O10P",
"notes":{
"original_bigg_ids":[
"arbt6p_c"
]
}
},
{
"id":"2hymeph_c",
"name":"2-(Hydroxymethyl)phenol",
"compartment":"c",
"charge":0,
"formula":"C7H8O2",
"notes":{
"original_bigg_ids":[
"2hymeph_c"
]
}
},
{
"id":"salcn6p_c",
"name":"Salicin 6-phosphate",
"compartment":"c",
"charge":-2,
"formula":"C13H17O10P",
"notes":{
"original_bigg_ids":[
"salc6p_c"
]
}
},
{
"id":"man6p_c",
"name":"D-Mannose 6-phosphate",
"compartment":"c",
"charge":-2,
"formula":"C6H11O9P",
"notes":{
"original_bigg_ids":[
"man6p_c"
]
}
},
{
"id":"dump_c",
"name":"DUMP C9H11N2O8P",
"compartment":"c",
"charge":-2,
"formula":"C9H11N2O8P",
"notes":{
"original_bigg_ids":[
"dump_c"
]
}
},
{
"id":"dcmp_c",
"name":"DCMP C9H12N3O7P",
"compartment":"c",
"charge":-2,
"formula":"C9H12N3O7P",
"notes":{
"original_bigg_ids":[
"dcmp_c"
]
}
},
{
"id":"ura_c",
"name":"Uracil",
"compartment":"c",
"charge":0,
"formula":"C4H4N2O2",
"notes":{
"original_bigg_ids":[
"ura_c"
]
}
},
{
"id":"malt_e",
"name":"Maltose C12H22O11",
"compartment":"e",
"charge":0,
"formula":"C12H22O11",
"notes":{
"original_bigg_ids":[
"malt_e"
]
}
},
{
"id":"malt6p_c",
"name":"Maltose 6'-phosphate",
"compartment":"c",
"charge":-2,
"formula":"C12H21O14P",
"notes":{
"original_bigg_ids":[
"malt6p_c"
]
}
},
{
"id":"glc__D_e",
"name":"D-Glucose",
"compartment":"e",
"charge":0,
"formula":"C6H12O6",
"notes":{
"original_bigg_ids":[
"glc_DASH_D_e"
]
}
},
{
"id":"amet_c",
"name":"S-Adenosyl-L-methionine",
"compartment":"c",
"charge":1,
"formula":"C15H23N6O5S",
"notes":{
"original_bigg_ids":[
"amet_c"
]
}
},
{
"id":"met__L_c",
"name":"L-Methionine",
"compartment":"c",
"charge":0,
"formula":"C5H11NO2S",
"notes":{
"original_bigg_ids":[
"met_DASH_L_c"
]
}
},
{
"id":"methf_c",
"name":"5,10-Methenyltetrahydrofolate",
"compartment":"c",
"charge":-1,
"formula":"C20H20N7O6",
"notes":{
"original_bigg_ids":[
"methf_c"
]
}
},
{
"id":"10fthf_c",
"name":"10-Formyltetrahydrofolate",
"compartment":"c",
"charge":-2,
"formula":"C20H21N7O7",
"notes":{
"original_bigg_ids":[
"10fthf_c"
]
}
},
{
"id":"acald_c",
"name":"Acetaldehyde",
"compartment":"c",
"charge":0,
"formula":"C2H4O",
"notes":{
"original_bigg_ids":[
"acald_c"
]
}
},
{
"id":"etoh_c",
"name":"Ethanol",
"compartment":"c",
"charge":0,
"formula":"C2H6O",
"notes":{
"original_bigg_ids":[
"etoh_c"
]
}
},
{
"id":"actn__R_c",
"name":" R  Acetoin C4H8O2",
"compartment":"c",
"charge":0,
"formula":"C4H8O2",
"notes":{
"original_bigg_ids":[
"actn_DASH_R_c"
]
}
},
{
"id":"uaccg_c",
"name":"UDP-N-acetyl-3-O-(1-carboxyvinyl)-D-glucosamine",
"compartment":"c",
"charge":-3,
"formula":"C20H26N3O19P2",
"notes":{
"original_bigg_ids":[
"uaccg_c"
]
}
},
{
"id":"uamr_c",
"name":"UDP-N-acetylmuramate",
"compartment":"c",
"charge":-3,
"formula":"C20H28N3O19P2",
"notes":{
"original_bigg_ids":[
"uamr_c"
]
}
},
{
"id":"3dhsk_c",
"name":"3-Dehydroshikimate",
"compartment":"c",
"charge":-1,
"formula":"C7H7O5",
"notes":{
"original_bigg_ids":[
"3dhsk_c"
]
}
},
{
"id":"3dhq_c",
"name":"3-Dehydroquinate",
"compartment":"c",
"charge":-1,
"formula":"C7H9O6",
"notes":{
"original_bigg_ids":[
"3dhq_c"
]
}
},
{
"id":"skm_c",
"name":"Shikimate",
"compartment":"c",
"charge":-1,
"formula":"C7H9O5",
"notes":{
"original_bigg_ids":[
"skm_c"
]
}
},
{
"id":"2dda7p_c",
"name":"2-Dehydro-3-deoxy-D-arabino-heptonate 7-phosphate",
"compartment":"c",
"charge":-3,
"formula":"C7H10O10P",
"notes":{
"original_bigg_ids":[
"2dda7p_c"
]
}
},
{
"id":"chor_c",
"name":"Chorismate",
"compartment":"c",
"charge":-2,
"formula":"C10H8O6",
"notes":{
"original_bigg_ids":[
"chor_c"
]
}
},
{
"id":"3psme_c",
"name":"5-O-(1-Carboxyvinyl)-3-phosphoshikimate",
"compartment":"c",
"charge":-4,
"formula":"C10H9O10P",
"notes":{
"original_bigg_ids":[
"3psme_c"
]
}
},
{
"id":"34hpp_c",
"name":"3-(4-Hydroxyphenyl)pyruvate",
"compartment":"c",
"charge":-1,
"formula":"C9H7O4",
"notes":{
"original_bigg_ids":[
"34hpp_c"
]
}
},
{
"id":"pphn_c",
"name":"Prephenate",
"compartment":"c",
"charge":-2,
"formula":"C10H8O6",
"notes":{
"original_bigg_ids":[
"pphn_c"
]
}
},
{
"id":"skm5p_c",
"name":"Shikimate 5-phosphate",
"compartment":"c",
"charge":-3,
"formula":"C7H8O8P",
"notes":{
"original_bigg_ids":[
"skm5p_c"
]
}
},
{
"id":"phpyr_c",
"name":"Phenylpyruvate",
"compartment":"c",
"charge":-1,
"formula":"C9H7O3",
"notes":{
"original_bigg_ids":[
"phpyr_c"
]
}
},
{
"id":"aspsa_c",
"name":"L-Aspartate 4-semialdehyde",
"compartment":"c",
"charge":0,
"formula":"C4H7NO3",
"notes":{
"original_bigg_ids":[
"aspsa_c"
]
}
},
{
"id":"phom_c",
"name":"O-Phospho-L-homoserine",
"compartment":"c",
"charge":-2,
"formula":"C4H8NO6P",
"notes":{
"original_bigg_ids":[
"phom_c"
]
}
},
{
"id":"asp__D_c",
"name":"D-Aspartate",
"compartment":"c",
"charge":-1,
"formula":"C4H6NO4",
"notes":{
"original_bigg_ids":[
"asp_D_c"
]
}
},
{
"id":"dhor__S_c",
"name":"(S)-Dihydroorotate",
"compartment":"c",
"charge":-1,
"formula":"C5H5N2O4",
"notes":{
"original_bigg_ids":[
"dhor__S_c"
]
}
},
{
"id":"succ_c",
"name":"Succinate",
"compartment":"c",
"charge":-2,
"formula":"C4H4O4",
"notes":{
"original_bigg_ids":[
"succ_c"
]
}
},
{
"id":"o2s_c",
"name":"Superoxide anion",
"compartment":"c",
"charge":-1,
"formula":"O2",
"notes":{
"original_bigg_ids":[
"o2s_c"
]
}
},
{
"id":"gthrd_c",
"name":"Reduced glutathione",
"compartment":"c",
"charge":-1,
"formula":"C10H16N3O6S",
"notes":{
"original_bigg_ids":[
"gthrd_c"
]
}
},
{
"id":"gthox_c",
"name":"Oxidized glutathione",
"compartment":"c",
"charge":-2,
"formula":"C20H30N6O12S2",
"notes":{
"original_bigg_ids":[
"gthox_c"
]
}
},
{
"id":"4ppan_c",
"name":"D-4'-Phosphopantothenate",
"compartment":"c",
"charge":-3,
"formula":"C9H15NO8P",
"notes":{
"original_bigg_ids":[
"4ppan_c"
]
}
},
{
"id":"pnto__R_c",
"name":"(R)-Pantothenate",
"compartment":"c",
"charge":-1,
"formula":"C9H16NO5",
"notes":{
"original_bigg_ids":[
"pnto_DASH_R_c"
]
}
},
{
"id":"uri_c",
"name":"Uridine",
"compartment":"c",
"charge":0,
"formula":"C9H12N2O6",
"notes":{
"original_bigg_ids":[
"uri_c"
]
}
},
{
"id":"r1p_c",
"name":"Alpha-D-Ribose 1-phosphate",
"compartment":"c",
"charge":-2,
"formula":"C5H9O8P",
"notes":{
"original_bigg_ids":[
"r1p_c"
]
}
},
{
"id":"duri_c",
"name":"Deoxyuridine",
"compartment":"c",
"charge":0,
"formula":"C9H12N2O5",
"notes":{
"original_bigg_ids":[
"duri_c"
]
}
},
{
"id":"2dr1p_c",
"name":"2-Deoxy-D-ribose 1-phosphate",
"compartment":"c",
"charge":-2,
"formula":"C5H9O7P",
"notes":{
"original_bigg_ids":[
"2dr1p_c"
]
}
},
{
"id":"2dr5p_c",
"name":"2-Deoxy-D-ribose 5-phosphate",
"compartment":"c",
"charge":-2,
"formula":"C5H9O7P",
"notes":{
"original_bigg_ids":[
"2dr5p_c"
]
}
},
{
"id":"cytd_c",
"name":"Cytidine",
"compartment":"c",
"charge":0,
"formula":"C9H13N3O5",
"notes":{
"original_bigg_ids":[
"cytd_c"
]
}
},
{
"id":"dcyt_c",
"name":"Deoxycytidine",
"compartment":"c",
"charge":0,
"formula":"C9H13N3O4",
"notes":{
"original_bigg_ids":[
"dcyt_c"
]
}
},
{
"id":"3mop_c",
"name":"(S)-3-Methyl-2-oxopentanoate",
"compartment":"c",
"charge":-1,
"formula":"C6H9O3",
"notes":{
"original_bigg_ids":[
"3mop_c"
]
}
},
{
"id":"ile__L_c",
"name":"L-Isoleucine",
"compartment":"c",
"charge":0,
"formula":"C6H13NO2",
"notes":{
"original_bigg_ids":[
"ile_DASH_L_c"
]
}
},
{
"id":"4mop_c",
"name":"4-Methyl-2-oxopentanoate",
"compartment":"c",
"charge":-1,
"formula":"C6H9O3",
"notes":{
"original_bigg_ids":[
"4mop_c"
]
}
},
{
"id":"leu__L_c",
"name":"L-Leucine",
"compartment":"c",
"charge":0,
"formula":"C6H13NO2",
"notes":{
"original_bigg_ids":[
"leu_DASH_L_c"
]
}
},
{
"id":"3mob_c",
"name":"3-Methyl-2-oxobutanoate",
"compartment":"c",
"charge":-1,
"formula":"C5H7O3",
"notes":{
"original_bigg_ids":[
"3mob_c"
]
}
},
{
"id":"val__L_c",
"name":"L-Valine",
"compartment":"c",
"charge":0,
"formula":"C5H11NO2",
"notes":{
"original_bigg_ids":[
"val_DASH_L_c"
]
}
},
{
"id":"lac__L_c",
"name":"L-Lactate",
"compartment":"c",
"charge":-1,
"formula":"C3H5O3",
"notes":{
"original_bigg_ids":[
"lac_DASH_L_c"
]
}
},
{
"id":"cyst__L_c",
"name":"L-Cystathionine",
"compartment":"c",
"charge":0,
"formula":"C7H14N2O4S",
"notes":{
"original_bigg_ids":[
"cyst_DASH_L_c"
]
}
},
{
"id":"achms_c",
"name":"O Acetyl L homoserine C6H11NO4",
"compartment":"c",
"charge":0,
"formula":"C6H11NO4",
"notes":{
"original_bigg_ids":[
"achms_c"
]
}
},
{
"id":"r5p_c",
"name":"Alpha-D-Ribose 5-phosphate",
"compartment":"c",
"charge":-2,
"formula":"C5H9O8P",
"notes":{
"original_bigg_ids":[
"r5p_c"
]
}
},
{
"id":"psd5p_c",
"name":"Pseudouridine 5  phosphate C9H11N2O9P",
"compartment":"c",
"charge":-2,
"formula":"C9H11N2O9P",
"notes":{
"original_bigg_ids":[
"psd5p_c"
]
}
},
{
"id":"cmp_c",
"name":"CMP C9H12N3O8P",
"compartment":"c",
"charge":-2,
"formula":"C9H12N3O8P",
"notes":{
"original_bigg_ids":[
"cmp_c"
]
}
},
{
"id":"grdp_c",
"name":"Geranyl diphosphate",
"compartment":"c",
"charge":-3,
"formula":"C10H17O7P2",
"notes":{
"original_bigg_ids":[
"grdp_c"
]
}
},
{
"id":"ggdp_c",
"name":"Geranylgeranyl diphosphate C20H33O7P2",
"compartment":"c",
"charge":-3,
"formula":"C20H33O7P2",
"notes":{
"original_bigg_ids":[
"ggdp_c"
]
}
},
{
"id":"octdp_c",
"name":"All-trans-Octaprenyl diphosphate",
"compartment":"c",
"charge":-3,
"formula":"C40H65O7P2",
"notes":{
"original_bigg_ids":[
"octdp_c"
]
}
},
{
"id":"3c3hmp_c",
"name":"3-Carboxy-3-hydroxy-4-methylpentanoate",
"compartment":"c",
"charge":-2,
"formula":"C7H10O5",
"notes":{
"original_bigg_ids":[
"3c3hmp_c"
]
}
},
{
"id":"2ippm_c",
"name":"2-Isopropylmaleate",
"compartment":"c",
"charge":-2,
"formula":"C7H8O4",
"notes":{
"original_bigg_ids":[
"2ippm_c"
]
}
},
{
"id":"3c2hmp_c",
"name":"3-Carboxy-2-hydroxy-4-methylpentanoate",
"compartment":"c",
"charge":-2,
"formula":"C7H10O5",
"notes":{
"original_bigg_ids":[
"3c2hmp_c"
]
}
},
{
"id":"imp_c",
"name":"IMP C10H11N4O8P",
"compartment":"c",
"charge":-2,
"formula":"C10H11N4O8P",
"notes":{
"original_bigg_ids":[
"imp_c"
]
}
},
{
"id":"fad_c",
"name":"Flavin adenine dinucleotide oxidized",
"compartment":"c",
"charge":-2,
"formula":"C27H31N9O15P2",
"notes":{
"original_bigg_ids":[
"fad_c"
]
}
},
{
"id":"fmn_c",
"name":"FMN C17H19N4O9P",
"compartment":"c",
"charge":-2,
"formula":"C17H19N4O9P",
"notes":{
"original_bigg_ids":[
"fmn_c"
]
}
},
{
"id":"ribflv_c",
"name":"Riboflavin C17H20N4O6",
"compartment":"c",
"charge":0,
"formula":"C17H20N4O6",
"notes":{
"original_bigg_ids":[
"ribflv_c"
]
}
},
{
"id":"6pgl_c",
"name":"6-phospho-D-glucono-1,5-lactone",
"compartment":"c",
"charge":-2,
"formula":"C6H9O9P",
"notes":{
"original_bigg_ids":[
"6pgl_c"
]
}
},
{
"id":"4ppcys_c",
"name":"N-((R)-4-Phosphopantothenoyl)-L-cysteine",
"compartment":"c",
"charge":-3,
"formula":"C12H20N2O9PS",
"notes":{
"original_bigg_ids":[
"4ppcys_c"
]
}
},
{
"id":"pan4p_c",
"name":"Pantetheine 4'-phosphate",
"compartment":"c",
"charge":-2,
"formula":"C11H21N2O7PS",
"notes":{
"original_bigg_ids":[
"pan4p_c"
]
}
},
{
"id":"4adcho_c",
"name":"4-amino-4-deoxychorismate",
"compartment":"c",
"charge":-1,
"formula":"C10H10NO5",
"notes":{
"original_bigg_ids":[
"4adcho_c"
]
}
},
{
"id":"gdptp_c",
"name":"Guanosine 3'-diphosphate 5'-triphosphate",
"compartment":"c",
"charge":-7,
"formula":"C10H11N5O20P5",
"notes":{
"original_bigg_ids":[
"gdptp_c"
]
}
},
{
"id":"g1p_c",
"name":"D-Glucose 1-phosphate",
"compartment":"c",
"charge":-2,
"formula":"C6H11O9P",
"notes":{
"original_bigg_ids":[
"g1p_c"
]
}
},
{
"id":"bglycogen_c",
"name":"Branching glycogen",
"compartment":"c",
"charge":0,
"formula":"C6H10O5",
"notes":{
"original_bigg_ids":[
"bglycogen_c"
]
}
},
{
"id":"glycogen_c",
"name":"Glycogen C6H10O5",
"compartment":"c",
"charge":0,
"formula":"C6H10O5",
"notes":{
"original_bigg_ids":[
"glycogen_c"
]
}
},
{
"id":"adpglc_c",
"name":"ADPglucose C16H23N5O15P2",
"compartment":"c",
"charge":-2,
"formula":"C16H23N5O15P2",
"notes":{
"original_bigg_ids":[
"adpglc_c"
]
}
},
{
"id":"2pg_c",
"name":"D-Glycerate 2-phosphate",
"compartment":"c",
"charge":-3,
"formula":"C3H4O7P",
"notes":{
"original_bigg_ids":[
"2pg_c"
]
}
},
{
"id":"dha_c",
"name":"Dihydroxyacetone",
"compartment":"c",
"charge":0,
"formula":"C3H6O3",
"notes":{
"original_bigg_ids":[
"dha_c"
]
}
},
{
"id":"cbasp_c",
"name":"N-Carbamoyl-L-aspartate",
"compartment":"c",
"charge":-2,
"formula":"C5H6N2O5",
"notes":{
"original_bigg_ids":[
"cbasp_c"
]
}
},
{
"id":"agm_c",
"name":"Agmatine",
"compartment":"c",
"charge":2,
"formula":"C5H16N4",
"notes":{
"original_bigg_ids":[
"agm_c"
]
}
},
{
"id":"Ncbmpts_c",
"name":"N-Carbamoylputrescine",
"compartment":"c",
"charge":1,
"formula":"C5H14N3O",
"notes":{
"original_bigg_ids":[
"cbmp_c"
]
}
},
{
"id":"ptrc_c",
"name":"Putrescine",
"compartment":"c",
"charge":2,
"formula":"C4H14N2",
"notes":{
"original_bigg_ids":[
"ptrc_c"
]
}
},
{
"id":"spmd_c",
"name":"Spermidine",
"compartment":"c",
"charge":3,
"formula":"C7H22N3",
"notes":{
"original_bigg_ids":[
"spmd_c"
]
}
},
{
"id":"5mta_c",
"name":"5-Methylthioadenosine",
"compartment":"c",
"charge":0,
"formula":"C11H15N5O3S",
"notes":{
"original_bigg_ids":[
"5mta_c"
]
}
},
{
"id":"ametam_c",
"name":"S-Adenosylmethioninamine",
"compartment":"c",
"charge":2,
"formula":"C14H24N6O3S",
"notes":{
"original_bigg_ids":[
"ametam_c"
]
}
},
{
"id":"sprm_c",
"name":"Spermine C10H30N4",
"compartment":"c",
"charge":4,
"formula":"C10H30N4",
"notes":{
"original_bigg_ids":[
"sprm[c]"
]
}
},
{
"id":"2cpr5p_c",
"name":"1-(2-Carboxyphenylamino)-1-deoxy-D-ribulose 5-phosphate",
"compartment":"c",
"charge":-3,
"formula":"C12H13NO9P",
"notes":{
"original_bigg_ids":[
"2cpr5p_c"
]
}
},
{
"id":"pran_c",
"name":"N-(5-Phospho-D-ribosyl)anthranilate",
"compartment":"c",
"charge":-3,
"formula":"C12H13NO9P",
"notes":{
"original_bigg_ids":[
"pran_c"
]
}
},
{
"id":"gly_c",
"name":"Glycine",
"compartment":"c",
"charge":0,
"formula":"C2H5NO2",
"notes":{
"original_bigg_ids":[
"gly_c"
]
}
},
{
"id":"dtmp_c",
"name":"DTMP C10H13N2O8P",
"compartment":"c",
"charge":-2,
"formula":"C10H13N2O8P",
"notes":{
"original_bigg_ids":[
"dtmp_c"
]
}
},
{
"id":"thymd_c",
"name":"Thymidine C10H14N2O5",
"compartment":"c",
"charge":0,
"formula":"C10H14N2O5",
"notes":{
"original_bigg_ids":[
"thymd_c"
]
}
},
{
"id":"4hthdp_c",
"name":"(2S,4S)-4-Hydroxy-2,3,4,5-tetrahydrodipicolinate",
"compartment":"c",
"charge":-2,
"formula":"C7H7NO5",
"notes":{
"original_bigg_ids":[
"4hthdp_c"
]
}
},
{
"id":"glc__D_c",
"name":"D-Glucose",
"compartment":"c",
"charge":0,
"formula":"C6H12O6",
"notes":{
"original_bigg_ids":[
"glc_DASH_D_c"
]
}
},
{
"id":"dgal6p_c",
"name":"D-Galactose 6-phosphate",
"compartment":"c",
"charge":-2,
"formula":"C6H11O9P",
"notes":{
"original_bigg_ids":[
"dgal6p_c"
]
}
},
{
"id":"lac6p_c",
"name":"Lactose-6-phosphate",
"compartment":"c",
"charge":-2,
"formula":"C12H21O14P",
"notes":{
"original_bigg_ids":[
"lac6p_c"
]
}
},
{
"id":"lcts_e",
"name":"Lactose C12H22O11",
"compartment":"e",
"charge":0,
"formula":"C12H22O11",
"notes":{
"original_bigg_ids":[
"lcts_e"
]
}
},
{
"id":"tagdp__D_c",
"name":"D-Tagatose 1,6-biphosphate",
"compartment":"c",
"charge":-4,
"formula":"C6H10O12P2",
"notes":{
"original_bigg_ids":[
"tagdp_DASH_D_c"
]
}
},
{
"id":"tag6p__D_c",
"name":"D-Tagatose 6-phosphate",
"compartment":"c",
"charge":-2,
"formula":"C6H11O9P",
"notes":{
"original_bigg_ids":[
"tag6p_DASH_D_c"
]
}
},
{
"id":"ahcys_c",
"name":"S-Adenosyl-L-homocysteine",
"compartment":"c",
"charge":0,
"formula":"C14H20N6O5S",
"notes":{
"original_bigg_ids":[
"ahcys_c"
]
}
},
{
"id":"ade_c",
"name":"Adenine",
"compartment":"c",
"charge":0,
"formula":"C5H5N5",
"notes":{
"original_bigg_ids":[
"ade_c"
]
}
},
{
"id":"5mtr_c",
"name":"5-Methylthio-D-ribose",
"compartment":"c",
"charge":0,
"formula":"C6H12O4S",
"notes":{
"original_bigg_ids":[
"5mtr_c"
]
}
},
{
"id":"adprib_c",
"name":"ADPribose C15H21N5O14P2",
"compartment":"c",
"charge":-2,
"formula":"C15H21N5O14P2",
"notes":{
"original_bigg_ids":[
"adprib_c"
]
}
},
{
"id":"acgam1p_c",
"name":"N-Acetyl-D-glucosamine 1-phosphate",
"compartment":"c",
"charge":-2,
"formula":"C8H14NO9P",
"notes":{
"original_bigg_ids":[
"acgam1p_c"
]
}
},
{
"id":"gam1p_c",
"name":"D-Glucosamine 1-phosphate",
"compartment":"c",
"charge":-1,
"formula":"C6H13NO8P",
"notes":{
"original_bigg_ids":[
"gam1p_c"
]
}
},
{
"id":"h_e",
"name":"H+",
"compartment":"e",
"charge":1,
"formula":"H",
"notes":{
"original_bigg_ids":[
"h_e"
]
}
},
{
"id":"xmp_c",
"name":"Xanthosine 5'-phosphate",
"compartment":"c",
"charge":-2,
"formula":"C10H11N4O9P",
"notes":{
"original_bigg_ids":[
"xmp_c"
]
}
},
{
"id":"oaa_c",
"name":"Oxaloacetate",
"compartment":"c",
"charge":-2,
"formula":"C4H2O5",
"notes":{
"original_bigg_ids":[
"oaa_c"
]
}
},
{
"id":"dpcoa_c",
"name":"Dephospho-CoA",
"compartment":"c",
"charge":-2,
"formula":"C21H33N7O13P2S",
"notes":{
"original_bigg_ids":[
"dpcoa_c"
]
}
},
{
"id":"adn_c",
"name":"Adenosine",
"compartment":"c",
"charge":0,
"formula":"C10H13N5O4",
"notes":{
"original_bigg_ids":[
"adn_c"
]
}
},
{
"id":"dad_2_c",
"name":"Deoxyadenosine",
"compartment":"c",
"charge":0,
"formula":"C10H13N5O3",
"notes":{
"original_bigg_ids":[
"dad_DASH_2_c"
]
}
},
{
"id":"gua_c",
"name":"Guanine",
"compartment":"c",
"charge":0,
"formula":"C5H5N5O",
"notes":{
"original_bigg_ids":[
"gua_c"
]
}
},
{
"id":"gsn_c",
"name":"Guanosine",
"compartment":"c",
"charge":0,
"formula":"C10H13N5O5",
"notes":{
"original_bigg_ids":[
"gsn_c"
]
}
},
{
"id":"dgsn_c",
"name":"Deoxyguanosine",
"compartment":"c",
"charge":0,
"formula":"C10H13N5O4",
"notes":{
"original_bigg_ids":[
"dgsn_c"
]
}
},
{
"id":"hxan_c",
"name":"Hypoxanthine",
"compartment":"c",
"charge":0,
"formula":"C5H4N4O",
"notes":{
"original_bigg_ids":[
"hxan_c"
]
}
},
{
"id":"ins_c",
"name":"Inosine",
"compartment":"c",
"charge":0,
"formula":"C10H12N4O5",
"notes":{
"original_bigg_ids":[
"ins_c"
]
}
},
{
"id":"din_c",
"name":"Deoxyinosine",
"compartment":"c",
"charge":0,
"formula":"C10H12N4O4",
"notes":{
"original_bigg_ids":[
"din_c"
]
}
},
{
"id":"xan_c",
"name":"Xanthine",
"compartment":"c",
"charge":0,
"formula":"C5H4N4O2",
"notes":{
"original_bigg_ids":[
"xan_c"
]
}
},
{
"id":"xtsn_c",
"name":"Xanthosine",
"compartment":"c",
"charge":0,
"formula":"C10H12N4O6",
"notes":{
"original_bigg_ids":[
"xtsn_c"
]
}
},
{
"id":"ala__L_c",
"name":"L-Alanine",
"compartment":"c",
"charge":0,
"formula":"C3H7NO2",
"notes":{
"original_bigg_ids":[
"ala_DASH_L_c"
]
}
},
{
"id":"1pyr5c_c",
"name":"1-Pyrroline-5-carboxylate",
"compartment":"c",
"charge":-1,
"formula":"C5H6NO2",
"notes":{
"original_bigg_ids":[
"1pyr5c_c"
]
}
},
{
"id":"pro__L_c",
"name":"L-Proline",
"compartment":"c",
"charge":0,
"formula":"C5H9NO2",
"notes":{
"original_bigg_ids":[
"pro_DASH_L_c"
]
}
},
{
"id":"glu5sa_c",
"name":"L-Glutamate 5-semialdehyde",
"compartment":"c",
"charge":0,
"formula":"C5H9NO3",
"notes":{
"original_bigg_ids":[
"glu5sa_c"
]
}
},
{
"id":"glu5p_c",
"name":"L-Glutamate 5-phosphate",
"compartment":"c",
"charge":-2,
"formula":"C5H8NO7P",
"notes":{
"original_bigg_ids":[
"glu5p_c"
]
}
},
{
"id":"cbp_c",
"name":"Carbamoyl phosphate",
"compartment":"c",
"charge":-2,
"formula":"CH2NO5P",
"notes":{
"original_bigg_ids":[
"cbp_c"
]
}
},
{
"id":"fru_e",
"name":"D-Fructose",
"compartment":"e",
"charge":0,
"formula":"C6H12O6",
"notes":{
"original_bigg_ids":[
"fru_e"
]
}
},
{
"id":"pydx5p_c",
"name":"Pyridoxal 5'-phosphate",
"compartment":"c",
"charge":-2,
"formula":"C8H8NO6P",
"notes":{
"original_bigg_ids":[
"pydx5p_c"
]
}
},
{
"id":"fadh2_c",
"name":"Flavin adenine dinucleotide reduced",
"compartment":"c",
"charge":-2,
"formula":"C27H33N9O15P2",
"notes":{
"original_bigg_ids":[
"fadh2_c"
]
}
},
{
"id":"dnad_c",
"name":"Deamino-NAD+",
"compartment":"c",
"charge":-2,
"formula":"C21H24N6O15P2",
"notes":{
"original_bigg_ids":[
"dnad_c"
]
}
},
{
"id":"nicrnt_c",
"name":"Nicotinate D-ribonucleotide",
"compartment":"c",
"charge":-2,
"formula":"C11H12NO9P",
"notes":{
"original_bigg_ids":[
"nicrnt_c"
]
}
},
{
"id":"mercppyr_c",
"name":"Mercaptopyruvate",
"compartment":"c",
"charge":-1,
"formula":"C3H3O3S",
"notes":{
"original_bigg_ids":[
"mercppyr_c"
]
}
},
{
"id":"phe__L_c",
"name":"L-Phenylalanine",
"compartment":"c",
"charge":0,
"formula":"C9H11NO2",
"notes":{
"original_bigg_ids":[
"phe_DASH_L_c"
]
}
},
{
"id":"tyr__L_c",
"name":"L-Tyrosine",
"compartment":"c",
"charge":0,
"formula":"C9H11NO3",
"notes":{
"original_bigg_ids":[
"tyr_DASH_L_c"
]
}
},
{
"id":"lys__L_c",
"name":"L-Lysine",
"compartment":"c",
"charge":1,
"formula":"C6H15N2O2",
"notes":{
"original_bigg_ids":[
"lys_L_c"
]
}
},
{
"id":"uAgl_c",
"name":"UDP-N-acetylmuramoyl-L-alanyl-D-glutamyl-L-lysine",
"compartment":"c",
"charge":-4,
"formula":"C34H51N7O24P2",
"notes":{
"original_bigg_ids":[
"uAgl_c"
]
}
},
{
"id":"uacmam_c",
"name":"UDP-N-acetyl-D-mannosamine",
"compartment":"c",
"charge":-2,
"formula":"C17H25N3O17P2",
"notes":{
"original_bigg_ids":[
"uacmam_c"
]
}
},
{
"id":"thdp_c",
"name":"2,3,4,5-Tetrahydrodipicolinate",
"compartment":"c",
"charge":-2,
"formula":"C7H7NO4",
"notes":{
"original_bigg_ids":[
"thdp_c"
]
}
},
{
"id":"fol_c",
"name":"Folate",
"compartment":"c",
"charge":-1,
"formula":"C19H18N7O6",
"notes":{
"original_bigg_ids":[
"fol_c"
]
}
},
{
"id":"udpgal_c",
"name":"UDPgalactose",
"compartment":"c",
"charge":-2,
"formula":"C15H22N2O17P2",
"notes":{
"original_bigg_ids":[
"udpgal_c"
]
}
},
{
"id":"udpg_c",
"name":"UDPglucose",
"compartment":"c",
"charge":-2,
"formula":"C15H22N2O17P2",
"notes":{
"original_bigg_ids":[
"udpg_c"
]
}
},
{
"id":"3pg_c",
"name":"3-Phospho-D-glycerate",
"compartment":"c",
"charge":-3,
"formula":"C3H4O7P",
"notes":{
"original_bigg_ids":[
"3pg_c"
]
}
},
{
"id":"alaala_c",
"name":"D-Alanyl-D-alanine",
"compartment":"c",
"charge":0,
"formula":"C6H12N2O3",
"notes":{
"original_bigg_ids":[
"alaala_c"
]
}
},
{
"id":"uAgla_c",
"name":"UDP-N-acetylmuramoyl-L-alanyl-D-glutamyl-L-lysyl-D-alanyl-D-alanine",
"compartment":"c",
"charge":-3,
"formula":"C40H62N9O26P2",
"notes":{
"original_bigg_ids":[
"uAgla_c"
]
}
},
{
"id":"ala__D_c",
"name":"D-Alanine",
"compartment":"c",
"charge":0,
"formula":"C3H7NO2",
"notes":{
"original_bigg_ids":[
"ala_DASH_D_c"
]
}
},
{
"id":"acgam6p_c",
"name":"N-Acetyl-D-glucosamine 6-phosphate",
"compartment":"c",
"charge":-2,
"formula":"C8H14NO9P",
"notes":{
"original_bigg_ids":[
"acgam6p_c"
]
}
},
{
"id":"pap_c",
"name":"Adenosine 3',5'-bisphosphate",
"compartment":"c",
"charge":-4,
"formula":"C10H11N5O10P2",
"notes":{
"original_bigg_ids":[
"pap_c"
]
}
},
{
"id":"apoACP_c",
"name":"Apoprotein [acyl carrier protein]",
"compartment":"c",
"charge":0,
"formula":"RHO",
"notes":{
"original_bigg_ids":[
"apoACP_c"
]
}
},
{
"id":"e4p_c",
"name":"D-Erythrose 4-phosphate",
"compartment":"c",
"charge":-2,
"formula":"C4H7O7P",
"notes":{
"original_bigg_ids":[
"e4p_c"
]
}
},
{
"id":"3ig3p_c",
"name":"C'-(3-Indolyl)-glycerol 3-phosphate",
"compartment":"c",
"charge":-2,
"formula":"C11H12NO6P",
"notes":{
"original_bigg_ids":[
"3ig3p_c"
]
}
},
{
"id":"trp__L_c",
"name":"L-Tryptophan",
"compartment":"c",
"charge":0,
"formula":"C11H12N2O2",
"notes":{
"original_bigg_ids":[
"trp_DASH_L_c"
]
}
},
{
"id":"anth_c",
"name":"Anthranilate",
"compartment":"c",
"charge":-1,
"formula":"C7H6NO2",
"notes":{
"original_bigg_ids":[
"anth_c"
]
}
},
{
"id":"gal1p_c",
"name":"Alpha-D-Galactose 1-phosphate",
"compartment":"c",
"charge":-2,
"formula":"C6H11O9P",
"notes":{
"original_bigg_ids":[
"gal1p_c"
]
}
},
{
"id":"btn_c",
"name":"Biotin",
"compartment":"c",
"charge":-1,
"formula":"C10H15N2O3S",
"notes":{
"original_bigg_ids":[
"btn_c"
]
}
},
{
"id":"btamp_c",
"name":"Biotinyl 5  AMP C20H27N7O9PS",
"compartment":"c",
"charge":-1,
"formula":"C20H27N7O9PS",
"notes":{
"original_bigg_ids":[
"btamp_c"
]
}
},
{
"id":"man_e",
"name":"D-Mannose",
"compartment":"e",
"charge":0,
"formula":"C6H12O6",
"notes":{
"original_bigg_ids":[
"man_e"
]
}
},
{
"id":"4abz_c",
"name":"4-Aminobenzoate",
"compartment":"c",
"charge":-1,
"formula":"C7H6NO2",
"notes":{
"original_bigg_ids":[
"4abz_c"
]
}
},
{
"id":"dhpt_c",
"name":"Dihydropteroate",
"compartment":"c",
"charge":-1,
"formula":"C14H13N6O3",
"notes":{
"original_bigg_ids":[
"dhpt_c"
]
}
},
{
"id":"2ahhmd_c",
"name":"2 Amino 4 hydroxy 6 hydroxymethyl 7 8 dihydropteridine diphosphate C7H8N5O8P2",
"compartment":"c",
"charge":-3,
"formula":"C7H8N5O8P2",
"notes":{
"original_bigg_ids":[
"2ahhmd_c"
]
}
},
{
"id":"ahdt_c",
"name":"2-Amino-4-hydroxy-6-(erythro-1,2,3-trihydroxypropyl)dihydropteridine triphosphate",
"compartment":"c",
"charge":-4,
"formula":"C9H12N5O13P3",
"notes":{
"original_bigg_ids":[
"ahdt_c"
]
}
},
{
"id":"asn__L_c",
"name":"L-Asparagine",
"compartment":"c",
"charge":0,
"formula":"C4H8N2O3",
"notes":{
"original_bigg_ids":[
"asn_DASH_L_c"
]
}
},
{
"id":"xu5p__D_c",
"name":"D-Xylulose 5-phosphate",
"compartment":"c",
"charge":-2,
"formula":"C5H9O8P",
"notes":{
"original_bigg_ids":[
"xu5p_DASH_D_c"
]
}
},
{
"id":"thmpp_c",
"name":"Thiamine diphosphate",
"compartment":"c",
"charge":-2,
"formula":"C12H16N4O7P2S",
"notes":{
"original_bigg_ids":[
"thmpp_c"
]
}
},
{
"id":"26dap__M_c",
"name":"Meso-2,6-Diaminoheptanedioate",
"compartment":"c",
"charge":0,
"formula":"C7H14N2O4",
"notes":{
"original_bigg_ids":[
"26dap_DASH_M_c"
]
}
},
{
"id":"tre6p_c",
"name":"Alpha,alpha'-Trehalose 6-phosphate",
"compartment":"c",
"charge":-2,
"formula":"C12H21O14P",
"notes":{
"original_bigg_ids":[
"tre6p_c"
]
}
},
{
"id":"tre_e",
"name":"Trehalose",
"compartment":"e",
"charge":0,
"formula":"C12H22O11",
"notes":{
"original_bigg_ids":[
"tre_e"
]
}
},
{
"id":"13dpg_c",
"name":"3-Phospho-D-glyceroyl phosphate",
"compartment":"c",
"charge":-4,
"formula":"C3H4O10P2",
"notes":{
"original_bigg_ids":[
"13dpg_c"
]
}
},
{
"id":"s7p_c",
"name":"Sedoheptulose 7-phosphate",
"compartment":"c",
"charge":-2,
"formula":"C7H13O10P",
"notes":{
"original_bigg_ids":[
"s7p_c"
]
}
},
{
"id":"dcamp_c",
"name":"N6-(1,2-Dicarboxyethyl)-AMP",
"compartment":"c",
"charge":-4,
"formula":"C14H14N5O11P",
"notes":{
"original_bigg_ids":[
"dcamp_c"
]
}
},
{
"id":"nal2a6o_c",
"name":"N-Acetyl-L-2-amino-6-oxopimelate",
"compartment":"c",
"charge":-2,
"formula":"C9H11NO6",
"notes":{
"original_bigg_ids":[
"nal2a6o[c]"
]
}
},
{
"id":"25aics_c",
"name":"(S)-2-[5-Amino-1-(5-phospho-D-ribosyl)imidazole-4-carboxamido]succinate",
"compartment":"c",
"charge":-4,
"formula":"C13H15N4O12P",
"notes":{
"original_bigg_ids":[
"25aics_c"
]
}
},
{
"id":"5aizc_c",
"name":"5-amino-1-(5-phospho-D-ribosyl)imidazole-4-carboxylate",
"compartment":"c",
"charge":-3,
"formula":"C9H11N3O9P",
"notes":{
"original_bigg_ids":[
"5aizc_c"
]
}
},
{
"id":"pram_c",
"name":"5-Phospho-beta-D-ribosylamine",
"compartment":"c",
"charge":-1,
"formula":"C5H11NO7P",
"notes":{
"original_bigg_ids":[
"pram_c"
]
}
},
{
"id":"air_c",
"name":"5-amino-1-(5-phospho-D-ribosyl)imidazole",
"compartment":"c",
"charge":-2,
"formula":"C8H12N3O7P",
"notes":{
"original_bigg_ids":[
"air_c"
]
}
},
{
"id":"fpram_c",
"name":"2-(Formamido)-N1-(5-phospho-D-ribosyl)acetamidine",
"compartment":"c",
"charge":-1,
"formula":"C8H15N3O8P",
"notes":{
"original_bigg_ids":[
"fpram_c"
]
}
},
{
"id":"fgam_c",
"name":"N2-Formyl-N1-(5-phospho-D-ribosyl)glycinamide",
"compartment":"c",
"charge":-2,
"formula":"C8H13N2O9P",
"notes":{
"original_bigg_ids":[
"fgam_c"
]
}
},
{
"id":"gar_c",
"name":"N1-(5-Phospho-D-ribosyl)glycinamide",
"compartment":"c",
"charge":-1,
"formula":"C7H14N2O8P",
"notes":{
"original_bigg_ids":[
"gar_c"
]
}
},
{
"id":"aicar_c",
"name":"5-Amino-1-(5-Phospho-D-ribosyl)imidazole-4-carboxamide",
"compartment":"c",
"charge":-2,
"formula":"C9H13N4O8P",
"notes":{
"original_bigg_ids":[
"aicar_c"
]
}
},
{
"id":"acgala_e",
"name":"N Acetyl D galactosamine",
"compartment":"e",
"charge":0,
"formula":"C8H15NO6",
"notes":{
"original_bigg_ids":[
"acgala_e"
]
}
},
{
"id":"acgal6p_c",
"name":"N Acetyl D galactosamine 6 phosphate C8H16NO9P",
"compartment":"c",
"charge":-2,
"formula":"C8H14NO9P",
"notes":{
"original_bigg_ids":[
"acgal6p_c"
]
}
},
{
"id":"gal_c",
"name":"D-Galactose",
"compartment":"c",
"charge":0,
"formula":"C6H12O6",
"notes":{
"original_bigg_ids":[
"gal_c"
]
}
},
{
"id":"raffin_c",
"name":"Raffinose C18H32O16",
"compartment":"c",
"charge":0,
"formula":"C18H32O16",
"notes":{
"original_bigg_ids":[
"raffin_c"
]
}
},
{
"id":"stchs_c",
"name":"Stachyose C24H42O21",
"compartment":"c",
"charge":0,
"formula":"C24H42O21",
"notes":{
"original_bigg_ids":[
"stchs_c"
]
}
},
{
"id":"a_gal__D_c",
"name":"Alpha D galactose",
"compartment":"c",
"charge":0,
"formula":"C6H12O6",
"notes":{
"original_bigg_ids":[
"a_gal_D_c"
]
}
},
{
"id":"malt_c",
"name":"Maltose C12H22O11",
"compartment":"c",
"charge":0,
"formula":"C12H22O11",
"notes":{
"original_bigg_ids":[
"malt_c"
]
}
},
{
"id":"acmalt_c",
"name":"Acetyl-maltose",
"compartment":"c",
"charge":0,
"formula":"C14H24O12",
"notes":{
"original_bigg_ids":[
"acmalt_c"
]
}
},
{
"id":"fprica_c",
"name":"5-Formamido-1-(5-phospho-D-ribosyl)imidazole-4-carboxamide",
"compartment":"c",
"charge":-2,
"formula":"C10H13N4O9P",
"notes":{
"original_bigg_ids":[
"fprica_c"
]
}
},
{
"id":"rnam_c",
"name":"N Ribosylnicotinamide C11H15N2O5",
"compartment":"c",
"charge":1,
"formula":"C11H15N2O5",
"notes":{
"original_bigg_ids":[
"rnam_c"
]
}
},
{
"id":"2ahhmp_c",
"name":"2 Amino 4 hydroxy 6 hydroxymethyl 7 8 dihydropteridine C7H9N5O2",
"compartment":"c",
"charge":0,
"formula":"C7H9N5O2",
"notes":{
"original_bigg_ids":[
"2ahhmp_c"
]
}
},
{
"id":"dhnpt_c",
"name":"Dihydroneopterin",
"compartment":"c",
"charge":0,
"formula":"C9H13N5O4",
"notes":{
"original_bigg_ids":[
"dhnpt_c"
]
}
},
{
"id":"gcald_c",
"name":"Glycolaldehyde",
"compartment":"c",
"charge":0,
"formula":"C2H4O2",
"notes":{
"original_bigg_ids":[
"gcald_c"
]
}
},
{
"id":"cdpchol_c",
"name":"CDPcholine C14H25N4O11P2",
"compartment":"c",
"charge":-1,
"formula":"C14H25N4O11P2",
"notes":{
"original_bigg_ids":[
"cdpchol_c"
]
}
},
{
"id":"cholp_c",
"name":"Choline phosphate C5H13NO4P",
"compartment":"c",
"charge":-1,
"formula":"C5H13NO4P",
"notes":{
"original_bigg_ids":[
"cholp_c"
]
}
},
{
"id":"chol_c",
"name":"Choline C5H14NO",
"compartment":"c",
"charge":1,
"formula":"C5H14NO",
"notes":{
"original_bigg_ids":[
"chol_c"
]
}
},
{
"id":"PG_c",
"name":"Peptidoglycan",
"compartment":"c",
"charge":0,
"formula":"C39H64N8O19",
"notes":{
"original_bigg_ids":[
"PG_c"
]
}
},
{
"id":"ca2_e",
"name":"Calcium",
"compartment":"e",
"charge":2,
"formula":"Ca",
"notes":{
"original_bigg_ids":[
"ca2[e]"
]
}
},
{
"id":"ca2_c",
"name":"Calcium",
"compartment":"c",
"charge":2,
"formula":"Ca",
"notes":{
"original_bigg_ids":[
"ca2[c]"
]
}
},
{
"id":"mn2_c",
"name":"Manganese",
"compartment":"c",
"charge":2,
"formula":"Mn",
"notes":{
"original_bigg_ids":[
"mn2_c"
]
}
},
{
"id":"mn2_e",
"name":"Manganese",
"compartment":"e",
"charge":2,
"formula":"Mn",
"notes":{
"original_bigg_ids":[
"mn2_e"
]
}
},
{
"id":"cd2_e",
"name":"Cadmium",
"compartment":"e",
"charge":2,
"formula":"Cd",
"notes":{
"original_bigg_ids":[
"cd2_e"
]
}
},
{
"id":"cd2_c",
"name":"Cadmium",
"compartment":"c",
"charge":2,
"formula":"Cd",
"notes":{
"original_bigg_ids":[
"cd2_c"
]
}
},
{
"id":"fe3_c",
"name":"Iron (Fe3+)",
"compartment":"c",
"charge":3,
"formula":"Fe",
"notes":{
"original_bigg_ids":[
"fe3_c"
]
}
},
{
"id":"fe3_e",
"name":"Iron (Fe3+)",
"compartment":"e",
"charge":3,
"formula":"Fe",
"notes":{
"original_bigg_ids":[
"fe3_e"
]
}
},
{
"id":"fe2_c",
"name":"Fe2+ mitochondria",
"compartment":"c",
"charge":2,
"formula":"Fe",
"notes":{
"original_bigg_ids":[
"fe2_c"
]
}
},
{
"id":"fe2_e",
"name":"Fe2+ mitochondria",
"compartment":"e",
"charge":2,
"formula":"Fe",
"notes":{
"original_bigg_ids":[
"fe2_e"
]
}
},
{
"id":"k_e",
"name":"Potassium",
"compartment":"e",
"charge":1,
"formula":"K",
"notes":{
"original_bigg_ids":[
"k[e]"
]
}
},
{
"id":"k_c",
"name":"Potassium",
"compartment":"c",
"charge":1,
"formula":"K",
"notes":{
"original_bigg_ids":[
"k[c]"
]
}
},
{
"id":"mg2_c",
"name":"Magnesium",
"compartment":"c",
"charge":2,
"formula":"Mg",
"notes":{
"original_bigg_ids":[
"mg2_c"
]
}
},
{
"id":"mg2_e",
"name":"Magnesium",
"compartment":"e",
"charge":2,
"formula":"Mg",
"notes":{
"original_bigg_ids":[
"mg2_e"
]
}
},
{
"id":"met__L_e",
"name":"L-Methionine",
"compartment":"e",
"charge":0,
"formula":"C5H11NO2S",
"notes":{
"original_bigg_ids":[
"met_DASH_L_e"
]
}
},
{
"id":"ade_e",
"name":"Adenine",
"compartment":"e",
"charge":0,
"formula":"C5H5N5",
"notes":{
"original_bigg_ids":[
"ade_e"
]
}
},
{
"id":"ura_e",
"name":"Uracil",
"compartment":"e",
"charge":0,
"formula":"C4H4N2O2",
"notes":{
"original_bigg_ids":[
"ura_e"
]
}
},
{
"id":"gua_e",
"name":"Guanine",
"compartment":"e",
"charge":0,
"formula":"C5H5N5O",
"notes":{
"original_bigg_ids":[
"gua_e"
]
}
},
{
"id":"ribflv_e",
"name":"Riboflavin C17H20N4O6",
"compartment":"e",
"charge":0,
"formula":"C17H20N4O6",
"notes":{
"original_bigg_ids":[
"ribflv_e"
]
}
},
{
"id":"pnto__R_e",
"name":"(R)-Pantothenate",
"compartment":"e",
"charge":-1,
"formula":"C9H16NO5",
"notes":{
"original_bigg_ids":[
"pnto_R_e"
]
}
},
{
"id":"gln__L_e",
"name":"L-Glutamine",
"compartment":"e",
"charge":0,
"formula":"C5H10N2O3",
"notes":{
"original_bigg_ids":[
"gln_L_e"
]
}
},
{
"id":"leu__L_e",
"name":"L-Leucine",
"compartment":"e",
"charge":0,
"formula":"C6H13NO2",
"notes":{
"original_bigg_ids":[
"leu_DASH_L_e"
]
}
},
{
"id":"ile__L_e",
"name":"L-Isoleucine",
"compartment":"e",
"charge":0,
"formula":"C6H13NO2",
"notes":{
"original_bigg_ids":[
"ile_DASH_L_e"
]
}
},
{
"id":"val__L_e",
"name":"L-Valine",
"compartment":"e",
"charge":0,
"formula":"C5H11NO2",
"notes":{
"original_bigg_ids":[
"val_DASH_L_e"
]
}
},
{
"id":"gly_e",
"name":"Glycine",
"compartment":"e",
"charge":0,
"formula":"C2H5NO2",
"notes":{
"original_bigg_ids":[
"gly_e"
]
}
},
{
"id":"arg__L_e",
"name":"L-Arginine",
"compartment":"e",
"charge":1,
"formula":"C6H15N4O2",
"notes":{
"original_bigg_ids":[
"arg_L_e"
]
}
},
{
"id":"orn__L_e",
"name":"L Ornithine C5H13N2O2",
"compartment":"e",
"charge":1,
"formula":"C5H13N2O2",
"notes":{
"original_bigg_ids":[
"orn_L_e"
]
}
},
{
"id":"orn__L_c",
"name":"L Ornithine C5H13N2O2",
"compartment":"c",
"charge":1,
"formula":"C5H13N2O2",
"notes":{
"original_bigg_ids":[
"orn_L_c"
]
}
},
{
"id":"his__L_e",
"name":"L-Histidine",
"compartment":"e",
"charge":0,
"formula":"C6H9N3O2",
"notes":{
"original_bigg_ids":[
"his_L_e"
]
}
},
{
"id":"his__L_c",
"name":"L-Histidine",
"compartment":"c",
"charge":0,
"formula":"C6H9N3O2",
"notes":{
"original_bigg_ids":[
"his_L_c"
]
}
},
{
"id":"citr__L_e",
"name":"L-Citrulline",
"compartment":"e",
"charge":0,
"formula":"C6H13N3O3",
"notes":{
"original_bigg_ids":[
"citr-L[e]"
]
}
},
{
"id":"cys__L_e",
"name":"L-Cysteine",
"compartment":"e",
"charge":0,
"formula":"C3H7NO2S",
"notes":{
"original_bigg_ids":[
"cys_L_e"
]
}
},
{
"id":"nac_e",
"name":"Nicotinate",
"compartment":"e",
"charge":-1,
"formula":"C6H4NO2",
"notes":{
"original_bigg_ids":[
"nac_e"
]
}
},
{
"id":"ncam_e",
"name":"Nicotinamide",
"compartment":"e",
"charge":0,
"formula":"C6H6N2O",
"notes":{
"original_bigg_ids":[
"ncam_e"
]
}
},
{
"id":"3c4mop_c",
"name":"3-Carboxy-4-methyl-2-oxopentanoate",
"compartment":"c",
"charge":-2,
"formula":"C7H8O5",
"notes":{
"original_bigg_ids":[
"3c4mop_c"
]
}
},
{
"id":"6pgg_c",
"name":"6-Phospho-beta-D-glucosyl-(1,4)-D-glucose",
"compartment":"c",
"charge":-2,
"formula":"C12H21O14P",
"notes":{
"original_bigg_ids":[
"6pgg_c"
]
}
},
{
"id":"pi_e",
"name":"Phosphate",
"compartment":"e",
"charge":-2,
"formula":"HO4P",
"notes":{
"original_bigg_ids":[
"pi_e"
]
}
},
{
"id":"na1_e",
"name":"Sodium",
"compartment":"e",
"charge":1,
"formula":"Na",
"notes":{
"original_bigg_ids":[
"na1_e"
]
}
},
{
"id":"na1_c",
"name":"Sodium",
"compartment":"c",
"charge":1,
"formula":"Na",
"notes":{
"original_bigg_ids":[
"na1_c"
]
}
},
{
"id":"h2o_e",
"name":"H2O H2O",
"compartment":"e",
"charge":0,
"formula":"H2O",
"notes":{
"original_bigg_ids":[
"h2o_e"
]
}
},
{
"id":"co2_e",
"name":"CO2 CO2",
"compartment":"e",
"charge":0,
"formula":"CO2",
"notes":{
"original_bigg_ids":[
"co2_e"
]
}
},
{
"id":"lys__L_e",
"name":"L-Lysine",
"compartment":"e",
"charge":1,
"formula":"C6H15N2O2",
"notes":{
"original_bigg_ids":[
"lys_DASH_L_e"
]
}
},
{
"id":"ac_e",
"name":"Acetate",
"compartment":"e",
"charge":-1,
"formula":"C2H3O2",
"notes":{
"original_bigg_ids":[
"ac_e"
]
}
},
{
"id":"glyc_e",
"name":"Glycerol",
"compartment":"e",
"charge":0,
"formula":"C3H8O3",
"notes":{
"original_bigg_ids":[
"glyc_e"
]
}
},
{
"id":"thm_e",
"name":"Thiamin",
"compartment":"e",
"charge":1,
"formula":"C12H17N4OS",
"notes":{
"original_bigg_ids":[
"thm_e"
]
}
},
{
"id":"btn_e",
"name":"Biotin",
"compartment":"e",
"charge":-1,
"formula":"C10H15N2O3S",
"notes":{
"original_bigg_ids":[
"btn_e"
]
}
},
{
"id":"arbt_e",
"name":"Arbutin C12H16O7",
"compartment":"e",
"charge":0,
"formula":"C12H16O7",
"notes":{
"original_bigg_ids":[
"arbt_e"
]
}
},
{
"id":"salcn_e",
"name":"Salicin C13H18O7",
"compartment":"e",
"charge":0,
"formula":"C13H18O7",
"notes":{
"original_bigg_ids":[
"salcn_e"
]
}
},
{
"id":"etoh_e",
"name":"Ethanol",
"compartment":"e",
"charge":0,
"formula":"C2H6O",
"notes":{
"original_bigg_ids":[
"etoh_e"
]
}
},
{
"id":"chol_e",
"name":"Choline C5H14NO",
"compartment":"e",
"charge":1,
"formula":"C5H14NO",
"notes":{
"original_bigg_ids":[
"chol_e"
]
}
},
{
"id":"udpacgal_c",
"name":"UDP-N-acetyl-D-galactosamine",
"compartment":"c",
"charge":-2,
"formula":"C17H25N3O17P2",
"notes":{
"original_bigg_ids":[
"udpacgal_c"
]
}
},
{
"id":"cdec3eACP_c",
"name":"Cis-dec-3-enoyl-[acyl-carrier protein] (n-C10:1)",
"compartment":"c",
"charge":-1,
"formula":"C21H37N2O8PRS",
"notes":{
"original_bigg_ids":[
"cdec3eACP_c"
]
}
},
{
"id":"3ocddec5eACP_c",
"name":"3-oxo-cis-dodec-5-enoyl-[acyl-carrier protein]",
"compartment":"c",
"charge":-1,
"formula":"C23H39N2O9PRS",
"notes":{
"original_bigg_ids":[
"3ocddec5eACP_c"
]
}
},
{
"id":"3hcddec5eACP_c",
"name":"(R)-3-hydroxy-cis-dodec-5-enoyl-[acyl-carrier protein]",
"compartment":"c",
"charge":-1,
"formula":"C23H41N2O9PRS",
"notes":{
"original_bigg_ids":[
"3hcddec5eACP_c"
]
}
},
{
"id":"t3c5ddeceACP_c",
"name":"Trans-3-cis-5-dodecenoyl-[acyl-carrier protein]",
"compartment":"c",
"charge":-1,
"formula":"C23H39N2O8PRS",
"notes":{
"original_bigg_ids":[
"t3c5ddeceACP_c"
]
}
},
{
"id":"cddec5eACP_c",
"name":"Cis-dodec-5-enoyl-[acyl-carrier protein] (n-C12:1)",
"compartment":"c",
"charge":-1,
"formula":"C23H41N2O8PRS",
"notes":{
"original_bigg_ids":[
"cddec5eACP_c"
]
}
},
{
"id":"3ocmrs7eACP_c",
"name":"3-oxo-cis-myristol-7-eoyl-[acyl-carrier protein]",
"compartment":"c",
"charge":-1,
"formula":"C25H43N2O9PRS",
"notes":{
"original_bigg_ids":[
"3ocmrs7eACP_c"
]
}
},
{
"id":"3hcmrs7eACP_c",
"name":"(R)-3-hydroxy-cis-myristol-7-eoyl-[acyl-carrier protein]",
"compartment":"c",
"charge":-1,
"formula":"C25H45N2O9PRS",
"notes":{
"original_bigg_ids":[
"3hcmrs7eACP_c"
]
}
},
{
"id":"t3c7mrseACP_c",
"name":"Trans-3-cis-7-myristoleoyl-[acyl-carrier protein]",
"compartment":"c",
"charge":-1,
"formula":"C25H43N2O8PRS",
"notes":{
"original_bigg_ids":[
"t3c7mrseACP_c"
]
}
},
{
"id":"tdeACP_c",
"name":"Cis-tetradec-7-enoyl-[acyl-carrier protein] (n-C14:1)",
"compartment":"c",
"charge":-1,
"formula":"C25H45N2O8PRS",
"notes":{
"original_bigg_ids":[
"tdeACP_c"
]
}
},
{
"id":"3ocpalm9eACP_c",
"name":"3-oxo-cis-palm-9-eoyl-[acyl-carrier protein]",
"compartment":"c",
"charge":-1,
"formula":"C27H47N2O9PRS",
"notes":{
"original_bigg_ids":[
"3ocpalm9eACP_c"
]
}
},
{
"id":"3hcpalm9eACP_c",
"name":"(R)-3-hydroxy-cis-palm-9-eoyl-[acyl-carrier protein]",
"compartment":"c",
"charge":-1,
"formula":"C27H49N2O9PRS",
"notes":{
"original_bigg_ids":[
"3hcpalm9eACP_c"
]
}
},
{
"id":"t3c9palmeACP_c",
"name":"Trans-3-cis-9-palmitoleoyl-[acyl-carrier protein]",
"compartment":"c",
"charge":-1,
"formula":"C27H47N2O8PRS",
"notes":{
"original_bigg_ids":[
"t3c9palmeACP_c"
]
}
},
{
"id":"hdeACP_c",
"name":"Cis-hexadec-9-enoyl-[acyl-carrier protein] (n-C16:1)",
"compartment":"c",
"charge":-1,
"formula":"C27H49N2O8PRS",
"notes":{
"original_bigg_ids":[
"hdeACP_c"
]
}
},
{
"id":"3ocvac11eACP_c",
"name":"3-oxo-cis-vacc-11-enoyl-[acyl-carrier protein]",
"compartment":"c",
"charge":-1,
"formula":"C29H51N2O9PRS",
"notes":{
"original_bigg_ids":[
"3ocvac11eACP_c"
]
}
},
{
"id":"3hcvac11eACP_c",
"name":"(R)-3-hydroxy-cis-vacc-11-enoyl-[acyl-carrier protein]",
"compartment":"c",
"charge":-1,
"formula":"C29H53N2O9PRS",
"notes":{
"original_bigg_ids":[
"3hcvac11eACP_c"
]
}
},
{
"id":"t3c11vaceACP_c",
"name":"Trans-3-cis-11-vacceoyl-[acyl-carrier protein]",
"compartment":"c",
"charge":-1,
"formula":"C29H51N2O8PRS",
"notes":{
"original_bigg_ids":[
"t3c11vaceACP_c"
]
}
},
{
"id":"octeACP_c",
"name":"Cis-octadec-11-enoyl-[acyl-carrier protein] (n-C18:1)",
"compartment":"c",
"charge":-1,
"formula":"C29H53N2O8PRS",
"notes":{
"original_bigg_ids":[
"octeACP_c"
]
}
},
{
"id":"ddca_c",
"name":"Dodecanoate (n-C12:0)",
"compartment":"c",
"charge":-1,
"formula":"C12H23O2",
"notes":{
"original_bigg_ids":[
"ddca_c"
]
}
},
{
"id":"ttdca_c",
"name":"Tetradecanoate (n-C14:0)",
"compartment":"c",
"charge":-1,
"formula":"C14H27O2",
"notes":{
"original_bigg_ids":[
"ttdca_c"
]
}
},
{
"id":"ttdcea_c",
"name":"Tetradecenoate (n-C14:1)",
"compartment":"c",
"charge":-1,
"formula":"C14H25O2",
"notes":{
"original_bigg_ids":[
"ttdcea_c"
]
}
},
{
"id":"hdca_c",
"name":"Hexadecanoate (n-C16:0)",
"compartment":"c",
"charge":-1,
"formula":"C16H31O2",
"notes":{
"original_bigg_ids":[
"hdca_c"
]
}
},
{
"id":"hdcea_c",
"name":"Hexadecenoate (n-C16:1)",
"compartment":"c",
"charge":-1,
"formula":"C16H29O2",
"notes":{
"original_bigg_ids":[
"hdcea_c"
]
}
},
{
"id":"1tdec7eg3p_c",
"name":"1-tetradec-7-enoyl-sn-glycerol 3-phosphate",
"compartment":"c",
"charge":-2,
"formula":"C17H31O7P1",
"notes":{
"original_bigg_ids":[
"1tdec7eg3p_c"
]
}
},
{
"id":"1hdec9eg3p_c",
"name":"1-hexadec-9-enoyl-sn-glycerol 3-phosphate",
"compartment":"c",
"charge":-2,
"formula":"C19H35O7P1",
"notes":{
"original_bigg_ids":[
"1hdec9eg3p_c"
]
}
},
{
"id":"1odec11eg3p_c",
"name":"1-octadec-11-enoyl-sn-glycerol 3-phosphate",
"compartment":"c",
"charge":-2,
"formula":"C21H39O7P1",
"notes":{
"original_bigg_ids":[
"1odec11eg3p_c"
]
}
},
{
"id":"dna_c",
"name":"DNA",
"compartment":"c",
"charge":0,
"formula":"RH",
"notes":{
"original_bigg_ids":[
"dna_c"
]
}
},
{
"id":"dna5mtc_c",
"name":"DNA 5-methylcytosine",
"compartment":"c",
"charge":0,
"formula":"CH3R",
"notes":{
"original_bigg_ids":[
"dna5mtc_c"
]
}
},
{
"id":"s17bp_c",
"name":"Sedoheptulose 1,7-bisphosphate",
"compartment":"c",
"charge":-4,
"formula":"C7H12O13P2",
"notes":{
"original_bigg_ids":[
"s17bp_c"
]
}
},
{
"id":"sucr_c",
"name":"Sucrose C12H22O11",
"compartment":"c",
"charge":0,
"formula":"C12H22O11",
"notes":{
"original_bigg_ids":[
"sucr_c"
]
}
},
{
"id":"maltttr_c",
"name":"Maltotetraose",
"compartment":"c",
"charge":0,
"formula":"C24H42O21",
"notes":{
"original_bigg_ids":[
"maltttr_c"
]
}
},
{
"id":"maltpt_c",
"name":"Maltopentaose",
"compartment":"c",
"charge":0,
"formula":"C30H52O26",
"notes":{
"original_bigg_ids":[
"maltpt_c"
]
}
},
{
"id":"malthx_c",
"name":"Maltohexaose",
"compartment":"c",
"charge":0,
"formula":"C36H62O31",
"notes":{
"original_bigg_ids":[
"malthx_c"
]
}
},
{
"id":"malthp_c",
"name":"Maltoheptaose",
"compartment":"c",
"charge":0,
"formula":"C42H72O36",
"notes":{
"original_bigg_ids":[
"malthp_c"
]
}
},
{
"id":"malttr_c",
"name":"Maltotriose C18H32O16",
"compartment":"c",
"charge":0,
"formula":"C18H32O16",
"notes":{
"original_bigg_ids":[
"malttr_c"
]
}
},
{
"id":"acmana_e",
"name":"N-Acetyl-D-mannosamine",
"compartment":"e",
"charge":0,
"formula":"C8H15NO6",
"notes":{
"original_bigg_ids":[
"acmana_e"
]
}
},
{
"id":"o2_e",
"name":"O2 O2",
"compartment":"e",
"charge":0,
"formula":"O2",
"notes":{
"original_bigg_ids":[
"o2_e"
]
}
},
{
"id":"acgam_e",
"name":"N-Acetyl-D-glucosamine",
"compartment":"e",
"charge":0,
"formula":"C8H15NO6",
"notes":{
"original_bigg_ids":[
"acgam_e"
]
}
},
{
"id":"gam_e",
"name":"D-Glucosamine",
"compartment":"e",
"charge":1,
"formula":"C6H14NO5",
"notes":{
"original_bigg_ids":[
"gam_e"
]
}
},
{
"id":"cellb_e",
"name":"Cellobiose",
"compartment":"e",
"charge":0,
"formula":"C12H22O11",
"notes":{
"original_bigg_ids":[
"cellb_e"
]
}
},
{
"id":"gal_e",
"name":"D-Galactose",
"compartment":"e",
"charge":0,
"formula":"C6H12O6",
"notes":{
"original_bigg_ids":[
"gal_e"
]
}
},
{
"id":"rnam_e",
"name":"N Ribosylnicotinamide C11H15N2O5",
"compartment":"e",
"charge":1,
"formula":"C11H15N2O5",
"notes":{
"original_bigg_ids":[
"rnam_e"
]
}
},
{
"id":"malthx_e",
"name":"Maltohexaose",
"compartment":"e",
"charge":0,
"formula":"C36H62O31",
"notes":{
"original_bigg_ids":[
"malthx_e"
]
}
},
{
"id":"maltpt_e",
"name":"Maltopentaose",
"compartment":"e",
"charge":0,
"formula":"C30H52O26",
"notes":{
"original_bigg_ids":[
"maltpt_e"
]
}
},
{
"id":"maltttr_e",
"name":"Maltotetraose",
"compartment":"e",
"charge":0,
"formula":"C24H42O21",
"notes":{
"original_bigg_ids":[
"maltttr_e"
]
}
},
{
"id":"malttr_e",
"name":"Maltotriose C18H32O16",
"compartment":"e",
"charge":0,
"formula":"C18H32O16",
"notes":{
"original_bigg_ids":[
"malttr_e"
]
}
},
{
"id":"udpdeacgal_c",
"name":"UDP-4-keto-6-deoxy-D-glucosamine",
"compartment":"c",
"charge":-2,
"formula":"C17H23N3O16P2"
},
{
"id":"udpaatgal_c",
"name":"UDP-2-acetamido-4-amino-2,4,6-trideoxy-alpha-D-galactose",
"compartment":"c",
"charge":-1,
"formula":"C17H27N4O15P2"
},
{
"id":"udpaatgal_udcpp_c",
"name":"AATGal-PP-lipid",
"compartment":"c",
"charge":-1,
"formula":"C63H105N2O10P2"
},
{
"id":"gal_udpaatgal_udcpp_c",
"name":"Glc-AATGal-PP-undecaprenol",
"compartment":"c",
"charge":-1,
"formula":"C69H115N2O15P2"
},
{
"id":"rbt5p_c",
"name":"D-Ribitol-5-phosphate",
"compartment":"c",
"charge":-2,
"formula":"C5H11O8P"
},
{
"id":"cdprbtl_c",
"name":"CDPribitol",
"compartment":"c",
"charge":-2,
"formula":"C14H23N3O15P2"
},
{
"id":"rib_gal_udpaatgal_udcpp_c",
"name":"(Rib-ol)-P-Glc-AATGal-PP-undecaprenol",
"compartment":"c",
"charge":-2,
"formula":"C74H125N2O22P3"
},
{
"id":"acgal_rib_gal_udpaatgal_udcpdp_c",
"name":"GalNAc-(Rib-ol)-P-Glc-AATGal-PP-undecaprenol",
"compartment":"c",
"charge":-2,
"formula":"C82H138N3O27P3"
},
{
"id":"taunit_c",
"name":"teichoic acid single unit",
"compartment":"c",
"charge":0,
"formula":"C92H164N5O33P5"
},
{
"id":"odcea_c",
"name":"Octadecenoate (n-C18:1)",
"compartment":"c",
"charge":-1,
"formula":"C18H33O2"
},
{
"id":"odca_c",
"name":"Octadecanoate (n-C18:0)",
"compartment":"c",
"charge":-1,
"formula":"C18H35O2"
},
{
"id":"agly3p_sor_c",
"name":"Acyl glycerol 3 phosphate",
"compartment":"c",
"charge":-200,
"formula":"C1897H3645O700P100"
},
{
"id":"pa_sor_c",
"name":"Phosphatidic acid",
"compartment":"c",
"charge":-200,
"formula":"C3494H6590O800P100"
},
{
"id":"cdpdag_sor_c",
"name":"CDP diacylglycerol",
"compartment":"c",
"charge":-200,
"formula":"C4394H7790N300O1500P200"
},
{
"id":"pgp_sor_c",
"name":"Phosphatidylglycerophosphate",
"compartment":"c",
"charge":-300,
"formula":"C3794H7190O1300P200"
},
{
"id":"pg_sor_c",
"name":"Phosphatidylglycerol",
"compartment":"c",
"charge":-100,
"formula":"C3794H7290O1000P100"
},
{
"id":"clpn_sor_c",
"name":"Cardiolipin",
"compartment":"c",
"charge":-200,
"formula":"C7288H13780O1700P200"
},
{
"id":"stchs_e",
"name":"Stachyose C24H42O21",
"compartment":"e",
"charge":0,
"formula":"C24H42O21"
},
{
"id":"raffin_e",
"name":"Raffinose C18H32O16",
"compartment":"e",
"charge":0,
"formula":"C18H32O16"
},
{
"id":"malthp_e",
"name":"Maltoheptaose",
"compartment":"e",
"charge":0,
"formula":"C42H72O36"
},
{
"id":"dag_sor_c",
"name":"diacylglycerol",
"compartment":"c",
"charge":0,
"formula":"C3494H6690O500"
},
{
"id":"glc_dag_c",
"name":"glc_dag_c",
"compartment":"c",
"charge":0,
"formula":"C4094H7690O1000"
},
{
"id":"galglc_dag_c",
"name":"galglc_dag_c",
"compartment":"c",
"charge":0,
"formula":"C4694H8690O1500"
},
{
"id":"lipo_ta_c",
"name":"lipoteichoic acid",
"compartment":"c",
"charge":0,
"formula":"C12694H23090N500O3800P500"
},
{
"id":"lac__L_e",
"name":"L-Lactate",
"compartment":"e",
"charge":-1,
"formula":"C3H5O3"
},
{
"id":"for_e",
"name":"Formate",
"compartment":"e",
"charge":-1,
"formula":"CH1O2"
},
{
"id":"arab_e",
"name":"Arabinose",
"compartment":"e",
"charge":0,
"formula":"C5H10O5"
},
{
"id":"arab_c",
"name":"Arabinose",
"compartment":"c",
"charge":0,
"formula":"C5H10O5"
},
{
"id":"rbl__L_c",
"name":"L-Ribulose",
"compartment":"c",
"charge":0,
"formula":"C5H10O5"
},
{
"id":"ru5p__L_c",
"name":"L-Ribulose 5-phosphate",
"compartment":"c",
"charge":-2,
"formula":"C5H9O8P"
},
{
"id":"xyl__D_e",
"name":"D-Xylose",
"compartment":"e",
"charge":0,
"formula":"C5H10O5"
},
{
"id":"xyl__D_c",
"name":"D-Xylose",
"compartment":"c",
"charge":0,
"formula":"C5H10O5"
},
{
"id":"xylu__D_c",
"name":"D-Xylulose",
"compartment":"c",
"charge":0,
"formula":"C5H10O5"
},
{
"id":"rib__D_e",
"name":"D-Ribose",
"compartment":"e",
"charge":0,
"formula":"C5H10O5"
},
{
"id":"rib__D_c",
"name":"D-Ribose",
"compartment":"c",
"charge":0,
"formula":"C5H10O5"
},
{
"id":"melib_e",
"name":"Melibiose C12H22O11",
"compartment":"e",
"charge":0,
"formula":"C12H22O11"
},
{
"id":"melib_c",
"name":"Melibiose C12H22O11",
"compartment":"c",
"charge":0,
"formula":"C12H22O11"
},
{
"id":"allul_e",
"name":"Allulose",
"compartment":"e",
"charge":0,
"formula":"C6H12O6"
},
{
"id":"allul6p_c",
"name":"Allulose 6-phosphate",
"compartment":"c",
"charge":-2,
"formula":"C6H11O9P"
},
{
"id":"lyx_e",
"name":"Lyxose",
"compartment":"e",
"charge":0,
"formula":"C5H10O5"
},
{
"id":"lyx_c",
"name":"Lyxose",
"compartment":"c",
"charge":0,
"formula":"C5H10O5"
},
{
"id":"xylu_c",
"name":"Xylulose",
"compartment":"c",
"charge":0,
"formula":"C5H10O5"
},
{
"id":"drib_e",
"name":"Deoxyribose C5H10O4",
"compartment":"e",
"charge":0,
"formula":"C5H10O4"
},
{
"id":"drib_c",
"name":"Deoxyribose C5H10O4",
"compartment":"c",
"charge":0,
"formula":"C5H10O4"
},
{
"id":"pala_e",
"name":"Palatinose C12H22O11",
"compartment":"e",
"charge":0,
"formula":"C12H22O11"
},
{
"id":"pala_c",
"name":"Palatinose C12H22O11",
"compartment":"c",
"charge":0,
"formula":"C12H22O11"
},
{
"id":"tgt_e",
"name":"Tagatose",
"compartment":"e",
"charge":0,
"formula":"C6H12O6"
},
{
"id":"nh4_e",
"name":"Ammonium",
"compartment":"e",
"charge":1,
"formula":"H4N"
},
{
"id":"h2o2_e",
"name":"hydrogen peroxide",
"compartment":"e",
"charge":0,
"formula":"H2O2"
},
{
"id":"ser__L_e",
"name":"L-Serine",
"compartment":"e",
"charge":0,
"formula":"C3H7NO3"
},
{
"id":"dha_e",
"name":"Dihydroxyacetone",
"compartment":"e",
"charge":0,
"formula":"C3H6O3"
}
],
"reactions":[
{
"id":"HEX7",
"name":"Hexokinase (D-fructose:ATP)",
"metabolites":{
"adp_c":1.0,
"atp_c":-1.0,
"f6p_c":1.0,
"fru_c":-1.0,
"h_c":1.0
},
"lower_bound":0.0,
"upper_bound":1000.0,
"gene_reaction_rule":"SK141_RS07540",
"notes":{
"original_bigg_ids":[
"HEX7"
]
}
},
{
"id":"SUCpts",
"name":"Sucrose transport via PEP:Pyr PTS",
"metabolites":{
"pep_c":-1.0,
"pyr_c":1.0,
"suc6p_c":1.0,
"sucr_e":-1.0
},
"lower_bound":0.0,
"upper_bound":1000.0,
"gene_reaction_rule":"SK141_RS07545 and SK141_RS04665 and SK141_RS04670",
"subsystem":"Transport",
"notes":{
"original_bigg_ids":[
"SUCpts"
]
}
},
{
"id":"FFSD",
"name":"Beta-fructofuranosidase",
"metabolites":{
"fru_c":1.0,
"g6p_c":1.0,
"h2o_c":-1.0,
"suc6p_c":-1.0
},
"lower_bound":0.0,
"upper_bound":1000.0,
"gene_reaction_rule":"SK141_RS07550",
"subsystem":"Starch and Sucrose Metabolism",
"notes":{
"original_bigg_ids":[
"FFSDr"
]
}
},
{
"id":"HMGCOAR",
"name":"Hydroxymethylglutaryl CoA reductase",
"metabolites":{
"coa_c":-1.0,
"h_c":2.0,
"hmgcoa_c":1.0,
"mev__R_c":-1.0,
"nadp_c":-2.0,
"nadph_c":2.0
},
"lower_bound":-1000.0,
"upper_bound":0.0,
"gene_reaction_rule":"SK141_RS07560",
"subsystem":"Sterol Biosynthesis",
"notes":{
"original_bigg_ids":[
"HMGCOARi"
]
}
},
{
"id":"HMGCOAS",
"name":"Hydroxymethylglutaryl CoA synthase",
"metabolites":{
"aacoa_c":1.0,
"accoa_c":1.0,
"coa_c":-1.0,
"h2o_c":1.0,
"h_c":-1.0,
"hmgcoa_c":-1.0
},
"lower_bound":-1000.0,
"upper_bound":0.0,
"gene_reaction_rule":"SK141_RS07565",
"subsystem":"Valine, Leucine, and Isoleucine Metabolism",
"notes":{
"original_bigg_ids":[
"HMGCOASi"
]
}
},
{
"id":"GK1",
"name":"Guanylate kinase (GMP:ATP)",
"metabolites":{
"adp_c":1.0,
"atp_c":-1.0,
"gdp_c":1.0,
"gmp_c":-1.0
},
"lower_bound":0,
"upper_bound":1000.0,
"gene_reaction_rule":"SK141_RS07610",
"subsystem":"Purine and Pyrimidine Biosynthesis",
"notes":{
"original_bigg_ids":[
"GK1"
]
}
},
{
"id":"GK2",
"name":"Guanylate kinase  GMPdATP ",
"metabolites":{
"dadp_c":1.0,
"datp_c":-1.0,
"gdp_c":1.0,
"gmp_c":-1.0
},
"lower_bound":0,
"upper_bound":1000.0,
"gene_reaction_rule":"SK141_RS07610",
"subsystem":"Exchange",
"notes":{
"original_bigg_ids":[
"GK2"
]
}
},
{
"id":"DGK1",
"name":"Deoxyguanylate kinase (dGMP:ATP)",
"metabolites":{
"adp_c":1.0,
"atp_c":-1.0,
"dgdp_c":1.0,
"dgmp_c":-1.0
},
"lower_bound":-1000.0,
"upper_bound":1000.0,
"gene_reaction_rule":"SK141_RS07610",
"notes":{
"original_bigg_ids":[
"DGK1"
]
}
},
{
"id":"NMNAT",
"name":"Nicotinamide-nucleotide adenylyltransferase",
"metabolites":{
"atp_c":-1.0,
"h_c":-1.0,
"nad_c":1.0,
"nmn_c":-1.0,
"ppi_c":1.0
},
"lower_bound":0.0,
"upper_bound":1000.0,
"gene_reaction_rule":"SK141_RS07680",
"subsystem":"Exchange",
"notes":{
"original_bigg_ids":[
"NMNAT"
]
}
},
{
"id":"ACCOAC",
"name":"Acetyl-CoA carboxylase",
"metabolites":{
"accoa_c":-1.0,
"adp_c":1.0,
"atp_c":-1.0,
"h_c":1.0,
"hco3_c":-1.0,
"malcoa_c":1.0,
"pi_c":1.0
},
"lower_bound":0.0,
"upper_bound":1000.0,
"gene_reaction_rule":"SK141_RS07795 and SK141_RS07800",
"subsystem":"Pyruvate Metabolism",
"notes":{
"original_bigg_ids":[
"ACCOAC"
]
}
},
{
"id":"KAS14",
"name":"Beta-ketoacyl-ACP synthase",
"metabolites":{
"ACP_c":1.0,
"acACP_c":-1.0,
"actACP_c":1.0,
"co2_c":1.0,
"h_c":-1.0,
"malACP_c":-1.0
},
"lower_bound":0.0,
"upper_bound":1000.0,
"gene_reaction_rule":"SK141_RS07820",
"subsystem":"Cell Envelope Biosynthesis",
"notes":{
"original_bigg_ids":[
"KAS14"
]
}
},
{
"id":"KAS15",
"name":"Beta-ketoacyl-ACP synthase (2)",
"metabolites":{
"accoa_c":-1.0,
"actACP_c":1.0,
"co2_c":1.0,
"coa_c":1.0,
"h_c":-1.0,
"malACP_c":-1.0
},
"lower_bound":0.0,
"upper_bound":1000.0,
"gene_reaction_rule":"SK141_RS07845",
"subsystem":"Cell Envelope Biosynthesis",
"notes":{
"original_bigg_ids":[
"KAS15"
]
}
},
{
"id":"3OAR40",
"name":"3-oxoacyl-[acyl-carrier-protein] reductase (n-C4:0)",
"metabolites":{
"3haACP_c":1.0,
"actACP_c":-1.0,
"h_c":-1.0,
"nadp_c":1.0,
"nadph_c":-1.0
},
"lower_bound":-1000.0,
"upper_bound":1000.0,
"gene_reaction_rule":"SK141_RS07825",
"subsystem":"Cell Envelope Biosynthesis",
"notes":{
"original_bigg_ids":[
"3OAR40"
]
}
},
{
"id":"3HAD40",
"name":"3-hydroxyacyl-[acyl-carrier-protein] dehydratase (n-C4:0)",
"metabolites":{
"3haACP_c":-1.0,
"but2eACP_c":1.0,
"h2o_c":1.0
},
"lower_bound":0.0,
"upper_bound":1000.0,
"gene_reaction_rule":"SK141_RS07810",
"subsystem":"Cell Envelope Biosynthesis",
"notes":{
"original_bigg_ids":[
"3HAD40"
]
}
},
{
"id":"EAR40x",
"name":"Enoyl-[acyl-carrier-protein] reductase (NADH) (n-C4:0)",
"metabolites":{
"but2eACP_c":-1.0,
"butACP_c":1.0,
"h_c":-1.0,
"nad_c":1.0,
"nadh_c":-1.0
},
"lower_bound":0.0,
"upper_bound":1000.0,
"gene_reaction_rule":"SK141_RS07835",
"subsystem":"Cell Envelope Biosynthesis",
"notes":{
"original_bigg_ids":[
"EAR40x"
]
}
},
{
"id":"3OAS60",
"name":"3-oxoacyl-[acyl-carrier-protein] synthase (n-C6:0)",
"metabolites":{
"3ohexACP_c":1.0,
"ACP_c":1.0,
"butACP_c":-1.0,
"co2_c":1.0,
"h_c":-1.0,
"malACP_c":-1.0
},
"lower_bound":0.0,
"upper_bound":1000.0,
"gene_reaction_rule":"SK141_RS07820",
"subsystem":"Cell Envelope Biosynthesis",
"notes":{
"original_bigg_ids":[
"3OAS60"
]
}
},
{
"id":"3OAR60",
"name":"3-oxoacyl-[acyl-carrier-protein] reductase (n-C6:0)",
"metabolites":{
"3hhexACP_c":1.0,
"3ohexACP_c":-1.0,
"h_c":-1.0,
"nadp_c":1.0,
"nadph_c":-1.0
},
"lower_bound":-1000.0,
"upper_bound":1000.0,
"gene_reaction_rule":"SK141_RS07825",
"subsystem":"Cell Envelope Biosynthesis",
"notes":{
"original_bigg_ids":[
"3OAR60"
]
}
},
{
"id":"3HAD60",
"name":"3-hydroxyacyl-[acyl-carrier-protein] dehydratase (n-C6:0)",
"metabolites":{
"3hhexACP_c":-1.0,
"h2o_c":1.0,
"thex2eACP_c":1.0
},
"lower_bound":0.0,
"upper_bound":1000.0,
"gene_reaction_rule":"SK141_RS07810",
"subsystem":"Cell Envelope Biosynthesis",
"notes":{
"original_bigg_ids":[
"3HAD60"
]
}
},
{
"id":"EAR60x",
"name":"Enoyl-[acyl-carrier-protein] reductase (NADH) (n-C6:0)",
"metabolites":{
"h_c":-1.0,
"hexACP_c":1.0,
"nad_c":1.0,
"nadh_c":-1.0,
"thex2eACP_c":-1.0
},
"lower_bound":0.0,
"upper_bound":1000.0,
"gene_reaction_rule":"SK141_RS07835",
"subsystem":"Cell Envelope Biosynthesis",
"notes":{
"original_bigg_ids":[
"EAR60x"
]
}
},
{
"id":"3OAS80",
"name":"3-oxoacyl-[acyl-carrier-protein] synthase (n-C8:0)",
"metabolites":{
"3ooctACP_c":1.0,
"ACP_c":1.0,
"co2_c":1.0,
"h_c":-1.0,
"hexACP_c":-1.0,
"malACP_c":-1.0
},
"lower_bound":0.0,
"upper_bound":1000.0,
"gene_reaction_rule":"SK141_RS07820",
"subsystem":"Cell Envelope Biosynthesis",
"notes":{
"original_bigg_ids":[
"3OAS80"
]
}
},
{
"id":"3OAR80",
"name":"3-oxoacyl-[acyl-carrier-protein] reductase (n-C8:0)",
"metabolites":{
"3hoctACP_c":1.0,
"3ooctACP_c":-1.0,
"h_c":-1.0,
"nadp_c":1.0,
"nadph_c":-1.0
},
"lower_bound":-1000.0,
"upper_bound":1000.0,
"gene_reaction_rule":"SK141_RS07825",
"subsystem":"Cell Envelope Biosynthesis",
"notes":{
"original_bigg_ids":[
"3OAR80"
]
}
},
{
"id":"3HAD80",
"name":"3-hydroxyacyl-[acyl-carrier-protein] dehydratase (n-C8:0)",
"metabolites":{
"3hoctACP_c":-1.0,
"h2o_c":1.0,
"toct2eACP_c":1.0
},
"lower_bound":0.0,
"upper_bound":1000.0,
"gene_reaction_rule":"SK141_RS07810",
"subsystem":"Cell Envelope Biosynthesis",
"notes":{
"original_bigg_ids":[
"3HAD80"
]
}
},
{
"id":"EAR80x",
"name":"Enoyl-[acyl-carrier-protein] reductase (NADH) (n-C8:0)",
"metabolites":{
"h_c":-1.0,
"nad_c":1.0,
"nadh_c":-1.0,
"ocACP_c":1.0,
"toct2eACP_c":-1.0
},
"lower_bound":0.0,
"upper_bound":1000.0,
"gene_reaction_rule":"SK141_RS07835",
"subsystem":"Cell Envelope Biosynthesis",
"notes":{
"original_bigg_ids":[
"EAR80x"
]
}
},
{
"id":"3OAS100",
"name":"3-oxoacyl-[acyl-carrier-protein] synthase (n-C10:0)",
"metabolites":{
"3odecACP_c":1.0,
"ACP_c":1.0,
"co2_c":1.0,
"h_c":-1.0,
"malACP_c":-1.0,
"ocACP_c":-1.0
},
"lower_bound":0.0,
"upper_bound":1000.0,
"gene_reaction_rule":"SK141_RS07820",
"subsystem":"Cell Envelope Biosynthesis",
"notes":{
"original_bigg_ids":[
"3OAS100"
]
}
},
{
"id":"3OAR100",
"name":"3-oxoacyl-[acyl-carrier-protein] reductase (n-C10:0)",
"metabolites":{
"3hdecACP_c":1.0,
"3odecACP_c":-1.0,
"h_c":-1.0,
"nadp_c":1.0,
"nadph_c":-1.0
},
"lower_bound":-1000.0,
"upper_bound":1000.0,
"gene_reaction_rule":"SK141_RS07825",
"subsystem":"Cell Envelope Biosynthesis",
"notes":{
"original_bigg_ids":[
"3OAR100"
]
}
},
{
"id":"3HAD100",
"name":"3-hydroxyacyl-[acyl-carrier-protein] dehydratase (n-C10:0)",
"metabolites":{
"3hdecACP_c":-1.0,
"h2o_c":1.0,
"tdec2eACP_c":1.0
},
"lower_bound":0.0,
"upper_bound":1000.0,
"gene_reaction_rule":"SK141_RS07810",
"subsystem":"Cell Envelope Biosynthesis",
"notes":{
"original_bigg_ids":[
"3HAD100"
]
}
},
{
"id":"EAR100x",
"name":"Enoyl-[acyl-carrier-protein] reductase (NADH) (n-C10:0)",
"metabolites":{
"dcaACP_c":1.0,
"h_c":-1.0,
"nad_c":1.0,
"nadh_c":-1.0,
"tdec2eACP_c":-1.0
},
"lower_bound":0.0,
"upper_bound":1000.0,
"gene_reaction_rule":"SK141_RS07835",
"subsystem":"Cell Envelope Biosynthesis",
"notes":{
"original_bigg_ids":[
"EAR100x"
]
}
},
{
"id":"3OAS120",
"name":"3-oxoacyl-[acyl-carrier-protein] synthase (n-C12:0)",
"metabolites":{
"3oddecACP_c":1.0,
"ACP_c":1.0,
"co2_c":1.0,
"dcaACP_c":-1.0,
"h_c":-1.0,
"malACP_c":-1.0
},
"lower_bound":0.0,
"upper_bound":1000.0,
"gene_reaction_rule":"SK141_RS07820",
"subsystem":"Cell Envelope Biosynthesis",
"notes":{
"original_bigg_ids":[
"3OAS120"
]
}
},
{
"id":"3OAR120",
"name":"3-oxoacyl-[acyl-carrier-protein] reductase (n-C12:0)",
"metabolites":{
"3hddecACP_c":1.0,
"3oddecACP_c":-1.0,
"h_c":-1.0,
"nadp_c":1.0,
"nadph_c":-1.0
},
"lower_bound":-1000.0,
"upper_bound":1000.0,
"gene_reaction_rule":"SK141_RS07825",
"subsystem":"Cell Envelope Biosynthesis",
"notes":{
"original_bigg_ids":[
"3OAR120"
]
}
},
{
"id":"3HAD120",
"name":"3-hydroxyacyl-[acyl-carrier-protein] dehydratase (n-C12:0)",
"metabolites":{
"3hddecACP_c":-1.0,
"h2o_c":1.0,
"tddec2eACP_c":1.0
},
"lower_bound":0.0,
"upper_bound":1000.0,
"gene_reaction_rule":"SK141_RS07810",
"subsystem":"Cell Envelope Biosynthesis",
"notes":{
"original_bigg_ids":[
"3HAD120"
]
}
},
{
"id":"EAR120x",
"name":"Enoyl-[acyl-carrier-protein] reductase (NADH) (n-C12:0)",
"metabolites":{
"ddcaACP_c":1.0,
"h_c":-1.0,
"nad_c":1.0,
"nadh_c":-1.0,
"tddec2eACP_c":-1.0
},
"lower_bound":0.0,
"upper_bound":1000.0,
"gene_reaction_rule":"SK141_RS07835",
"subsystem":"Cell Envelope Biosynthesis",
"notes":{
"original_bigg_ids":[
"EAR120x"
]
}
},
{
"id":"3OAS140",
"name":"3-oxoacyl-[acyl-carrier-protein] synthase (n-C14:0)",
"metabolites":{
"3omrsACP_c":1.0,
"ACP_c":1.0,
"co2_c":1.0,
"ddcaACP_c":-1.0,
"h_c":-1.0,
"malACP_c":-1.0
},
"lower_bound":0.0,
"upper_bound":1000.0,
"gene_reaction_rule":"SK141_RS07820",
"subsystem":"Cell Envelope Biosynthesis",
"notes":{
"original_bigg_ids":[
"3OAS140"
]
}
},
{
"id":"3OAR140",
"name":"3-oxoacyl-[acyl-carrier-protein] reductase (n-C14:0)",
"metabolites":{
"3hmrsACP_c":1.0,
"3omrsACP_c":-1.0,
"h_c":-1.0,
"nadp_c":1.0,
"nadph_c":-1.0
},
"lower_bound":-1000.0,
"upper_bound":1000.0,
"gene_reaction_rule":"SK141_RS07825",
"subsystem":"Cell Envelope Biosynthesis",
"notes":{
"original_bigg_ids":[
"3OAR140"
]
}
},
{
"id":"3HAD140",
"name":"3-hydroxyacyl-[acyl-carrier-protein] dehydratase (n-C14:0)",
"metabolites":{
"3hmrsACP_c":-1.0,
"h2o_c":1.0,
"tmrs2eACP_c":1.0
},
"lower_bound":0.0,
"upper_bound":1000.0,
"gene_reaction_rule":"SK141_RS07810",
"subsystem":"Cell Envelope Biosynthesis",
"notes":{
"original_bigg_ids":[
"3HAD140"
]
}
},
{
"id":"EAR140x",
"name":"Enoyl-[acyl-carrier-protein] reductase (NADH) (n-C14:0)",
"metabolites":{
"h_c":-1.0,
"myrsACP_c":1.0,
"nad_c":1.0,
"nadh_c":-1.0,
"tmrs2eACP_c":-1.0
},
"lower_bound":0.0,
"upper_bound":1000.0,
"gene_reaction_rule":"SK141_RS07835",
"subsystem":"Cell Envelope Biosynthesis",
"notes":{
"original_bigg_ids":[
"EAR140x"
]
}
},
{
"id":"3OAS160",
"name":"3-oxoacyl-[acyl-carrier-protein] synthase (n-C16:0)",
"metabolites":{
"3opalmACP_c":1.0,
"ACP_c":1.0,
"co2_c":1.0,
"h_c":-1.0,
"malACP_c":-1.0,
"myrsACP_c":-1.0
},
"lower_bound":0.0,
"upper_bound":1000.0,
"gene_reaction_rule":"SK141_RS07820",
"subsystem":"Cell Envelope Biosynthesis",
"notes":{
"original_bigg_ids":[
"3OAS160"
]
}
},
{
"id":"3OAR160",
"name":"3-oxoacyl-[acyl-carrier-protein] reductase (n-C16:0)",
"metabolites":{
"3hpalmACP_c":1.0,
"3opalmACP_c":-1.0,
"h_c":-1.0,
"nadp_c":1.0,
"nadph_c":-1.0
},
"lower_bound":-1000.0,
"upper_bound":1000.0,
"gene_reaction_rule":"SK141_RS07825",
"subsystem":"Cell Envelope Biosynthesis",
"notes":{
"original_bigg_ids":[
"3OAR160"
]
}
},
{
"id":"3HAD160",
"name":"3-hydroxyacyl-[acyl-carrier-protein] dehydratase (n-C16:0)",
"metabolites":{
"3hpalmACP_c":-1.0,
"h2o_c":1.0,
"tpalm2eACP_c":1.0
},
"lower_bound":0.0,
"upper_bound":1000.0,
"gene_reaction_rule":"SK141_RS07810",
"subsystem":"Cell Envelope Biosynthesis",
"notes":{
"original_bigg_ids":[
"3HAD160"
]
}
},
{
"id":"3OAS180",
"name":"3-oxoacyl-[acyl-carrier-protein] synthase (n-C18:0)",
"metabolites":{
"3ooctdACP_c":1.0,
"ACP_c":1.0,
"co2_c":1.0,
"h_c":-1.0,
"malACP_c":-1.0,
"palmACP_c":-1.0
},
"lower_bound":0.0,
"upper_bound":1000.0,
"gene_reaction_rule":"SK141_RS07820",
"subsystem":"Cell Envelope Biosynthesis",
"notes":{
"original_bigg_ids":[
"3OAS180"
]
}
},
{
"id":"3OAR180",
"name":"3-oxoacyl-[acyl-carrier-protein] reductase (n-C18:0)",
"metabolites":{
"3hoctaACP_c":1.0,
"3ooctdACP_c":-1.0,
"h_c":-1.0,
"nadp_c":1.0,
"nadph_c":-1.0
},
"lower_bound":-1000.0,
"upper_bound":1000.0,
"gene_reaction_rule":"SK141_RS07825",
"subsystem":"Cell Envelope Biosynthesis",
"notes":{
"original_bigg_ids":[
"3OAR180"
]
}
},
{
"id":"3HAD180",
"name":"3-hydroxyacyl-[acyl-carrier-protein] dehydratase (n-C18:0)",
"metabolites":{
"3hoctaACP_c":-1.0,
"h2o_c":1.0,
"toctd2eACP_c":1.0
},
"lower_bound":0.0,
"upper_bound":1000.0,
"gene_reaction_rule":"SK141_RS07810",
"subsystem":"Cell Envelope Biosynthesis",
"notes":{
"original_bigg_ids":[
"3HAD180"
]
}
},
{
"id":"EAR180x",
"name":"Enoyl-[acyl-carrier-protein] reductase (NADH) (n-C18:0)",
"metabolites":{
"h_c":-1.0,
"nad_c":1.0,
"nadh_c":-1.0,
"ocdcaACP_c":1.0,
"toctd2eACP_c":-1.0
},
"lower_bound":0.0,
"upper_bound":1000.0,
"gene_reaction_rule":"SK141_RS07835",
"subsystem":"Cell Envelope Biosynthesis",
"notes":{
"original_bigg_ids":[
"EAR180x"
]
}
},
{
"id":"MCOATA",
"name":"Malonyl-CoA-ACP transacylase",
"metabolites":{
"ACP_c":-1.0,
"coa_c":1.0,
"malACP_c":1.0,
"malcoa_c":-1.0
},
"lower_bound":-1000.0,
"upper_bound":1000.0,
"gene_reaction_rule":"SK141_RS07830",
"subsystem":"Fatty Acid  Biosynthesis",
"notes":{
"original_bigg_ids":[
"MCOATA"
]
}
},
{
"id":"EAR160x",
"name":"Enoyl-[acyl-carrier-protein] reductase (NADH) (n-C16:0)",
"metabolites":{
"h_c":-1.0,
"nad_c":1.0,
"nadh_c":-1.0,
"palmACP_c":1.0,
"tpalm2eACP_c":-1.0
},
"lower_bound":0.0,
"upper_bound":1000.0,
"gene_reaction_rule":"SK141_RS07835",
"subsystem":"Cell Envelope Biosynthesis",
"notes":{
"original_bigg_ids":[
"EAR160x"
]
}
},
{
"id":"ACOATA",
"name":"Acetyl-CoA ACP transacylase",
"metabolites":{
"ACP_c":-1.0,
"acACP_c":1.0,
"accoa_c":-1.0,
"coa_c":1.0
},
"lower_bound":-1000.0,
"upper_bound":1000.0,
"gene_reaction_rule":"SK141_RS07845",
"subsystem":"Cell Envelope Biosynthesis",
"notes":{
"original_bigg_ids":[
"ACOATA"
]
}
},
{
"id":"ASPK",
"name":"Aspartate kinase",
"metabolites":{
"4pasp_c":1.0,
"adp_c":1.0,
"asp__L_c":-1.0,
"atp_c":-1.0
},
"lower_bound":0.0,
"upper_bound":1000.0,
"gene_reaction_rule":"SK141_RS07860",
"notes":{
"original_bigg_ids":[
"ASPKi"
]
}
},
{
"id":"IPDDI",
"name":"Isopentenyl-diphosphate D-isomerase",
"metabolites":{
"dmpp_c":1.0,
"ipdp_c":-1.0
},
"lower_bound":-1000.0,
"upper_bound":1000.0,
"gene_reaction_rule":"SK141_RS07950",
"subsystem":"Sterol Biosynthesis",
"notes":{
"original_bigg_ids":[
"IPDDI"
]
}
},
{
"id":"PMEVK",
"name":"Phosphomevalonate kinase",
"metabolites":{
"5dpmev_c":1.0,
"5pmev_c":-1.0,
"adp_c":1.0,
"atp_c":-1.0
},
"lower_bound":0.0,
"upper_bound":1000.0,
"gene_reaction_rule":"SK141_RS07955",
"subsystem":"Sterol Biosynthesis",
"notes":{
"original_bigg_ids":[
"PMEVK"
]
}
},
{
"id":"DPMVD",
"name":"Diphosphomevalonate decarboxylase",
"metabolites":{
"5dpmev_c":-1.0,
"adp_c":1.0,
"atp_c":-1.0,
"co2_c":1.0,
"ipdp_c":1.0,
"pi_c":1.0
},
"lower_bound":0.0,
"upper_bound":1000.0,
"gene_reaction_rule":"SK141_RS07960",
"subsystem":"Sterol Biosynthesis",
"notes":{
"original_bigg_ids":[
"DPMVD"
]
}
},
{
"id":"MEVK1",
"name":"Mevalonate kinase  atp ",
"metabolites":{
"5pmev_c":1.0,
"adp_c":1.0,
"atp_c":-1.0,
"h_c":1.0,
"mev__R_c":-1.0
},
"lower_bound":0.0,
"upper_bound":1000.0,
"gene_reaction_rule":"SK141_RS07965",
"subsystem":"Sterol Biosynthesis",
"notes":{
"original_bigg_ids":[
"MEVK1"
]
}
},
{
"id":"GND",
"name":"Phosphogluconate dehydrogenase",
"metabolites":{
"6pgc_c":-1.0,
"co2_c":1.0,
"nadp_c":-1.0,
"nadph_c":1.0,
"ru5p__D_c":1.0
},
"lower_bound":0.0,
"upper_bound":1000.0,
"gene_reaction_rule":"SK141_RS07980",
"subsystem":"Pentose Phosphate Pathway",
"notes":{
"original_bigg_ids":[
"GND"
]
}
},
{
"id":"RHCCE",
"name":"S-ribosylhomocysteine cleavage enzyme",
"metabolites":{
"dhptd_c":1.0,
"hcys__L_c":1.0,
"rhcys_c":-1.0
},
"lower_bound":0.0,
"upper_bound":1000.0,
"gene_reaction_rule":"SK141_RS08050",
"subsystem":"Methionine Metabolism",
"notes":{
"original_bigg_ids":[
"RHCCE"
]
}
},
{
"id":"PFL",
"name":"Pyruvate formate lyase",
"metabolites":{
"accoa_c":1.0,
"coa_c":-1.0,
"for_c":1.0,
"pyr_c":-1.0
},
"lower_bound":-1000.0,
"upper_bound":1000.0,
"gene_reaction_rule":"SK141_RS08070",
"subsystem":"Pyruvate Metabolism",
"notes":{
"original_bigg_ids":[
"PFLr"
]
}
},
{
"id":"UDCPDP",
"name":"Undecaprenyl-diphosphatase",
"metabolites":{
"h2o_c":-1.0,
"h_c":1.0,
"pi_c":1.0,
"udcpdp_c":-1.0,
"udcpp_c":1.0
},
"lower_bound":0.0,
"upper_bound":1000.0,
"gene_reaction_rule":"SK141_RS08080",
"subsystem":"Cplx Carb",
"notes":{
"original_bigg_ids":[
"UDCPDP"
]
}
},
{
"id":"THRD_L",
"name":"L-threonine deaminase",
"metabolites":{
"2obut_c":1.0,
"nh4_c":1.0,
"thr__L_c":-1.0
},
"lower_bound":0.0,
"upper_bound":1000.0,
"gene_reaction_rule":"SK141_RS08110",
"subsystem":"Amino Acid Metabolism",
"notes":{
"original_bigg_ids":[
"THRD_L"
]
}
},
{
"id":"KARA2",
"name":"Ketol-acid reductoisomerase (2-Acetolactate)",
"metabolites":{
"23dhmp_c":1.0,
"2ahbut_c":-1.0,
"h_c":-1.0,
"nadp_c":1.0,
"nadph_c":-1.0
},
"lower_bound":0.0,
"upper_bound":1000.0,
"gene_reaction_rule":"SK141_RS08115",
"subsystem":"Valine, Leucine, and Isoleucine Metabolism",
"notes":{
"original_bigg_ids":[
"KARA2i"
]
}
},
{
"id":"KARA1",
"name":"Ketol-acid reductoisomerase (2,3-dihydroxy-3-methylbutanoate)",
"metabolites":{
"23dhmb_c":-1.0,
"alac__S_c":1.0,
"h_c":1.0,
"nadp_c":-1.0,
"nadph_c":1.0
},
"lower_bound":-1000.0,
"upper_bound":0.0,
"gene_reaction_rule":"SK141_RS08115",
"subsystem":"Valine, Leucine, and Isoleucine Metabolism",
"notes":{
"original_bigg_ids":[
"KARA1i"
]
}
},
{
"id":"ACLS",
"name":"Acetolactate synthase",
"metabolites":{
"alac__S_c":1.0,
"co2_c":1.0,
"h_c":-1.0,
"pyr_c":-2.0
},
"lower_bound":0.0,
"upper_bound":1000.0,
"gene_reaction_rule":"SK141_RS08120 and SK141_RS08125",
"subsystem":"Valine, Leucine, and Isoleucine Metabolism",
"notes":{
"original_bigg_ids":[
"ACLS"
]
}
},
{
"id":"NDPK1",
"name":"Nucleoside-diphosphate kinase (ATP:GDP)",
"metabolites":{
"adp_c":1.0,
"atp_c":-1.0,
"gdp_c":-1.0,
"gtp_c":1.0
},
"lower_bound":-1000.0,
"upper_bound":1000.0,
"gene_reaction_rule":"SK141_RS08300",
"subsystem":"Purine and Pyrimidine Biosynthesis",
"notes":{
"original_bigg_ids":[
"NDPK1"
]
}
},
{
"id":"NDPK2",
"name":"Nucleoside-diphosphate kinase (ATP:UDP)",
"metabolites":{
"adp_c":1.0,
"atp_c":-1.0,
"udp_c":-1.0,
"utp_c":1.0
},
"lower_bound":-1000.0,
"upper_bound":1000.0,
"gene_reaction_rule":"SK141_RS08300",
"subsystem":"Purine and Pyrimidine Biosynthesis",
"notes":{
"original_bigg_ids":[
"NDPK2"
]
}
},
{
"id":"NDPK3",
"name":"Nucleoside-diphosphate kinase (ATP:CDP)",
"metabolites":{
"adp_c":1.0,
"atp_c":-1.0,
"cdp_c":-1.0,
"ctp_c":1.0
},
"lower_bound":-1000.0,
"upper_bound":1000.0,
"gene_reaction_rule":"SK141_RS08300",
"subsystem":"Purine and Pyrimidine Biosynthesis",
"notes":{
"original_bigg_ids":[
"NDPK3"
]
}
},
{
"id":"NDPK4",
"name":"Nucleoside-diphosphate kinase (ATP:dTDP)",
"metabolites":{
"adp_c":1.0,
"atp_c":-1.0,
"dtdp_c":-1.0,
"dttp_c":1.0
},
"lower_bound":-1000.0,
"upper_bound":1000.0,
"gene_reaction_rule":"SK141_RS08300",
"subsystem":"Purine and Pyrimidine Biosynthesis",
"notes":{
"original_bigg_ids":[
"NDPK4"
]
}
},
{
"id":"NDPK5",
"name":"Nucleoside-diphosphate kinase (ATP:dGDP)",
"metabolites":{
"adp_c":1.0,
"atp_c":-1.0,
"dgdp_c":-1.0,
"dgtp_c":1.0
},
"lower_bound":-1000.0,
"upper_bound":1000.0,
"gene_reaction_rule":"SK141_RS08300",
"subsystem":"Purine and Pyrimidine Biosynthesis",
"notes":{
"original_bigg_ids":[
"NDPK5"
]
}
},
{
"id":"NDPK6",
"name":"Nucleoside-diphosphate kinase (ATP:dUDP)",
"metabolites":{
"adp_c":1.0,
"atp_c":-1.0,
"dudp_c":-1.0,
"dutp_c":1.0
},
"lower_bound":-1000.0,
"upper_bound":1000.0,
"gene_reaction_rule":"SK141_RS08300",
"subsystem":"Purine and Pyrimidine Biosynthesis",
"notes":{
"original_bigg_ids":[
"NDPK6"
]
}
},
{
"id":"NDPK7",
"name":"Nucleoside-diphosphate kinase (ATP:dCDP)",
"metabolites":{
"adp_c":1.0,
"atp_c":-1.0,
"dcdp_c":-1.0,
"dctp_c":1.0
},
"lower_bound":-1000.0,
"upper_bound":1000.0,
"gene_reaction_rule":"SK141_RS08300",
"subsystem":"Purine and Pyrimidine Biosynthesis",
"notes":{
"original_bigg_ids":[
"NDPK7"
]
}
},
{
"id":"NDPK8",
"name":"Nucleoside-diphosphate kinase (ATP:dADP)",
"metabolites":{
"adp_c":1.0,
"atp_c":-1.0,
"dadp_c":-1.0,
"datp_c":1.0
},
"lower_bound":-1000.0,
"upper_bound":1000.0,
"gene_reaction_rule":"SK141_RS08300",
"subsystem":"Purine and Pyrimidine Biosynthesis",
"notes":{
"original_bigg_ids":[
"NDPK8"
]
}
},
{
"id":"NDPK9",
"name":"Nucleoside diphosphate kinase  ATPIDP ",
"metabolites":{
"adp_c":1.0,
"atp_c":-1.0,
"idp_c":-1.0,
"itp_c":1.0
},
"lower_bound":-1000.0,
"upper_bound":1000.0,
"gene_reaction_rule":"SK141_RS08300",
"subsystem":"Purine and Pyrimidine Biosynthesis",
"notes":{
"original_bigg_ids":[
"NDPK9"
]
}
},
{
"id":"DAPDA",
"name":"N-acetyl-L,L-diaminopimelate deacetylase",
"metabolites":{
"26dap_LL_c":1.0,
"ac_c":1.0,
"h2o_c":-1.0,
"n6all26d_c":-1.0
},
"lower_bound":-1000.0,
"upper_bound":1000.0,
"gene_reaction_rule":"SK141_RS08340 or SK141_RS00570",
"subsystem":"Lysine Biosynthesis",
"notes":{
"original_bigg_ids":[
"DAPDA"
]
}
},
{
"id":"GF6PTA",
"name":"Glutamine-fructose-6-phosphate transaminase",
"metabolites":{
"f6p_c":-1.0,
"gam6p_c":1.0,
"gln__L_c":-1.0,
"glu__L_c":1.0
},
"lower_bound":0.0,
"upper_bound":1000.0,
"gene_reaction_rule":"SK141_RS08355",
"notes":{
"original_bigg_ids":[
"GF6PTA"
]
}
},
{
"id":"UDCPDPS",
"name":"Undecaprenyl diphosphate synthase",
"metabolites":{
"frdp_c":-1.0,
"ipdp_c":-8.0,
"ppi_c":8.0,
"udcpdp_c":1.0
},
"lower_bound":0.0,
"upper_bound":1000.0,
"gene_reaction_rule":"SK141_RS08385",
"subsystem":"Exchange",
"notes":{
"original_bigg_ids":[
"UDCPDPS"
]
}
},
{
"id":"ADK1",
"name":"Adenylate kinase",
"metabolites":{
"adp_c":2.0,
"amp_c":-1.0,
"atp_c":-1.0
},
"lower_bound":-1000.0,
"upper_bound":1000.0,
"gene_reaction_rule":"SK141_RS08495",
"subsystem":"Purine and Pyrimidine Biosynthesis",
"notes":{
"original_bigg_ids":[
"ADK1"
]
}
},
{
"id":"ADK2",
"name":"Adenylate kinase (Inorganic triphosphate)",
"metabolites":{
"adp_c":1.0,
"amp_c":-1.0,
"ppi_c":1.0,
"pppi_c":-1.0
},
"lower_bound":-1000.0,
"upper_bound":1000.0,
"gene_reaction_rule":"SK141_RS08495",
"subsystem":"Exchange",
"notes":{
"original_bigg_ids":[
"ADK2"
]
}
},
{
"id":"DADK",
"name":"Deoxyadenylate kinase",
"metabolites":{
"adp_c":1.0,
"atp_c":-1.0,
"dadp_c":1.0,
"damp_c":-1.0
},
"lower_bound":-1000.0,
"upper_bound":1000.0,
"gene_reaction_rule":"SK141_RS08495",
"subsystem":"Exchange",
"notes":{
"original_bigg_ids":[
"DADK"
]
}
},
{
"id":"RNTR1",
"name":"Ribonucleoside triphosphate reductase  ATP ",
"metabolites":{
"atp_c":-1.0,
"datp_c":1.0,
"h2o_c":1.0,
"trdox_c":1.0,
"trdrd_c":-1.0
},
"lower_bound":0.0,
"upper_bound":1000.0,
"gene_reaction_rule":"SK141_RS08635 or SK141_RS03120",
"subsystem":"Purine and Pyrimidine Biosynthesis",
"notes":{
"original_bigg_ids":[
"RNTR1"
]
}
},
{
"id":"RNTR2",
"name":"Ribonucleoside triphosphate reductase  GTP ",
"metabolites":{
"dgtp_c":1.0,
"gtp_c":-1.0,
"h2o_c":1.0,
"trdox_c":1.0,
"trdrd_c":-1.0
},
"lower_bound":0.0,
"upper_bound":1000.0,
"gene_reaction_rule":"SK141_RS08635 or SK141_RS03120",
"subsystem":"Purine and Pyrimidine Biosynthesis",
"notes":{
"original_bigg_ids":[
"RNTR2"
]
}
},
{
"id":"RNTR3",
"name":"Ribonucleoside triphosphate reductase  CTP ",
"metabolites":{
"ctp_c":-1.0,
"dctp_c":1.0,
"h2o_c":1.0,
"trdox_c":1.0,
"trdrd_c":-1.0
},
"lower_bound":0.0,
"upper_bound":1000.0,
"gene_reaction_rule":"SK141_RS08635 or SK141_RS03120",
"subsystem":"Purine and Pyrimidine Biosynthesis",
"notes":{
"original_bigg_ids":[
"RNTR3"
]
}
},
{
"id":"RNTR4",
"name":"Ribonucleoside triphosphate reductase  UTP ",
"metabolites":{
"dutp_c":1.0,
"h2o_c":1.0,
"trdox_c":1.0,
"trdrd_c":-1.0,
"utp_c":-1.0
},
"lower_bound":0.0,
"upper_bound":1000.0,
"gene_reaction_rule":"SK141_RS08635 or SK141_RS03120",
"notes":{
"original_bigg_ids":[
"RNTR4"
]
}
},
{
"id":"THFGLUS",
"name":"TetrahydrofolateL glutamate gamma ligase  ADP forming ",
"metabolites":{
"adp_c":1.0,
"atp_c":-1.0,
"glu__L_c":-1.0,
"h_c":1.0,
"pi_c":1.0,
"thf_c":-1.0,
"thfglu_c":1.0
},
"lower_bound":-1000.0,
"upper_bound":1000.0,
"gene_reaction_rule":"SK141_RS08655 or SK141_RS01060",
"notes":{
"original_bigg_ids":[
"THFGLUS"
]
}
},
{
"id":"GLUSy",
"name":"Glutamate synthase (NADPH)",
"metabolites":{
"akg_c":-1.0,
"gln__L_c":-1.0,
"glu__L_c":2.0,
"h_c":-1.0,
"nadp_c":1.0,
"nadph_c":-1.0
},
"lower_bound":0.0,
"upper_bound":1000.0,
"gene_reaction_rule":"SK141_RS08750 or SK141_RS06120 or SK141_RS06955",
"subsystem":"Exchange",
"notes":{
"original_bigg_ids":[
"GLUSy"
]
}
},
{
"id":"ARGSL",
"name":"Argininosuccinate lyase",
"metabolites":{
"arg__L_c":1.0,
"argsuc_c":-1.0,
"fum_c":1.0
},
"lower_bound":-1000.0,
"upper_bound":1000.0,
"gene_reaction_rule":"SK141_RS08925",
"notes":{
"original_bigg_ids":[
"ARGSL"
]
}
},
{
"id":"ARGSS",
"name":"Argininosuccinate synthase",
"metabolites":{
"amp_c":1.0,
"argsuc_c":1.0,
"asp__L_c":-1.0,
"atp_c":-1.0,
"citr__L_c":-1.0,
"h_c":1.0,
"ppi_c":1.0
},
"lower_bound":0.0,
"upper_bound":1000.0,
"gene_reaction_rule":"SK141_RS08930",
"notes":{
"original_bigg_ids":[
"ARGSSr"
]
}
},
{
"id":"SERD_L",
"name":"L-serine deaminase",
"metabolites":{
"nh4_c":1.0,
"pyr_c":1.0,
"ser__L_c":-1.0
},
"lower_bound":0.0,
"upper_bound":1000.0,
"gene_reaction_rule":"SK141_RS08960 and SK141_RS08965",
"notes":{
"original_bigg_ids":[
"SERD_Lr"
]
}
},
{
"id":"AMANK",
"name":"N-acetyl-D-mannosamine kinase",
"metabolites":{
"acmana_c":-1.0,
"acmanap_c":1.0,
"adp_c":1.0,
"atp_c":-1.0,
"h_c":1.0
},
"lower_bound":0.0,
"upper_bound":1000.0,
"gene_reaction_rule":"SK141_RS09060 or SK141_RS06555",
"subsystem":"Aminosugar Metabolism",
"notes":{
"original_bigg_ids":[
"AMANK"
]
}
},
{
"id":"GLYK",
"name":"Glycerol kinase",
"metabolites":{
"adp_c":1.0,
"atp_c":-1.0,
"glyc3p_c":1.0,
"glyc_c":-1.0,
"h_c":1.0
},
"lower_bound":0.0,
"upper_bound":1000.0,
"gene_reaction_rule":"SK141_RS09150",
"subsystem":"Glycerolipid Metabolism",
"notes":{
"original_bigg_ids":[
"GLYKr"
]
}
},
{
"id":"ACACT1r",
"name":"Acetyl-CoA C-acetyltransferase",
"metabolites":{
"aacoa_c":1.0,
"accoa_c":-2.0,
"coa_c":1.0
},
"lower_bound":-1000.0,
"upper_bound":1000.0,
"gene_reaction_rule":"SK141_RS09355",
"subsystem":"Fatty Acid Degradation",
"notes":{
"original_bigg_ids":[
"ACACT1r"
]
}
},
{
"id":"CYSS",
"name":"Cysteine synthase",
"metabolites":{
"ac_c":1.0,
"acser_c":-1.0,
"cys__L_c":1.0,
"h2s_c":-1.0,
"h_c":1.0
},
"lower_bound":0.0,
"upper_bound":1000.0,
"gene_reaction_rule":"SK141_RS09385",
"subsystem":"Amino Acid Metabolism",
"notes":{
"original_bigg_ids":[
"CYSS"
]
}
},
{
"id":"DHFR",
"name":"Dihydrofolate reductase",
"metabolites":{
"dhf_c":-1.0,
"h_c":-1.0,
"nadp_c":1.0,
"nadph_c":-1.0,
"thf_c":1.0
},
"lower_bound":0,
"upper_bound":1000.0,
"gene_reaction_rule":"SK141_RS07480 or SK141_RS06335",
"notes":{
"original_bigg_ids":[
"DHFR"
]
}
},
{
"id":"SERAT",
"name":"Serine O-acetyltransferase",
"metabolites":{
"accoa_c":-1.0,
"acser_c":1.0,
"coa_c":1.0,
"ser__L_c":-1.0
},
"lower_bound":-1000.0,
"upper_bound":1000.0,
"gene_reaction_rule":"SK141_RS07490",
"subsystem":"Tyrosine, Tryptophan, and Phenylalanine Metabolism",
"notes":{
"original_bigg_ids":[
"SERAT"
]
}
},
{
"id":"MTHFR2",
"name":"5,10-methylenetetrahydrofolate reductase (NADH)",
"metabolites":{
"5mthf_c":1.0,
"h_c":-2.0,
"mlthf_c":-1.0,
"nad_c":1.0,
"nadh_c":-1.0
},
"lower_bound":0.0,
"upper_bound":1000.0,
"gene_reaction_rule":"SK141_RS07500",
"subsystem":"Vitamins &amp; Cofactor Biosynthesis",
"notes":{
"original_bigg_ids":[
"MTHFR2"
]
}
},
{
"id":"HSST",
"name":"Homoserine O-succinyltransferase",
"metabolites":{
"coa_c":1.0,
"hom__L_c":-1.0,
"succoa_c":-1.0,
"suchms_c":1.0
},
"lower_bound":0.0,
"upper_bound":1000.0,
"gene_reaction_rule":"SK141_RS01845",
"subsystem":"Exchange",
"notes":{
"original_bigg_ids":[
"HSST"
]
}
},
{
"id":"TPI",
"name":"Triose-phosphate isomerase",
"metabolites":{
"dhap_c":-1.0,
"g3p_c":1.0
},
"lower_bound":-1000.0,
"upper_bound":1000.0,
"gene_reaction_rule":"SK141_RS01855",
"notes":{
"original_bigg_ids":[
"TPI"
]
}
},
{
"id":"PMPK",
"name":"Phosphomethylpyrimidine kinase",
"metabolites":{
"2mahmp_c":1.0,
"4ampm_c":-1.0,
"adp_c":1.0,
"atp_c":-1.0
},
"lower_bound":0.0,
"upper_bound":1000.0,
"gene_reaction_rule":"SK141_RS01885 or SK141_RS02145",
"subsystem":"Thiamine Metabolism",
"notes":{
"original_bigg_ids":[
"PMPK"
]
}
},
{
"id":"NNAM",
"name":"Nicotinamidase",
"metabolites":{
"h2o_c":-1.0,
"nac_c":1.0,
"ncam_c":-1.0,
"nh4_c":1.0
},
"lower_bound":0.0,
"upper_bound":1000.0,
"gene_reaction_rule":"SK141_RS01930",
"notes":{
"original_bigg_ids":[
"NNAM"
]
}
},
{
"id":"FBA",
"name":"Fructose-bisphosphate aldolase",
"metabolites":{
"dhap_c":1.0,
"fdp_c":-1.0,
"g3p_c":1.0
},
"lower_bound":-1000.0,
"upper_bound":1000.0,
"gene_reaction_rule":"SK141_RS01965",
"notes":{
"original_bigg_ids":[
"FBA"
]
}
},
{
"id":"FBA2",
"name":"D Fructose 1 phosphate D glyceraldehyde 3 phosphate lyase",
"metabolites":{
"dhap_c":1.0,
"f1p_c":-1.0,
"glyald_c":1.0
},
"lower_bound":-1000.0,
"upper_bound":1000.0,
"gene_reaction_rule":"SK141_RS01965",
"subsystem":"Carbohydrate Metabolism",
"notes":{
"original_bigg_ids":[
"FBA2"
]
}
},
{
"id":"UAMAGS",
"name":"UDP-N-acetylmuramoyl-L-alanyl-D-glutamate synthetase",
"metabolites":{
"adp_c":1.0,
"atp_c":-1.0,
"glu__D_c":-1.0,
"h_c":1.0,
"pi_c":1.0,
"uama_c":-1.0,
"uamag_c":1.0
},
"lower_bound":0.0,
"upper_bound":1000.0,
"gene_reaction_rule":"SK141_RS02060",
"subsystem":"Peptidoglycan Metabolism",
"notes":{
"original_bigg_ids":[
"UAMAGS"
]
}
},
{
"id":"UAGPT1",
"name":"UDP N acetylglucosamine N acetylmuramyl pentapeptide pyrophosphoryl undecaprenol N acetylglucosamine transferase",
"metabolites":{
"h_c":1.0,
"uaAgla_c":-1.0,
"uaaAgla_c":1.0,
"uacgam_c":-1.0,
"udp_c":1.0
},
"lower_bound":0.0,
"upper_bound":1000.0,
"gene_reaction_rule":"SK141_RS02065",
"subsystem":"Exchange",
"notes":{
"original_bigg_ids":[
"UAGPT1"
]
}
},
{
"id":"OMPDC",
"name":"Orotidine-5'-phosphate decarboxylase",
"metabolites":{
"co2_c":1.0,
"h_c":-1.0,
"orot5p_c":-1.0,
"ump_c":1.0
},
"lower_bound":0.0,
"upper_bound":1000.0,
"gene_reaction_rule":"SK141_RS02075",
"subsystem":"Purine and Pyrimidine Biosynthesis",
"notes":{
"original_bigg_ids":[
"OMPDC"
]
}
},
{
"id":"ORPT",
"name":"Orotate phosphoribosyltransferase",
"metabolites":{
"orot5p_c":-1.0,
"orot_c":1.0,
"ppi_c":-1.0,
"prpp_c":1.0
},
"lower_bound":-1000.0,
"upper_bound":1000.0,
"gene_reaction_rule":"SK141_RS02080",
"subsystem":"Purine and Pyrimidine Biosynthesis",
"notes":{
"original_bigg_ids":[
"ORPT"
]
}
},
{
"id":"TMN",
"name":"Thiaminase",
"metabolites":{
"4ahmmp_c":1.0,
"4mhetz_c":1.0,
"h2o_c":-1.0,
"h_c":1.0,
"thm_c":-1.0
},
"lower_bound":0.0,
"upper_bound":1000.0,
"gene_reaction_rule":"SK141_RS02125",
"subsystem":"Vitamins Cofactor Biosynthesis",
"notes":{
"original_bigg_ids":[
"TMN"
]
}
},
{
"id":"HETZK",
"name":"Hydroxyethylthiazole kinase",
"metabolites":{
"4mhetz_c":-1.0,
"4mpetz_c":1.0,
"adp_c":1.0,
"atp_c":-1.0,
"h_c":1.0
},
"lower_bound":0.0,
"upper_bound":1000.0,
"gene_reaction_rule":"SK141_RS02135",
"subsystem":"Thiamine Metabolism",
"notes":{
"original_bigg_ids":[
"HETZK"
]
}
},
{
"id":"TMPPP",
"name":"Thiamine-phosphate diphosphorylase",
"metabolites":{
"2mahmp_c":-1.0,
"4mpetz_c":-1.0,
"h_c":-1.0,
"ppi_c":1.0,
"thmmp_c":1.0
},
"lower_bound":0.0,
"upper_bound":1000.0,
"gene_reaction_rule":"SK141_RS02140",
"subsystem":"Thiamine Metabolism",
"notes":{
"original_bigg_ids":[
"TMPPP"
]
}
},
{
"id":"POX2",
"name":"Pyruvate Oxidase (2)",
"metabolites":{
"actp_c":1.0,
"co2_c":1.0,
"h2o2_c":2.0,
"h2o_c":-1.0,
"h_c":-1.0,
"o2_c":-1.5,
"pi_c":-1.0,
"pyr_c":-1.0
},
"lower_bound":0.0,
"upper_bound":1000.0,
"gene_reaction_rule":"SK141_RS02165",
"subsystem":"Pyruvate Metabolism",
"notes":{
"original_bigg_ids":[
"POX2"
]
}
},
{
"id":"AB6PGH",
"name":"Arbutin 6-phosphate glucohydrolase",
"metabolites":{
"arbt6p_c":-1.0,
"g6p_c":1.0,
"h2o_c":-1.0,
"hqn_c":1.0
},
"lower_bound":0.0,
"upper_bound":1000.0,
"gene_reaction_rule":"SK141_RS02180",
"subsystem":"Alternate Carbon Metabolism",
"notes":{
"original_bigg_ids":[
"AB6PGH"
]
}
},
{
"id":"6PHBG",
"name":"6-phospho-beta-glucosidase",
"metabolites":{
"2hymeph_c":1.0,
"g6p_c":1.0,
"h2o_c":-1.0,
"salcn6p_c":-1.0
},
"lower_bound":0.0,
"upper_bound":1000.0,
"gene_reaction_rule":"SK141_RS02180",
"subsystem":"Glycolysis/Gluconeogenesis",
"notes":{
"original_bigg_ids":[
"6PHBG"
]
}
},
{
"id":"MAN6PI",
"name":"Mannose-6-phosphate isomerase",
"metabolites":{
"f6p_c":1.0,
"man6p_c":-1.0
},
"lower_bound":-1000.0,
"upper_bound":1000.0,
"gene_reaction_rule":"SK141_RS02185",
"subsystem":"Fructose and Mannose Metabolism",
"notes":{
"original_bigg_ids":[
"MAN6PI"
]
}
},
{
"id":"DCMPDA",
"name":"DCMP deaminase",
"metabolites":{
"dcmp_c":-1.0,
"dump_c":1.0,
"h2o_c":-1.0,
"h_c":-1.0,
"nh4_c":1.0
},
"lower_bound":-1000.0,
"upper_bound":1000.0,
"gene_reaction_rule":"SK141_RS02225",
"notes":{
"original_bigg_ids":[
"DCMPDA"
]
}
},
{
"id":"UPPRT",
"name":"Uracil phosphoribosyltransferase",
"metabolites":{
"ppi_c":1.0,
"prpp_c":-1.0,
"ump_c":1.0,
"ura_c":-1.0
},
"lower_bound":-1000.0,
"upper_bound":1000.0,
"gene_reaction_rule":"SK141_RS02230 or SK141_RS05645",
"subsystem":"Purine and Pyrimidine Biosynthesis",
"notes":{
"original_bigg_ids":[
"UPPRTr"
]
}
},
{
"id":"MALTpts",
"name":"Maltose transport via PEP:Pyr PTS",
"metabolites":{
"malt6p_c":1.0,
"malt_e":-1.0,
"pep_c":-1.0,
"pyr_c":1.0
},
"lower_bound":0.0,
"upper_bound":1000.0,
"gene_reaction_rule":"SK141_RS04665 and SK141_RS04670 and SK141_RS02290",
"subsystem":"S_Transport",
"notes":{
"original_bigg_ids":[
"MALTpts"
]
}
},
{
"id":"GLCpts",
"name":"D-glucose transport via PEP:Pyr PTS",
"metabolites":{
"g6p_c":1.0,
"glc__D_e":-1.0,
"pep_c":-1.0,
"pyr_c":1.0
},
"lower_bound":0.0,
"upper_bound":1000.0,
"gene_reaction_rule":"SK141_RS04665 and SK141_RS04670 and SK141_RS02290",
"subsystem":"Transport",
"notes":{
"original_bigg_ids":[
"GLCpts"
]
}
},
{
"id":"METAT",
"name":"Methionine adenosyltransferase",
"metabolites":{
"amet_c":1.0,
"atp_c":-1.0,
"h2o_c":-1.0,
"met__L_c":-1.0,
"pi_c":1.0,
"ppi_c":1.0
},
"lower_bound":0.0,
"upper_bound":1000.0,
"gene_reaction_rule":"SK141_RS02305",
"notes":{
"original_bigg_ids":[
"METAT"
]
}
},
{
"id":"MTHFD",
"name":"Methylenetetrahydrofolate dehydrogenase (NADP)",
"metabolites":{
"methf_c":1.0,
"mlthf_c":-1.0,
"nadp_c":-1.0,
"nadph_c":1.0
},
"lower_bound":-1000.0,
"upper_bound":1000.0,
"gene_reaction_rule":"SK141_RS02345",
"notes":{
"original_bigg_ids":[
"MTHFD"
]
}
},
{
"id":"MTHFC",
"name":"Methenyltetrahydrofolate cyclohydrolase",
"metabolites":{
"10fthf_c":1.0,
"h2o_c":-1.0,
"h_c":1.0,
"methf_c":-1.0
},
"lower_bound":-1000.0,
"upper_bound":1000.0,
"gene_reaction_rule":"SK141_RS02345",
"notes":{
"original_bigg_ids":[
"MTHFC"
]
}
},
{
"id":"ALCD2x",
"name":"Alcohol dehydrogenase (ethanol)",
"metabolites":{
"acald_c":1.0,
"etoh_c":-1.0,
"h_c":1.0,
"nad_c":-1.0,
"nadh_c":1.0
},
"lower_bound":-1000.0,
"upper_bound":1000.0,
"gene_reaction_rule":"SK141_RS02400 or SK141_RS07005 or SK141_RS00880",
"notes":{
"original_bigg_ids":[
"ALCD2x"
]
}
},
{
"id":"G6PDA",
"name":"Glucosamine-6-phosphate deaminase",
"metabolites":{
"f6p_c":1.0,
"gam6p_c":-1.0,
"h2o_c":-1.0,
"nh4_c":1.0
},
"lower_bound":0.0,
"upper_bound":1000.0,
"gene_reaction_rule":"SK141_RS02445",
"subsystem":"Carbohydrate Metabolism",
"notes":{
"original_bigg_ids":[
"G6PDA"
]
}
},
{
"id":"ACLDC",
"name":"Acetolactate decarboxylase",
"metabolites":{
"actn__R_c":1.0,
"alac__S_c":-1.0,
"co2_c":1.0,
"h_c":-1.0
},
"lower_bound":0.0,
"upper_bound":1000.0,
"gene_reaction_rule":"SK141_RS02580",
"subsystem":"Carbohydrate Metabolism",
"notes":{
"original_bigg_ids":[
"ACLDC"
]
}
},
{
"id":"UAPGR",
"name":"UDP-N-acetylenolpyruvoylglucosamine reductase",
"metabolites":{
"h_c":-1.0,
"nadp_c":1.0,
"nadph_c":-1.0,
"uaccg_c":-1.0,
"uamr_c":1.0
},
"lower_bound":0.0,
"upper_bound":1000.0,
"gene_reaction_rule":"SK141_RS02590",
"subsystem":"Cell Envelope Biosynthesis",
"notes":{
"original_bigg_ids":[
"UAPGR"
]
}
},
{
"id":"DHQTi",
"name":"3-dehydroquinate dehydratase, irreversible",
"metabolites":{
"3dhq_c":-1.0,
"3dhsk_c":1.0,
"h2o_c":1.0
},
"lower_bound":-1000.0,
"upper_bound":1000.0,
"gene_reaction_rule":"SK141_RS02640",
"subsystem":"Tyrosine, Tryptophan, and Phenylalanine Metabolism",
"notes":{
"original_bigg_ids":[
"DHQD"
]
}
},
{
"id":"SHK3Dr",
"name":"Shikimate dehydrogenase",
"metabolites":{
"3dhsk_c":-1.0,
"h_c":-1.0,
"nadp_c":1.0,
"nadph_c":-1.0,
"skm_c":1.0
},
"lower_bound":-1000.0,
"upper_bound":1000.0,
"gene_reaction_rule":"SK141_RS02645",
"subsystem":"Tyrosine, Tryptophan, and Phenylalanine Metabolism",
"notes":{
"original_bigg_ids":[
"SHK3Dr"
]
}
},
{
"id":"DHQS",
"name":"3-dehydroquinate synthase",
"metabolites":{
"2dda7p_c":-1.0,
"3dhq_c":1.0,
"pi_c":1.0
},
"lower_bound":0.0,
"upper_bound":1000.0,
"gene_reaction_rule":"SK141_RS02650",
"subsystem":"Tyrosine, Tryptophan, and Phenylalanine Metabolism",
"notes":{
"original_bigg_ids":[
"DHQS"
]
}
},
{
"id":"CHORS",
"name":"Chorismate synthase",
"metabolites":{
"3psme_c":-1.0,
"chor_c":1.0,
"pi_c":1.0
},
"lower_bound":0.0,
"upper_bound":1000.0,
"gene_reaction_rule":"SK141_RS02655",
"subsystem":"Tyrosine, Tryptophan, and Phenylalanine Metabolism",
"notes":{
"original_bigg_ids":[
"CHORS"
]
}
},
{
"id":"PPND",
"name":"Prephenate dehydrogenase",
"metabolites":{
"34hpp_c":1.0,
"co2_c":1.0,
"nad_c":-1.0,
"nadh_c":1.0,
"pphn_c":-1.0
},
"lower_bound":0.0,
"upper_bound":1000.0,
"gene_reaction_rule":"SK141_RS02660",
"subsystem":"Tyrosine, Tryptophan, and Phenylalanine Metabolism",
"notes":{
"original_bigg_ids":[
"PPND"
]
}
},
{
"id":"PSCVT",
"name":"3-phosphoshikimate 1-carboxyvinyltransferase",
"metabolites":{
"3psme_c":1.0,
"pep_c":-1.0,
"pi_c":1.0,
"skm5p_c":-1.0
},
"lower_bound":-1000.0,
"upper_bound":1000.0,
"gene_reaction_rule":"SK141_RS02670",
"subsystem":"Tyrosine, Tryptophan, and Phenylalanine Metabolism",
"notes":{
"original_bigg_ids":[
"PSCVT"
]
}
},
{
"id":"SHKK",
"name":"Shikimate kinase",
"metabolites":{
"adp_c":1.0,
"atp_c":-1.0,
"h_c":1.0,
"skm5p_c":1.0,
"skm_c":-1.0
},
"lower_bound":0.0,
"upper_bound":1000.0,
"gene_reaction_rule":"SK141_RS02675",
"subsystem":"Tyrosine, Tryptophan, and Phenylalanine Metabolism",
"notes":{
"original_bigg_ids":[
"SHKK"
]
}
},
{
"id":"PPNDH",
"name":"Prephenate dehydratase",
"metabolites":{
"co2_c":1.0,
"h2o_c":1.0,
"h_c":-1.0,
"phpyr_c":1.0,
"pphn_c":-1.0
},
"lower_bound":0.0,
"upper_bound":1000.0,
"gene_reaction_rule":"SK141_RS02680",
"subsystem":"Tyrosine, Tryptophan, and Phenylalanine Metabolism",
"notes":{
"original_bigg_ids":[
"PPNDH"
]
}
},
{
"id":"HSDy",
"name":"Homoserine dehydrogenase (NADPH)",
"metabolites":{
"aspsa_c":1.0,
"h_c":1.0,
"hom__L_c":-1.0,
"nadp_c":-1.0,
"nadph_c":1.0
},
"lower_bound":-1000.0,
"upper_bound":1000.0,
"gene_reaction_rule":"SK141_RS02725",
"notes":{
"original_bigg_ids":[
"HSDy"
]
}
},
{
"id":"HSK",
"name":"Homoserine kinase",
"metabolites":{
"adp_c":1.0,
"atp_c":-1.0,
"h_c":1.0,
"hom__L_c":-1.0,
"phom_c":1.0
},
"lower_bound":0.0,
"upper_bound":1000.0,
"gene_reaction_rule":"SK141_RS02730",
"notes":{
"original_bigg_ids":[
"HSK"
]
}
},
{
"id":"ASPR",
"name":"Aspartate racemase",
"metabolites":{
"asp__D_c":-1.0,
"asp__L_c":1.0
},
"lower_bound":-1000.0,
"upper_bound":1000.0,
"gene_reaction_rule":"SK141_RS02905 or SK141_RS02925",
"subsystem":"Exchange",
"notes":{
"original_bigg_ids":[
"ASPR"
]
}
},
{
"id":"GLUDxi",
"name":"Glutamate dehydrogenase  NAD ",
"metabolites":{
"akg_c":1.0,
"glu__L_c":-1.0,
"h2o_c":-1.0,
"h_c":1.0,
"nad_c":-1.0,
"nadh_c":1.0,
"nh4_c":1.0
},
"lower_bound":0.0,
"upper_bound":1000.0,
"gene_reaction_rule":"SK141_RS03015",
"subsystem":"Nitrogen Metabolism",
"notes":{
"original_bigg_ids":[
"GLUDx"
]
}
},
{
"id":"DHORDfum",
"name":"Fumarate dependent DHORD",
"metabolites":{
"dhor__S_c":-1.0,
"fum_c":-1.0,
"orot_c":1.0,
"succ_c":1.0
},
"lower_bound":0.0,
"upper_bound":1000.0,
"gene_reaction_rule":"(SK141_RS03020 or SK141_RS05290) and SK141_RS05295",
"subsystem":"Purine and Pyrimidine Biosynthesis",
"notes":{
"original_bigg_ids":[
"DHORDfum"
]
}
},
{
"id":"SPODM",
"name":"Superoxide dismutase",
"metabolites":{
"h2o2_c":1.0,
"h_c":-2.0,
"o2_c":1.0,
"o2s_c":-2.0
},
"lower_bound":0.0,
"upper_bound":1000.0,
"gene_reaction_rule":"SK141_RS03030",
"subsystem":"Oxidative Phosphorylation",
"notes":{
"original_bigg_ids":[
"SPODM"
]
}
},
{
"id":"GTHOr",
"name":"Glutathione oxidoreductase",
"metabolites":{
"gthox_c":-1.0,
"gthrd_c":2.0,
"h_c":-1.0,
"nadp_c":1.0,
"nadph_c":-1.0
},
"lower_bound":0.0,
"upper_bound":0.0,
"gene_reaction_rule":"SK141_RS03145",
"subsystem":"Cofactor and Prosthetic Group Biosynthesis",
"notes":{
"original_bigg_ids":[
"GTHRD"
]
}
},
{
"id":"PNTK",
"name":"Pantothenate kinase",
"metabolites":{
"4ppan_c":1.0,
"adp_c":1.0,
"atp_c":-1.0,
"h_c":1.0,
"pnto__R_c":-1.0
},
"lower_bound":0.0,
"upper_bound":1000.0,
"gene_reaction_rule":"SK141_RS03180",
"subsystem":"Cofactor and Prosthetic Group Biosynthesis",
"notes":{
"original_bigg_ids":[
"PNTK"
]
}
},
{
"id":"PYNP2r",
"name":"Pyrimidine-nucleoside phosphorylase (uracil)",
"metabolites":{
"pi_c":-1.0,
"r1p_c":1.0,
"ura_c":1.0,
"uri_c":-1.0
},
"lower_bound":-1000.0,
"upper_bound":1000.0,
"gene_reaction_rule":"SK141_RS03195 or SK141_RS00395 or SK141_RS07485",
"subsystem":"Exchange",
"notes":{
"original_bigg_ids":[
"PYNP2"
]
}
},
{
"id":"DURIPP",
"name":"Deoxyuridine phosphorylase",
"metabolites":{
"2dr1p_c":1.0,
"duri_c":-1.0,
"pi_c":-1.0,
"ura_c":1.0
},
"lower_bound":-1000.0,
"upper_bound":1000.0,
"gene_reaction_rule":"SK141_RS03195 or SK141_RS05185 or SK141_RS05190",
"subsystem":"Purine and Pyrimidine Biosynthesis",
"notes":{
"original_bigg_ids":[
"DURIPP"
]
}
},
{
"id":"DRPA",
"name":"Deoxyribose-phosphate aldolase",
"metabolites":{
"2dr5p_c":-1.0,
"acald_c":1.0,
"g3p_c":1.0
},
"lower_bound":0.0,
"upper_bound":1000.0,
"gene_reaction_rule":"SK141_RS03200",
"notes":{
"original_bigg_ids":[
"DRPA"
]
}
},
{
"id":"CYTD",
"name":"Cytidine deaminase",
"metabolites":{
"cytd_c":-1.0,
"h2o_c":-1.0,
"h_c":-1.0,
"nh4_c":1.0,
"uri_c":1.0
},
"lower_bound":0.0,
"upper_bound":1000.0,
"gene_reaction_rule":"SK141_RS03205",
"subsystem":"Purine and Pyrimidine Biosynthesis",
"notes":{
"original_bigg_ids":[
"CYTD"
]
}
},
{
"id":"DCYTD",
"name":"Deoxycytidine deaminase",
"metabolites":{
"dcyt_c":-1.0,
"duri_c":1.0,
"h2o_c":-1.0,
"h_c":-1.0,
"nh4_c":1.0
},
"lower_bound":0.0,
"upper_bound":1000.0,
"gene_reaction_rule":"SK141_RS03205",
"subsystem":"Exchange",
"notes":{
"original_bigg_ids":[
"DCYTD"
]
}
},
{
"id":"ILETA",
"name":"Isoleucine transaminase",
"metabolites":{
"3mop_c":1.0,
"akg_c":-1.0,
"glu__L_c":1.0,
"ile__L_c":-1.0
},
"lower_bound":-1000.0,
"upper_bound":1000.0,
"gene_reaction_rule":"SK141_RS03265",
"notes":{
"original_bigg_ids":[
"ILETA"
]
}
},
{
"id":"LEUTA",
"name":"Leucine transaminase",
"metabolites":{
"4mop_c":1.0,
"akg_c":-1.0,
"glu__L_c":1.0,
"leu__L_c":-1.0
},
"lower_bound":-1000.0,
"upper_bound":1000.0,
"gene_reaction_rule":"SK141_RS03265",
"notes":{
"original_bigg_ids":[
"LEUTA"
]
}
},
{
"id":"VALTA",
"name":"Valine transaminase",
"metabolites":{
"3mob_c":1.0,
"akg_c":-1.0,
"glu__L_c":1.0,
"val__L_c":-1.0
},
"lower_bound":-1000.0,
"upper_bound":1000.0,
"gene_reaction_rule":"SK141_RS03265",
"notes":{
"original_bigg_ids":[
"VALTA"
]
}
},
{
"id":"LDH_L",
"name":"L-lactate dehydrogenase",
"metabolites":{
"h_c":1.0,
"lac__L_c":-1.0,
"nad_c":-1.0,
"nadh_c":1.0,
"pyr_c":1.0
},
"lower_bound":-1000.0,
"upper_bound":1000.0,
"gene_reaction_rule":"SK141_RS03355",
"notes":{
"original_bigg_ids":[
"LDH_L"
]
}
},
{
"id":"SHSL1",
"name":"O-succinylhomoserine lyase (L-cysteine)",
"metabolites":{
"cys__L_c":-1.0,
"cyst__L_c":1.0,
"h_c":1.0,
"succ_c":1.0,
"suchms_c":-1.0
},
"lower_bound":0.0,
"upper_bound":1000.0,
"gene_reaction_rule":"SK141_RS03375",
"notes":{
"original_bigg_ids":[
"SHSL1"
]
}
},
{
"id":"METB1",
"name":"Metb1 (rev)",
"metabolites":{
"ac_c":1.0,
"achms_c":-1.0,
"cys__L_c":-1.0,
"cyst__L_c":1.0,
"h_c":1.0
},
"lower_bound":0.0,
"upper_bound":1000.0,
"gene_reaction_rule":"SK141_RS03375",
"subsystem":"Methionine Metabolism",
"notes":{
"original_bigg_ids":[
"SHSL5"
]
}
},
{
"id":"AHSERL2",
"name":"O acetylhomoserine  thiol  lyase",
"metabolites":{
"ac_c":1.0,
"achms_c":-1.0,
"h2s_c":-1.0,
"h_c":1.0,
"hcys__L_c":1.0
},
"lower_bound":-1000.0,
"upper_bound":1000.0,
"gene_reaction_rule":"SK141_RS03375",
"subsystem":"Amino Acid Metabolism",
"notes":{
"original_bigg_ids":[
"METACH"
]
}
},
{
"id":"SHSL2",
"name":"O succinylhomoserine lyase  H2S ",
"metabolites":{
"h2s_c":-1.0,
"h_c":1,
"hcys__L_c":1.0,
"succ_c":1.0,
"suchms_c":-1.0
},
"lower_bound":0.0,
"upper_bound":1000.0,
"gene_reaction_rule":"SK141_RS03375",
"subsystem":"S_Amino_acids_and_related_molecules",
"notes":{
"original_bigg_ids":[
"SHSL2"
]
}
},
{
"id":"YUMPS",
"name":"YUMP synthetase",
"metabolites":{
"h2o_c":1.0,
"psd5p_c":1.0,
"r5p_c":-1.0,
"ura_c":-1.0
},
"lower_bound":-1000.0,
"upper_bound":1000.0,
"gene_reaction_rule":"SK141_RS01880 or SK141_RS02045 or SK141_RS03390 or SK141_RS05435 or SK141_RS01005 or SK141_RS01470",
"notes":{
"original_bigg_ids":[
"YUMPS"
]
}
},
{
"id":"CYTDK1",
"name":"ATP:cytidine 5'-phosphotransferase",
"metabolites":{
"adp_c":1.0,
"atp_c":-1.0,
"cmp_c":1.0,
"cytd_c":-1.0,
"h_c":1.0
},
"lower_bound":0.0,
"upper_bound":1000.0,
"gene_reaction_rule":"SK141_RS03395",
"subsystem":"Exchange",
"notes":{
"original_bigg_ids":[
"CYTDK1"
]
}
},
{
"id":"CYTDK2",
"name":"Cytidine kinase (GTP)",
"metabolites":{
"cmp_c":1.0,
"cytd_c":-1.0,
"gdp_c":1.0,
"gtp_c":-1.0,
"h_c":1.0
},
"lower_bound":0.0,
"upper_bound":1000.0,
"gene_reaction_rule":"SK141_RS03395",
"subsystem":"Purine and Pyrimidine Biosynthesis",
"notes":{
"original_bigg_ids":[
"CYTDK2"
]
}
},
{
"id":"ITCY",
"name":"ITP:cytidine 5'-phosphotransferase",
"metabolites":{
"cmp_c":1.0,
"cytd_c":-1.0,
"h_c":1.0,
"idp_c":1.0,
"itp_c":-1.0
},
"lower_bound":0.0,
"upper_bound":1000.0,
"gene_reaction_rule":"SK141_RS03395",
"subsystem":"Exchange",
"notes":{
"original_bigg_ids":[
"CYTDK3"
]
}
},
{
"id":"URIK1",
"name":"Uridine kinase  ATPUridine ",
"metabolites":{
"adp_c":1.0,
"atp_c":-1.0,
"h_c":1.0,
"ump_c":1.0,
"uri_c":-1.0
},
"lower_bound":0.0,
"upper_bound":1000.0,
"gene_reaction_rule":"SK141_RS03395",
"subsystem":"Purine and Pyrimidine Biosynthesis",
"notes":{
"original_bigg_ids":[
"URIK1"
]
}
},
{
"id":"URIK2",
"name":"Uridine kinase (GTP:Uridine)",
"metabolites":{
"gdp_c":1.0,
"gtp_c":-1.0,
"h_c":1.0,
"ump_c":1.0,
"uri_c":-1.0
},
"lower_bound":0.0,
"upper_bound":1000.0,
"gene_reaction_rule":"SK141_RS03395",
"subsystem":"Purine and Pyrimidine Biosynthesis",
"notes":{
"original_bigg_ids":[
"URIK2"
]
}
},
{
"id":"URIK3",
"name":"Uridine kinase (ITP:Uridine)",
"metabolites":{
"h_c":1.0,
"idp_c":1.0,
"itp_c":-1.0,
"ump_c":1.0,
"uri_c":-1.0
},
"lower_bound":0.0,
"upper_bound":1000.0,
"gene_reaction_rule":"SK141_RS03395",
"subsystem":"Purine and Pyrimidine Biosynthesis",
"notes":{
"original_bigg_ids":[
"URIK3"
]
}
},
{
"id":"DMATT",
"name":"Dimethylallyltranstransferase",
"metabolites":{
"dmpp_c":-1.0,
"grdp_c":1.0,
"ipdp_c":-1.0,
"ppi_c":1.0
},
"lower_bound":0.0,
"upper_bound":1000.0,
"gene_reaction_rule":"SK141_RS03410",
"subsystem":"Sterol Biosynthesis",
"notes":{
"original_bigg_ids":[
"DMATT"
]
}
},
{
"id":"GRTT",
"name":"Geranyltranstransferase",
"metabolites":{
"frdp_c":1.0,
"grdp_c":-1.0,
"ipdp_c":-1.0,
"ppi_c":1.0
},
"lower_bound":0.0,
"upper_bound":1000.0,
"gene_reaction_rule":"SK141_RS03410",
"subsystem":"Sterol Biosynthesis",
"notes":{
"original_bigg_ids":[
"GRTT"
]
}
},
{
"id":"FRTT",
"name":"Farnesyltranstransferase",
"metabolites":{
"frdp_c":-1.0,
"ggdp_c":1.0,
"ipdp_c":-1.0,
"ppi_c":1.0
},
"lower_bound":0.0,
"upper_bound":1000.0,
"gene_reaction_rule":"SK141_RS03410",
"subsystem":"Terpenoid Biosynthesis",
"notes":{
"original_bigg_ids":[
"FRTT"
]
}
},
{
"id":"OCTDPS",
"name":"Octaprenyl pyrophosphate synthase",
"metabolites":{
"frdp_c":-1.0,
"ipdp_c":-5.0,
"octdp_c":1.0,
"ppi_c":5.0
},
"lower_bound":0.0,
"upper_bound":1000.0,
"gene_reaction_rule":"SK141_RS03410",
"subsystem":"Cofactor and Prosthetic Group Biosynthesis",
"notes":{
"original_bigg_ids":[
"OCTDPS"
]
}
},
{
"id":"IPPS",
"name":"2-isopropylmalate synthase",
"metabolites":{
"3c3hmp_c":1.0,
"3mob_c":-1.0,
"accoa_c":-1.0,
"coa_c":1.0,
"h2o_c":-1.0,
"h_c":1.0
},
"lower_bound":0.0,
"upper_bound":1000.0,
"gene_reaction_rule":"SK141_RS09570",
"subsystem":"Pyruvate Metabolism",
"notes":{
"original_bigg_ids":[
"IPPS"
]
}
},
{
"id":"IPPMIb",
"name":"2-isopropylmalate hydratase",
"metabolites":{
"2ippm_c":-1.0,
"3c3hmp_c":1.0,
"h2o_c":-1.0
},
"lower_bound":-1000.0,
"upper_bound":1000.0,
"gene_reaction_rule":"SK141_RS03490 and SK141_RS03495",
"subsystem":"Valine, Leucine, and Isoleucine Metabolism",
"notes":{
"original_bigg_ids":[
"IPPMIb"
]
}
},
{
"id":"IPPMIa",
"name":"3-isopropylmalate dehydratase",
"metabolites":{
"2ippm_c":1.0,
"3c2hmp_c":-1.0,
"h2o_c":1.0
},
"lower_bound":-1000.0,
"upper_bound":1000.0,
"gene_reaction_rule":"SK141_RS03490 and SK141_RS03495",
"subsystem":"Valine, Leucine, and Isoleucine Metabolism",
"notes":{
"original_bigg_ids":[
"IPPMIa"
]
}
},
{
"id":"GMPR",
"name":"GMP reductase",
"metabolites":{
"gmp_c":-1.0,
"h_c":-2.0,
"imp_c":1.0,
"nadp_c":1.0,
"nadph_c":-1.0,
"nh4_c":1.0
},
"lower_bound":0.0,
"upper_bound":1000.0,
"gene_reaction_rule":"SK141_RS03515",
"subsystem":"Nucleotide Metabolism",
"notes":{
"original_bigg_ids":[
"GMPR"
]
}
},
{
"id":"FMNAT",
"name":"FMN adenylyltransferase",
"metabolites":{
"atp_c":-1.0,
"fad_c":1.0,
"fmn_c":-1.0,
"h_c":-1.0,
"ppi_c":1.0
},
"lower_bound":0.0,
"upper_bound":1000.0,
"gene_reaction_rule":"SK141_RS03535",
"subsystem":"Riboflavin Metabolism",
"notes":{
"original_bigg_ids":[
"FMNAT"
]
}
},
{
"id":"RBFK",
"name":"Riboflavin kinase",
"metabolites":{
"adp_c":1.0,
"atp_c":-1.0,
"fmn_c":1.0,
"h_c":1.0,
"ribflv_c":-1.0
},
"lower_bound":0.0,
"upper_bound":1000.0,
"gene_reaction_rule":"SK141_RS03535",
"subsystem":"Riboflavin Metabolism",
"notes":{
"original_bigg_ids":[
"RBFK"
]
}
},
{
"id":"G6PDH2r",
"name":"Glucose 6-phosphate dehydrogenase",
"metabolites":{
"6pgl_c":1.0,
"g6p_c":-1.0,
"h_c":1.0,
"nadp_c":-1.0,
"nadph_c":1.0
},
"lower_bound":-1000.0,
"upper_bound":1000.0,
"gene_reaction_rule":"SK141_RS03865",
"subsystem":"Pentose Phosphate Pathway",
"notes":{
"original_bigg_ids":[
"G6PDH2r"
]
}
},
{
"id":"PPCDC",
"name":"Phosphopantothenoylcysteine decarboxylase",
"metabolites":{
"4ppcys_c":-1.0,
"co2_c":1.0,
"h_c":-1.0,
"pan4p_c":1.0
},
"lower_bound":0.0,
"upper_bound":1000.0,
"gene_reaction_rule":"SK141_RS03940",
"subsystem":"Cofactor and Prosthetic Group Biosynthesis",
"notes":{
"original_bigg_ids":[
"PPCDC"
]
}
},
{
"id":"PPNCL2",
"name":"Phosphopantothenate-cysteine ligase",
"metabolites":{
"4ppan_c":-1.0,
"4ppcys_c":1.0,
"cmp_c":1.0,
"ctp_c":-1.0,
"cys__L_c":-1.0,
"h_c":1.0,
"ppi_c":1.0
},
"lower_bound":0.0,
"upper_bound":1000.0,
"gene_reaction_rule":"SK141_RS03945",
"subsystem":"Cofactor and Prosthetic Group Biosynthesis",
"notes":{
"original_bigg_ids":[
"PPNCL2"
]
}
},
{
"id":"FTHFLi",
"name":"Formate-tetrahydrofolate ligase",
"metabolites":{
"10fthf_c":1.0,
"adp_c":1.0,
"atp_c":-1.0,
"for_c":-1.0,
"pi_c":1.0,
"thf_c":-1.0
},
"lower_bound":-1000.0,
"upper_bound":1000.0,
"gene_reaction_rule":"SK141_RS03950",
"notes":{
"original_bigg_ids":[
"FTHFL"
]
}
},
{
"id":"ADCS",
"name":"4-amino-4-deoxychorismate synthase",
"metabolites":{
"4adcho_c":1.0,
"chor_c":-1.0,
"gln__L_c":-1.0,
"glu__L_c":1.0
},
"lower_bound":0.0,
"upper_bound":1000.0,
"gene_reaction_rule":"(SK141_RS03970 or SK141_RS06910 or SK141_RS00625) and SK141_RS05980",
"subsystem":"Cofactor and Prosthetic Group Biosynthesis",
"notes":{
"original_bigg_ids":[
"ADCS"
]
}
},
{
"id":"GTPDPK",
"name":"GTP diphosphokinase",
"metabolites":{
"amp_c":1.0,
"atp_c":-1.0,
"gdptp_c":1.0,
"gtp_c":-1.0,
"h_c":1.0
},
"lower_bound":0.0,
"upper_bound":1000.0,
"gene_reaction_rule":"SK141_RS07450 or SK141_RS04005",
"subsystem":"Purine and Pyrimidine Biosynthesis",
"notes":{
"original_bigg_ids":[
"GTPDPK"
]
}
},
{
"id":"NADK",
"name":"NAD kinase",
"metabolites":{
"adp_c":1.0,
"atp_c":-1.0,
"h_c":1.0,
"nad_c":-1.0,
"nadp_c":1.0
},
"lower_bound":0.0,
"upper_bound":1000.0,
"gene_reaction_rule":"SK141_RS04010",
"notes":{
"original_bigg_ids":[
"NADK"
]
}
},
{
"id":"PTAr",
"name":"Phosphotransacetylase",
"metabolites":{
"accoa_c":-1.0,
"actp_c":1.0,
"coa_c":1.0,
"pi_c":-1.0
},
"lower_bound":-1000.0,
"upper_bound":1000.0,
"gene_reaction_rule":"SK141_RS04020",
"subsystem":"Pyruvate Metabolism",
"notes":{
"original_bigg_ids":[
"PTAr"
]
}
},
{
"id":"PGMT",
"name":"Phosphoglucomutase",
"metabolites":{
"g1p_c":-1.0,
"g6p_c":1.0
},
"lower_bound":-1000.0,
"upper_bound":1000.0,
"gene_reaction_rule":"SK141_RS04055",
"notes":{
"original_bigg_ids":[
"PGMT"
]
}
},
{
"id":"GLBRAN2",
"name":"1,4-alpha-glucan branching enzyme (glycogen -> bglycogen)",
"metabolites":{
"bglycogen_c":1.0,
"glycogen_c":-1.0
},
"lower_bound":-1000.0,
"upper_bound":1000.0,
"gene_reaction_rule":"SK141_RS04095",
"subsystem":"Glycolysis/Gluconeogenesis",
"notes":{
"original_bigg_ids":[
"GLBRAN2"
]
}
},
{
"id":"GLGC",
"name":"Glucose-1-phosphate adenylyltransferase",
"metabolites":{
"adpglc_c":1.0,
"atp_c":-1.0,
"g1p_c":-1.0,
"h_c":-1.0,
"ppi_c":1.0
},
"lower_bound":0.0,
"upper_bound":1000.0,
"gene_reaction_rule":"SK141_RS04100",
"notes":{
"original_bigg_ids":[
"GLGC"
]
}
},
{
"id":"GLCS1",
"name":"Glycogen synthase (ADPGlc)",
"metabolites":{
"adp_c":1.0,
"adpglc_c":-1.0,
"glycogen_c":1.0,
"h_c":1.0
},
"lower_bound":0.0,
"upper_bound":1000.0,
"gene_reaction_rule":"SK141_RS04110",
"subsystem":"Cell Envelope Biosynthesis",
"notes":{
"original_bigg_ids":[
"GLCS1"
]
}
},
{
"id":"ENO",
"name":"Enolase",
"metabolites":{
"2pg_c":-1.0,
"h2o_c":1.0,
"pep_c":1.0
},
"lower_bound":-1000.0,
"upper_bound":1000.0,
"gene_reaction_rule":"SK141_RS04135",
"notes":{
"original_bigg_ids":[
"ENO"
]
}
},
{
"id":"DHAPT",
"name":"Dihydroxyacetone phosphotransferase",
"metabolites":{
"dha_c":-1.0,
"dhap_c":1.0,
"pep_c":-1.0,
"pyr_c":1.0
},
"lower_bound":0.0,
"upper_bound":1000.0,
"gene_reaction_rule":"SK141_RS04185 and SK141_RS04190 and SK141_RS04195",
"subsystem":"Alternate Carbon Metabolism",
"notes":{
"original_bigg_ids":[
"DHAPT"
]
}
},
{
"id":"DHORTS",
"name":"Dihydroorotase",
"metabolites":{
"cbasp_c":1.0,
"dhor__S_c":-1.0,
"h2o_c":-1.0,
"h_c":1.0
},
"lower_bound":-1000.0,
"upper_bound":1000.0,
"gene_reaction_rule":"SK141_RS04225",
"subsystem":"Purine and Pyrimidine Biosynthesis",
"notes":{
"original_bigg_ids":[
"DHORTS"
]
}
},
{
"id":"AGDI_1",
"name":"Agmatine deiminase",
"metabolites":{
"Ncbmpts_c":1.0,
"agm_c":-1.0,
"h2o_c":-1.0,
"nh4_c":1.0
},
"lower_bound":0.0,
"upper_bound":1000.0,
"gene_reaction_rule":"SK141_RS04385",
"subsystem":"Amino acid metabolism: Proline and Arginine metabolism",
"notes":{
"original_bigg_ids":[
"AGDI"
]
}
},
{
"id":"SPMS",
"name":"Spermidine synthase",
"metabolites":{
"5mta_c":1.0,
"ametam_c":-1.0,
"h_c":1.0,
"ptrc_c":-1.0,
"spmd_c":1.0
},
"lower_bound":0.0,
"upper_bound":1000.0,
"gene_reaction_rule":"SK141_RS04400",
"notes":{
"original_bigg_ids":[
"SPMS"
]
}
},
{
"id":"SPRMS",
"name":"Spermine synthase",
"metabolites":{
"5mta_c":1.0,
"ametam_c":-1.0,
"h_c":1.0,
"spmd_c":-1.0,
"sprm_c":1.0
},
"lower_bound":0.0,
"upper_bound":1000.0,
"gene_reaction_rule":"SK141_RS04400",
"subsystem":"Spermidine Biosynthesis",
"notes":{
"original_bigg_ids":[
"SPRMS"
]
}
},
{
"id":"ARGDC",
"name":"Arginine decarboxylase",
"metabolites":{
"agm_c":1.0,
"arg__L_c":-1.0,
"co2_c":1.0,
"h_c":-1.0
},
"lower_bound":0.0,
"upper_bound":1000.0,
"gene_reaction_rule":"SK141_RS04405",
"subsystem":"Arginine and Proline Metabolism",
"notes":{
"original_bigg_ids":[
"ARGDC"
]
}
},
{
"id":"PRAIi",
"name":"Phosphoribosylanthranilate isomerase (irreversible)",
"metabolites":{
"2cpr5p_c":1.0,
"pran_c":-1.0
},
"lower_bound":-1000.0,
"upper_bound":1000.0,
"gene_reaction_rule":"SK141_RS04480 or SK141_RS06895",
"subsystem":"Tyrosine, Tryptophan, and Phenylalanine Metabolism",
"notes":{
"original_bigg_ids":[
"PRAI"
]
}
},
{
"id":"GHMT2r",
"name":"Glycine hydroxymethyltransferase, reversible",
"metabolites":{
"gly_c":1.0,
"h2o_c":1.0,
"mlthf_c":1.0,
"ser__L_c":-1.0,
"thf_c":-1.0
},
"lower_bound":-1000.0,
"upper_bound":0,
"gene_reaction_rule":"SK141_RS04530",
"notes":{
"original_bigg_ids":[
"GHMT2"
]
}
},
{
"id":"DURIK1",
"name":"Deoxyuridine kinase (ATP:Deoxyuridine)",
"metabolites":{
"adp_c":1.0,
"atp_c":-1.0,
"dump_c":1.0,
"duri_c":-1.0,
"h_c":1.0
},
"lower_bound":0.0,
"upper_bound":1000.0,
"gene_reaction_rule":"SK141_RS04555",
"subsystem":"Purine and Pyrimidine Biosynthesis",
"notes":{
"original_bigg_ids":[
"DURIK1"
]
}
},
{
"id":"TMDK1",
"name":"Thymidine kinase (ATP:thymidine)",
"metabolites":{
"adp_c":1.0,
"atp_c":-1.0,
"dtmp_c":1.0,
"h_c":1.0,
"thymd_c":-1.0
},
"lower_bound":0.0,
"upper_bound":1000.0,
"gene_reaction_rule":"SK141_RS04555",
"subsystem":"Purine and Pyrimidine Biosynthesis",
"notes":{
"original_bigg_ids":[
"TMDK1"
]
}
},
{
"id":"H4THDPS",
"name":"4-hydroxy-tetrahydrodipicolinate synthase",
"metabolites":{
"4hthdp_c":1.0,
"aspsa_c":-1.0,
"h2o_c":1.0,
"h_c":1.0,
"pyr_c":-1.0
},
"lower_bound":0.0,
"upper_bound":1000.0,
"gene_reaction_rule":"SK141_RS04570",
"subsystem":"Amino acid metabolism: Lysine biosynthesis",
"notes":{
"original_bigg_ids":[
"H4THDPS"
]
}
},
{
"id":"ASAD",
"name":"Aspartate-semialdehyde dehydrogenase",
"metabolites":{
"4pasp_c":1.0,
"aspsa_c":-1.0,
"h_c":1.0,
"nadp_c":-1.0,
"nadph_c":1.0,
"pi_c":-1.0
},
"lower_bound":-1000.0,
"upper_bound":1000.0,
"gene_reaction_rule":"SK141_RS04575",
"subsystem":"Amino Acid Metabolism",
"notes":{
"original_bigg_ids":[
"ASAD"
]
}
},
{
"id":"RNDR1",
"name":"Ribonucleoside-diphosphate reductase (ADP)",
"metabolites":{
"adp_c":-1.0,
"dadp_c":1.0,
"h2o_c":1.0,
"trdox_c":1.0,
"trdrd_c":-1.0
},
"lower_bound":0.0,
"upper_bound":1000.0,
"gene_reaction_rule":"SK141_RS04680 and SK141_RS04685 and SK141_RS08785",
"subsystem":"Purine and Pyrimidine Biosynthesis",
"notes":{
"original_bigg_ids":[
"RNDR1"
]
}
},
{
"id":"RNDR2",
"name":"Ribonucleoside-diphosphate reductase (GDP)",
"metabolites":{
"dgdp_c":1.0,
"gdp_c":-1.0,
"h2o_c":1.0,
"trdox_c":1.0,
"trdrd_c":-1.0
},
"lower_bound":0.0,
"upper_bound":1000.0,
"gene_reaction_rule":"SK141_RS04680 and SK141_RS04685 and SK141_RS08785",
"subsystem":"Purine and Pyrimidine Biosynthesis",
"notes":{
"original_bigg_ids":[
"RNDR2"
]
}
},
{
"id":"RNDR3",
"name":"Ribonucleoside-diphosphate reductase (CDP)",
"metabolites":{
"cdp_c":-1.0,
"dcdp_c":1.0,
"h2o_c":1.0,
"trdox_c":1.0,
"trdrd_c":-1.0
},
"lower_bound":0.0,
"upper_bound":1000.0,
"gene_reaction_rule":"SK141_RS04680 and SK141_RS04685 and SK141_RS08785",
"subsystem":"Purine and Pyrimidine Biosynthesis",
"notes":{
"original_bigg_ids":[
"RNDR3"
]
}
},
{
"id":"RNDR4",
"name":"Ribonucleoside-diphosphate reductase (UDP)",
"metabolites":{
"dudp_c":1.0,
"h2o_c":1.0,
"trdox_c":1.0,
"trdrd_c":-1.0,
"udp_c":-1.0
},
"lower_bound":0.0,
"upper_bound":1000.0,
"gene_reaction_rule":"SK141_RS04680 and SK141_RS04685 and SK141_RS08785",
"subsystem":"Purine and Pyrimidine Biosynthesis",
"notes":{
"original_bigg_ids":[
"RNDR4"
]
}
},
{
"id":"6PGALSZ",
"name":"6-phospho-beta-galactosidase",
"metabolites":{
"dgal6p_c":1.0,
"glc__D_c":1.0,
"h2o_c":-1.0,
"lac6p_c":-1.0
},
"lower_bound":0.0,
"upper_bound":1000.0,
"gene_reaction_rule":"SK141_RS04695",
"subsystem":"Galactose metabolism",
"notes":{
"original_bigg_ids":[
"6PGALSZ"
]
}
},
{
"id":"LACpts",
"name":"Lactose transport via PEP:Pyr PTS",
"metabolites":{
"lac6p_c":1.0,
"lcts_e":-1.0,
"pep_c":-1.0,
"pyr_c":1.0
},
"lower_bound":0.0,
"upper_bound":1000.0,
"gene_reaction_rule":"SK141_RS04665 and SK141_RS04670 and SK141_RS04700 and SK141_RS04705",
"subsystem":"Transport",
"notes":{
"original_bigg_ids":[
"LACpts"
]
}
},
{
"id":"TGBPA",
"name":"Tagatose-bisphosphate aldolase",
"metabolites":{
"dhap_c":1.0,
"g3p_c":1.0,
"tagdp__D_c":-1.0
},
"lower_bound":-1000.0,
"upper_bound":1000.0,
"gene_reaction_rule":"SK141_RS04715 or SK141_RS00305",
"notes":{
"original_bigg_ids":[
"TGBPA"
]
}
},
{
"id":"PFK_2",
"name":"Phosphofructokinase",
"metabolites":{
"adp_c":1.0,
"atp_c":-1.0,
"h_c":1.0,
"tag6p__D_c":-1.0,
"tagdp__D_c":1.0
},
"lower_bound":0.0,
"upper_bound":1000.0,
"gene_reaction_rule":"SK141_RS04720 or SK141_RS05005",
"notes":{
"original_bigg_ids":[
"PFK_2"
]
}
},
{
"id":"GAL6PI",
"name":"Galactose-6-phosphate isomerase",
"metabolites":{
"dgal6p_c":-1.0,
"tag6p__D_c":1.0
},
"lower_bound":-1000.0,
"upper_bound":1000.0,
"gene_reaction_rule":"SK141_RS04730 and SK141_RS04725",
"subsystem":"Galactose metabolism",
"notes":{
"original_bigg_ids":[
"GAL6PI"
]
}
},
{
"id":"AHCYSNS",
"name":"S-adenosylhomocysteine nucleosidase",
"metabolites":{
"ade_c":1.0,
"ahcys_c":-1.0,
"h2o_c":-1.0,
"rhcys_c":1.0
},
"lower_bound":0.0,
"upper_bound":1000.0,
"gene_reaction_rule":"SK141_RS04800",
"notes":{
"original_bigg_ids":[
"AHCYSNS"
]
}
},
{
"id":"MTAN",
"name":"Methylthioadenosine nucleosidase",
"metabolites":{
"5mta_c":-1.0,
"5mtr_c":1.0,
"ade_c":1.0,
"h2o_c":-1.0
},
"lower_bound":0.0,
"upper_bound":1000.0,
"gene_reaction_rule":"SK141_RS04800",
"subsystem":"Amino Acid Metabolism",
"notes":{
"original_bigg_ids":[
"MTAN"
]
}
},
{
"id":"ADPRDP",
"name":"ADPribose diphosphatase",
"metabolites":{
"adprib_c":-1.0,
"amp_c":1.0,
"h2o_c":-1.0,
"h_c":2.0,
"r5p_c":1.0
},
"lower_bound":0.0,
"upper_bound":1000.0,
"gene_reaction_rule":"SK141_RS04810",
"notes":{
"original_bigg_ids":[
"ADPRDP"
]
}
},
{
"id":"UAGDP",
"name":"UDP-N-acetylglucosamine diphosphorylase",
"metabolites":{
"acgam1p_c":-1.0,
"h_c":-1.0,
"ppi_c":1.0,
"uacgam_c":1.0,
"utp_c":-1.0
},
"lower_bound":0.0,
"upper_bound":1000.0,
"gene_reaction_rule":"SK141_RS04815",
"notes":{
"original_bigg_ids":[
"UAGDP"
]
}
},
{
"id":"G1PACT",
"name":"Glucosamine-1-phosphate N-acetyltransferase",
"metabolites":{
"accoa_c":-1.0,
"acgam1p_c":1.0,
"coa_c":1.0,
"gam1p_c":-1.0,
"h_c":1.0
},
"lower_bound":0.0,
"upper_bound":1000.0,
"gene_reaction_rule":"SK141_RS04815",
"subsystem":"Aminosugar Metabolism",
"notes":{
"original_bigg_ids":[
"G1PACT"
]
}
},
{
"id":"PGL",
"name":"6-phosphogluconolactonase",
"metabolites":{
"6pgc_c":1.0,
"6pgl_c":-1.0,
"h2o_c":-1.0,
"h_c":1.0
},
"lower_bound":0.0,
"upper_bound":1000.0,
"gene_reaction_rule":"SK141_RS04875",
"subsystem":"Exchange",
"notes":{
"original_bigg_ids":[
"PGL"
]
}
},
{
"id":"ATPS4r",
"name":"ATP synthase (four protons for one ATP)",
"metabolites":{
"adp_c":-1.0,
"atp_c":1.0,
"h2o_c":1.0,
"h_c":3.0,
"h_e":-4.0,
"pi_c":-1.0
},
"lower_bound":-1000.0,
"upper_bound":1000.0,
"gene_reaction_rule":"SK141_RS04880 and SK141_RS04885 and SK141_RS04890 and SK141_RS04895 and SK141_RS04900 and SK141_RS04905 and SK141_RS04910",
"subsystem":"Central Metabolism",
"notes":{
"original_bigg_ids":[
"ATPS4r"
]
}
},
{
"id":"GMPS2",
"name":"GMP synthase",
"metabolites":{
"amp_c":1.0,
"atp_c":-1.0,
"gln__L_c":-1.0,
"glu__L_c":1.0,
"gmp_c":1.0,
"h2o_c":-1.0,
"h_c":2.0,
"ppi_c":1.0,
"xmp_c":-1.0
},
"lower_bound":0.0,
"upper_bound":1000.0,
"gene_reaction_rule":"SK141_RS04935",
"subsystem":"Purine and Pyrimidine Biosynthesis",
"notes":{
"original_bigg_ids":[
"GMPS2"
]
}
},
{
"id":"UAGCVT",
"name":"UDP-N-acetylglucosamine 1-carboxyvinyltransferase",
"metabolites":{
"pep_c":-1.0,
"pi_c":1.0,
"uaccg_c":1.0,
"uacgam_c":-1.0
},
"lower_bound":0.0,
"upper_bound":1000.0,
"gene_reaction_rule":"SK141_RS04995 or SK141_RS01235",
"subsystem":"Carbohydrate Metabolism",
"notes":{
"original_bigg_ids":[
"UAGCVT"
]
}
},
{
"id":"PYK",
"name":"Pyruvate kinase",
"metabolites":{
"adp_c":-1.0,
"atp_c":1.0,
"h_c":-1.0,
"pep_c":-1.0,
"pyr_c":1.0
},
"lower_bound":0.0,
"upper_bound":1000.0,
"gene_reaction_rule":"SK141_RS05000",
"notes":{
"original_bigg_ids":[
"PYK"
]
}
},
{
"id":"PFK",
"name":"Phosphofructokinase",
"metabolites":{
"adp_c":1.0,
"atp_c":-1.0,
"f6p_c":-1.0,
"fdp_c":1.0,
"h_c":1.0
},
"lower_bound":0.0,
"upper_bound":1000.0,
"gene_reaction_rule":"SK141_RS05005",
"notes":{
"original_bigg_ids":[
"PFK"
]
}
},
{
"id":"PPC",
"name":"Phosphoenolpyruvate carboxylase",
"metabolites":{
"co2_c":-1.0,
"h2o_c":-1.0,
"h_c":1.0,
"oaa_c":1.0,
"pep_c":-1.0,
"pi_c":1.0
},
"lower_bound":0.0,
"upper_bound":1000.0,
"gene_reaction_rule":"SK141_RS05085",
"subsystem":"Anaplerotic Reactions",
"notes":{
"original_bigg_ids":[
"PPC"
]
}
},
{
"id":"DPCOAK",
"name":"Dephospho-CoA kinase",
"metabolites":{
"adp_c":1.0,
"atp_c":-1.0,
"coa_c":1.0,
"dpcoa_c":-1.0,
"h_c":1.0
},
"lower_bound":0.0,
"upper_bound":1000.0,
"gene_reaction_rule":"SK141_RS05150",
"subsystem":"Cofactor and Prosthetic Group Biosynthesis",
"notes":{
"original_bigg_ids":[
"DPCOAK"
]
}
},
{
"id":"PUNP1",
"name":"Purine-nucleoside phosphorylase (Adenosine)",
"metabolites":{
"ade_c":1.0,
"adn_c":-1.0,
"pi_c":-1.0,
"r1p_c":1.0
},
"lower_bound":-1000.0,
"upper_bound":1000.0,
"gene_reaction_rule":"SK141_RS05185 or SK141_RS05190",
"subsystem":"Purine and Pyrimidine Biosynthesis",
"notes":{
"original_bigg_ids":[
"PUNP1"
]
}
},
{
"id":"PUNP2",
"name":"Purine-nucleoside phosphorylase (Deoxyadenosine)",
"metabolites":{
"2dr1p_c":1.0,
"ade_c":1.0,
"dad_2_c":-1.0,
"pi_c":-1.0
},
"lower_bound":-1000.0,
"upper_bound":1000.0,
"gene_reaction_rule":"SK141_RS05185 or SK141_RS05190",
"subsystem":"Purine and Pyrimidine Biosynthesis",
"notes":{
"original_bigg_ids":[
"PUNP2"
]
}
},
{
"id":"PUNP3",
"name":"Purine-nucleoside phosphorylase (Guanosine)",
"metabolites":{
"gsn_c":-1.0,
"gua_c":1.0,
"pi_c":-1.0,
"r1p_c":1.0
},
"lower_bound":-1000.0,
"upper_bound":1000.0,
"gene_reaction_rule":"SK141_RS05185 or SK141_RS05190",
"subsystem":"Nucleotide Salvage Pathways",
"notes":{
"original_bigg_ids":[
"PUNP3"
]
}
},
{
"id":"PUNP4",
"name":"Purine-nucleoside phosphorylase (Deoxyguanosine)",
"metabolites":{
"2dr1p_c":1.0,
"dgsn_c":-1.0,
"gua_c":1.0,
"pi_c":-1.0
},
"lower_bound":-1000.0,
"upper_bound":1000.0,
"gene_reaction_rule":"SK141_RS05185 or SK141_RS05190",
"subsystem":"Nucleotide Salvage Pathways",
"notes":{
"original_bigg_ids":[
"PUNP4"
]
}
},
{
"id":"PUNP5",
"name":"Purine-nucleoside phosphorylase (Inosine)",
"metabolites":{
"hxan_c":1.0,
"ins_c":-1.0,
"pi_c":-1.0,
"r1p_c":1.0
},
"lower_bound":-1000.0,
"upper_bound":1000.0,
"gene_reaction_rule":"SK141_RS05185 or SK141_RS05190",
"subsystem":"Nucleotide Salvage Pathways",
"notes":{
"original_bigg_ids":[
"PUNP5"
]
}
},
{
"id":"PUNP6",
"name":"Purine-nucleoside phosphorylase (Deoxyinosine)",
"metabolites":{
"2dr1p_c":1.0,
"din_c":-1.0,
"hxan_c":1.0,
"pi_c":-1.0
},
"lower_bound":-1000.0,
"upper_bound":1000.0,
"gene_reaction_rule":"SK141_RS05185 or SK141_RS05190",
"subsystem":"Nucleotide Salvage Pathways",
"notes":{
"original_bigg_ids":[
"PUNP6"
]
}
},
{
"id":"PUNP7",
"name":"Purine-nucleoside phosphorylase (Xanthosine)",
"metabolites":{
"pi_c":-1.0,
"r1p_c":1.0,
"xan_c":1.0,
"xtsn_c":-1.0
},
"lower_bound":-1000.0,
"upper_bound":1000.0,
"gene_reaction_rule":"SK141_RS05185 or SK141_RS05190",
"subsystem":"Nucleotide Salvage Pathways",
"notes":{
"original_bigg_ids":[
"PUNP7"
]
}
},
{
"id":"PPM",
"name":"Phosphopentomutase",
"metabolites":{
"r1p_c":-1.0,
"r5p_c":1.0
},
"lower_bound":-1000.0,
"upper_bound":1000.0,
"gene_reaction_rule":"SK141_RS05200 or SK141_RS04055",
"subsystem":"Pentose Phosphate Pathway",
"notes":{
"original_bigg_ids":[
"PPM"
]
}
},
{
"id":"PPM2",
"name":"Phosphopentomutase 2 (deoxyribose)",
"metabolites":{
"2dr1p_c":-1.0,
"2dr5p_c":1.0
},
"lower_bound":-1000.0,
"upper_bound":1000.0,
"gene_reaction_rule":"SK141_RS05200",
"notes":{
"original_bigg_ids":[
"PPM2"
]
}
},
{
"id":"RPI",
"name":"Ribose-5-phosphate isomerase",
"metabolites":{
"r5p_c":-1.0,
"ru5p__D_c":1.0
},
"lower_bound":-1000.0,
"upper_bound":1000.0,
"gene_reaction_rule":"SK141_RS05205",
"notes":{
"original_bigg_ids":[
"RPI"
]
}
},
{
"id":"ALAD_L",
"name":"L-alanine dehydrogenase",
"metabolites":{
"ala__L_c":-1.0,
"h2o_c":-1.0,
"h_c":1.0,
"nad_c":-1.0,
"nadh_c":1.0,
"nh4_c":1.0,
"pyr_c":1.0
},
"lower_bound":0.0,
"upper_bound":1000.0,
"gene_reaction_rule":"SK141_RS05360",
"subsystem":"Energy Metabolism",
"notes":{
"original_bigg_ids":[
"ALAD_L"
]
}
},
{
"id":"UMPK",
"name":"UMP kinase",
"metabolites":{
"adp_c":1.0,
"atp_c":-1.0,
"udp_c":1.0,
"ump_c":-1.0
},
"lower_bound":-1000.0,
"upper_bound":1000.0,
"gene_reaction_rule":"SK141_RS05390",
"subsystem":"Purine and Pyrimidine Biosynthesis",
"notes":{
"original_bigg_ids":[
"UMPK"
]
}
},
{
"id":"DTMPK",
"name":"DTMP kinase",
"metabolites":{
"adp_c":1.0,
"atp_c":-1.0,
"dtdp_c":1.0,
"dtmp_c":-1.0
},
"lower_bound":-1000.0,
"upper_bound":1000.0,
"gene_reaction_rule":"SK141_RS05415",
"subsystem":"Purine and Pyrimidine Biosynthesis",
"notes":{
"original_bigg_ids":[
"DTMPK"
]
}
},
{
"id":"URIDK2r",
"name":"Uridylate kinase (dUMP)",
"metabolites":{
"adp_c":1.0,
"atp_c":-1.0,
"dudp_c":1.0,
"dump_c":-1.0
},
"lower_bound":-1000.0,
"upper_bound":1000.0,
"gene_reaction_rule":"SK141_RS05415",
"subsystem":"Nucleotide Metabolism",
"notes":{
"original_bigg_ids":[
"URIDK2r"
]
}
},
{
"id":"P5CR",
"name":"Pyrroline-5-carboxylate reductase",
"metabolites":{
"1pyr5c_c":-1.0,
"h_c":-2.0,
"nadp_c":1.0,
"nadph_c":-1.0,
"pro__L_c":1.0
},
"lower_bound":0.0,
"upper_bound":1000.0,
"gene_reaction_rule":"SK141_RS05420",
"subsystem":"Amino Acid Metabolism",
"notes":{
"original_bigg_ids":[
"P5CR"
]
}
},
{
"id":"G5SD",
"name":"Glutamate-5-semialdehyde dehydrogenase",
"metabolites":{
"glu5p_c":-1.0,
"glu5sa_c":1.0,
"h_c":-1.0,
"nadp_c":1.0,
"nadph_c":-1.0,
"pi_c":1.0
},
"lower_bound":0.0,
"upper_bound":1000.0,
"gene_reaction_rule":"SK141_RS05425",
"subsystem":"Exchange",
"notes":{
"original_bigg_ids":[
"G5SD"
]
}
},
{
"id":"GLU5K",
"name":"Glutamate 5-kinase",
"metabolites":{
"adp_c":1.0,
"atp_c":-1.0,
"glu5p_c":1.0,
"glu__L_c":-1.0
},
"lower_bound":0.0,
"upper_bound":1000.0,
"gene_reaction_rule":"SK141_RS05430",
"subsystem":"Amino Acid Metabolism",
"notes":{
"original_bigg_ids":[
"GLU5K"
]
}
},
{
"id":"NTPTP1",
"name":"Nucleoside triphosphate tripolyhydrolase",
"metabolites":{
"dgsn_c":1.0,
"dgtp_c":-1.0,
"h2o_c":-1.0,
"pppi_c":1.0
},
"lower_bound":0.0,
"upper_bound":1000.0,
"gene_reaction_rule":"SK141_RS05485",
"subsystem":"Nucleotide Salvage Pathway",
"notes":{
"original_bigg_ids":[
"NTPTP1"
]
}
},
{
"id":"CHORM",
"name":"Chorismate mutase",
"metabolites":{
"chor_c":-1.0,
"pphn_c":1.0
},
"lower_bound":0.0,
"upper_bound":1000.0,
"gene_reaction_rule":"SK141_RS05600",
"subsystem":"Tyrosine, Tryptophan, and Phenylalanine Metabolism",
"notes":{
"original_bigg_ids":[
"CHORM"
]
}
},
{
"id":"CBPS",
"name":"Carbamoyl-phosphate synthase (glutamine-hydrolysing)",
"metabolites":{
"adp_c":2.0,
"atp_c":-2.0,
"cbp_c":1.0,
"gln__L_c":-1.0,
"glu__L_c":1.0,
"h2o_c":-1.0,
"h_c":2.0,
"hco3_c":-1.0,
"pi_c":1.0
},
"lower_bound":0.0,
"upper_bound":1000.0,
"gene_reaction_rule":"SK141_RS05630 and SK141_RS05635",
"notes":{
"original_bigg_ids":[
"CBPS"
]
}
},
{
"id":"ASPCT",
"name":"Aspartate carbamoyltransferase",
"metabolites":{
"asp__L_c":-1.0,
"cbasp_c":1.0,
"cbp_c":-1.0,
"h_c":1.0,
"pi_c":1.0
},
"lower_bound":0.0,
"upper_bound":1000.0,
"gene_reaction_rule":"SK141_RS05640",
"notes":{
"original_bigg_ids":[
"ASPCT"
]
}
},
{
"id":"FRUpts",
"name":"D-fructose transport via PEP:Pyr PTS",
"metabolites":{
"f1p_c":1.0,
"fru_e":-1.0,
"pep_c":-1.0,
"pyr_c":1.0
},
"lower_bound":0.0,
"upper_bound":1000.0,
"gene_reaction_rule":"SK141_RS04665 and SK141_RS04670 and SK141_RS05745",
"subsystem":"Fructose and Mannose Metabolism",
"notes":{
"original_bigg_ids":[
"FRUpts"
]
}
},
{
"id":"FRUK",
"name":"Fructose-1-phosphate kinase",
"metabolites":{
"adp_c":1.0,
"atp_c":-1.0,
"f1p_c":-1.0,
"fdp_c":1.0,
"h_c":1.0
},
"lower_bound":0.0,
"upper_bound":1000.0,
"gene_reaction_rule":"SK141_RS05750",
"subsystem":"Fructose and Mannose Metabolism",
"notes":{
"original_bigg_ids":[
"FRUK"
]
}
},
{
"id":"TRDR",
"name":"Thioredoxin reductase (NADPH)",
"metabolites":{
"h_c":-1.0,
"nadp_c":1.0,
"nadph_c":-1.0,
"trdox_c":-1.0,
"trdrd_c":1.0
},
"lower_bound":0.0,
"upper_bound":1000.0,
"gene_reaction_rule":"SK141_RS05805",
"notes":{
"original_bigg_ids":[
"TRDR"
]
}
},
{
"id":"PYDXS",
"name":"Pyridoxal 5-phosphate synthase",
"metabolites":{
"g3p_c":-1.0,
"gln__L_c":-1.0,
"glu__L_c":1.0,
"h2o_c":3.0,
"h_c":1.0,
"pi_c":1.0,
"pydx5p_c":1.0,
"ru5p__D_c":-1.0
},
"lower_bound":0.0,
"upper_bound":1000.0,
"gene_reaction_rule":"SK141_RS05850 and SK141_RS05855",
"subsystem":"Vitamin B6 metabolism",
"notes":{
"original_bigg_ids":[
"PYDXS"
]
}
},
{
"id":"NADHPO",
"name":"NADH peroxidase",
"metabolites":{
"h2o2_c":-1.0,
"h2o_c":2.0,
"h_c":-1.0,
"nad_c":1.0,
"nadh_c":-1.0
},
"lower_bound":0.0,
"upper_bound":0.0,
"gene_reaction_rule":"SK141_RS05860",
"subsystem":"Exchange",
"notes":{
"original_bigg_ids":[
"NPR"
]
}
},
{
"id":"SUCD1",
"name":"Succinate dehydrogenase",
"metabolites":{
"fad_c":-1.0,
"fadh2_c":1.0,
"fum_c":1.0,
"succ_c":-1.0
},
"lower_bound":-1000.0,
"upper_bound":1000.0,
"gene_reaction_rule":"SK141_RS08400 or SK141_RS08405 or SK141_RS05870 or SK141_RS05875",
"subsystem":"Citric Acid Cycle",
"notes":{
"original_bigg_ids":[
"SUCD1"
]
}
},
{
"id":"CYSTGL",
"name":"Cystathionine g lyase",
"metabolites":{
"2obut_c":1.0,
"cys__L_c":1.0,
"cyst__L_c":-1.0,
"h2o_c":-1.0,
"nh4_c":1.0
},
"lower_bound":0.0,
"upper_bound":1000.0,
"gene_reaction_rule":"SK141_RS05945",
"subsystem":"Exchange",
"notes":{
"original_bigg_ids":[
"CYSTGL"
]
}
},
{
"id":"CYSDS",
"name":"Cysteine Desulfhydrase",
"metabolites":{
"cys__L_c":-1.0,
"h2o_c":-1.0,
"h2s_c":1.0,
"nh4_c":1.0,
"pyr_c":1.0
},
"lower_bound":0.0,
"upper_bound":1000.0,
"gene_reaction_rule":"SK141_RS05945",
"subsystem":"Cysteine Metabolism",
"notes":{
"original_bigg_ids":[
"TRPAS1"
]
}
},
{
"id":"CYSTL",
"name":"Cystathionine b-lyase",
"metabolites":{
"cyst__L_c":-1.0,
"h2o_c":-1.0,
"hcys__L_c":1.0,
"nh4_c":1.0,
"pyr_c":1.0
},
"lower_bound":0.0,
"upper_bound":1000.0,
"gene_reaction_rule":"SK141_RS05945",
"notes":{
"original_bigg_ids":[
"CYSTL"
]
}
},
{
"id":"TMDS",
"name":"Thymidylate synthase",
"metabolites":{
"dhf_c":1.0,
"dtmp_c":1.0,
"dump_c":-1.0,
"mlthf_c":-1.0
},
"lower_bound":0.0,
"upper_bound":1000.0,
"gene_reaction_rule":"SK141_RS05965",
"notes":{
"original_bigg_ids":[
"TMDS"
]
}
},
{
"id":"HEX1",
"name":"Hexokinase (D-glucose:ATP)",
"metabolites":{
"adp_c":1.0,
"atp_c":-1.0,
"g6p_c":1.0,
"glc__D_c":-1.0,
"h_c":1.0
},
"lower_bound":0.0,
"upper_bound":1000.0,
"gene_reaction_rule":"SK141_RS05970",
"notes":{
"original_bigg_ids":[
"HEX1"
]
}
},
{
"id":"NADS1",
"name":"NAD synthase (nh3)",
"metabolites":{
"amp_c":1.0,
"atp_c":-1.0,
"dnad_c":-1.0,
"h_c":1.0,
"nad_c":1.0,
"nh4_c":-1.0,
"ppi_c":1.0
},
"lower_bound":0.0,
"upper_bound":1000.0,
"gene_reaction_rule":"SK141_RS06020",
"notes":{
"original_bigg_ids":[
"NADS1"
]
}
},
{
"id":"NAPRT",
"name":"NAPRTase (rev)",
"metabolites":{
"h_c":-1.0,
"nac_c":-1.0,
"nicrnt_c":1.0,
"ppi_c":1.0,
"prpp_c":-1.0
},
"lower_bound":-1000.0,
"upper_bound":1000.0,
"gene_reaction_rule":"SK141_RS06025",
"subsystem":"NAD Biosynthesis",
"notes":{
"original_bigg_ids":[
"NAPRTr"
]
}
},
{
"id":"UAMAS",
"name":"UDP-N-acetylmuramoyl-L-alanine synthetase",
"metabolites":{
"adp_c":1.0,
"ala__L_c":-1.0,
"atp_c":-1.0,
"h_c":1.0,
"pi_c":1.0,
"uama_c":1.0,
"uamr_c":-1.0
},
"lower_bound":0.0,
"upper_bound":1000.0,
"gene_reaction_rule":"SK141_RS06070",
"subsystem":"Amino Acid Metabolism",
"notes":{
"original_bigg_ids":[
"UAMAS"
]
}
},
{
"id":"CYSTA",
"name":"Cysteine transaminase",
"metabolites":{
"akg_c":-1.0,
"cys__L_c":-1.0,
"glu__L_c":1.0,
"mercppyr_c":1.0
},
"lower_bound":0.0,
"upper_bound":1000.0,
"gene_reaction_rule":"SK141_RS06085 or SK141_RS06200 or SK141_RS01115",
"subsystem":"Cysteine Metabolism",
"notes":{
"original_bigg_ids":[
"CYSTA"
]
}
},
{
"id":"ASPTA",
"name":"Aspartate transaminase",
"metabolites":{
"akg_c":-1.0,
"asp__L_c":-1.0,
"glu__L_c":1.0,
"oaa_c":1.0
},
"lower_bound":-1000.0,
"upper_bound":1000.0,
"gene_reaction_rule":"SK141_RS06085 or SK141_RS06200 or SK141_RS01115",
"notes":{
"original_bigg_ids":[
"ASPTA"
]
}
},
{
"id":"PHETA1",
"name":"Phenylalanine transaminase",
"metabolites":{
"akg_c":-1.0,
"glu__L_c":1.0,
"phe__L_c":-1.0,
"phpyr_c":1.0
},
"lower_bound":-1000.0,
"upper_bound":1000.0,
"gene_reaction_rule":"SK141_RS06085 or SK141_RS06200 or SK141_RS01115",
"subsystem":"Tyrosine, Tryptophan, and Phenylalanine Metabolism",
"notes":{
"original_bigg_ids":[
"PHETA1"
]
}
},
{
"id":"TYRTA",
"name":"Tyrosine transaminase",
"metabolites":{
"34hpp_c":1.0,
"akg_c":-1.0,
"glu__L_c":1.0,
"tyr__L_c":-1.0
},
"lower_bound":-1000.0,
"upper_bound":1000.0,
"gene_reaction_rule":"SK141_RS06085 or SK141_RS06200 or SK141_RS01115",
"notes":{
"original_bigg_ids":[
"TYRTA"
]
}
},
{
"id":"UAAGLS1_1",
"name":"UDP N acetylmuramoyl L alanyl D glutamate lysine synthetase alpha glutamate ",
"metabolites":{
"adp_c":1.0,
"atp_c":-1.0,
"h_c":2.0,
"lys__L_c":-1.0,
"pi_c":1.0,
"uAgl_c":1.0,
"uamag_c":-1.0
},
"lower_bound":0.0,
"upper_bound":1000.0,
"gene_reaction_rule":"SK141_RS06105",
"subsystem":"Cplx Carb",
"notes":{
"original_bigg_ids":[
"UAAGLS1"
]
}
},
{
"id":"PPA",
"name":"Inorganic diphosphatase",
"metabolites":{
"h2o_c":-1.0,
"h_c":1.0,
"pi_c":2.0,
"ppi_c":-1.0
},
"lower_bound":0.0,
"upper_bound":1000.0,
"gene_reaction_rule":"SK141_RS06130",
"notes":{
"original_bigg_ids":[
"PPA"
]
}
},
{
"id":"UAG2E",
"name":"UDP-N-acetylglucosamine 2-epimerase",
"metabolites":{
"uacgam_c":-1.0,
"uacmam_c":1.0
},
"lower_bound":-1000.0,
"upper_bound":1000.0,
"gene_reaction_rule":"SK141_RS06170",
"notes":{
"original_bigg_ids":[
"UAG2E"
]
}
},
{
"id":"UAG2EMA",
"name":"UDP-N-acetyl-D-glucosamine 2-epimerase (Hydrolysis)",
"metabolites":{
"acmana_c":1.0,
"h2o_c":-1.0,
"h_c":1.0,
"uacgam_c":-1.0,
"udp_c":1.0
},
"lower_bound":-1000.0,
"upper_bound":1000.0,
"gene_reaction_rule":"SK141_RS06170",
"notes":{
"original_bigg_ids":[
"UAG2EMA"
]
}
},
{
"id":"H4THDPR",
"name":"4-hydroxy-tetrahydrodipicolinate reductase",
"metabolites":{
"4hthdp_c":-1.0,
"h2o_c":1.0,
"h_c":-1.0,
"nadp_c":1.0,
"nadph_c":-1.0,
"thdp_c":1.0
},
"lower_bound":0.0,
"upper_bound":1000.0,
"gene_reaction_rule":"SK141_RS06260",
"subsystem":"Amino acid metabolism: Lysine biosynthesis",
"notes":{
"original_bigg_ids":[
"H4THDPR"
]
}
},
{
"id":"PGAMT",
"name":"Phosphoglucosamine mutase",
"metabolites":{
"gam1p_c":-1.0,
"gam6p_c":1.0
},
"lower_bound":-1000.0,
"upper_bound":1000.0,
"gene_reaction_rule":"SK141_RS06275",
"subsystem":"Cell Envelope Biosynthesis",
"notes":{
"original_bigg_ids":[
"PGAMT"
]
}
},
{
"id":"FOLR2",
"name":"Folate reductase",
"metabolites":{
"dhf_c":1.0,
"fol_c":-1.0,
"nadp_c":1.0,
"nadph_c":-1.0
},
"lower_bound":-1000.0,
"upper_bound":1000.0,
"gene_reaction_rule":"SK141_RS07480 or SK141_RS06335",
"subsystem":"Folate Metabolism",
"notes":{
"original_bigg_ids":[
"DHFOR2"
]
}
},
{
"id":"CYTK1",
"name":"Cytidylate kinase (CMP)",
"metabolites":{
"adp_c":1.0,
"atp_c":-1.0,
"cdp_c":1.0,
"cmp_c":-1.0
},
"lower_bound":-1000.0,
"upper_bound":1000.0,
"gene_reaction_rule":"SK141_RS06340",
"subsystem":"Purine and Pyrimidine Biosynthesis",
"notes":{
"original_bigg_ids":[
"CYTK1"
]
}
},
{
"id":"CYTK2",
"name":"Cytidylate kinase (dCMP)",
"metabolites":{
"adp_c":1.0,
"atp_c":-1.0,
"dcdp_c":1.0,
"dcmp_c":-1.0
},
"lower_bound":-1000.0,
"upper_bound":1000.0,
"gene_reaction_rule":"SK141_RS06340",
"subsystem":"Purine and Pyrimidine Biosynthesis",
"notes":{
"original_bigg_ids":[
"CYTK2"
]
}
},
{
"id":"UDPG4E",
"name":"UDPglucose 4-epimerase",
"metabolites":{
"udpg_c":-1.0,
"udpgal_c":1.0
},
"lower_bound":-1000.0,
"upper_bound":1000.0,
"gene_reaction_rule":"SK141_RS06355",
"notes":{
"original_bigg_ids":[
"UDPG4E"
]
}
},
{
"id":"PGM",
"name":"Phosphoglycerate mutase",
"metabolites":{
"2pg_c":-1.0,
"3pg_c":1.0
},
"lower_bound":-1000.0,
"upper_bound":1000.0,
"gene_reaction_rule":"SK141_RS06430",
"notes":{
"original_bigg_ids":[
"PGM"
]
}
},
{
"id":"UGLDDS1",
"name":"UDP N acetylmuramoyl L alanyl D glutamyl L lysyl D alanyl D alanine synthetase alpha glutamate ",
"metabolites":{
"adp_c":1.0,
"alaala_c":-1.0,
"atp_c":-1.0,
"pi_c":1.0,
"uAgl_c":-1.0,
"uAgla_c":1.0
},
"lower_bound":0.0,
"upper_bound":1000.0,
"gene_reaction_rule":"SK141_RS06520",
"subsystem":"Exchange",
"notes":{
"original_bigg_ids":[
"UGLDDS1"
]
}
},
{
"id":"ALAALAr",
"name":"D-alanine-D-alanine ligase (reversible)",
"metabolites":{
"adp_c":1.0,
"ala__D_c":-2.0,
"alaala_c":1.0,
"atp_c":-1.0,
"h_c":1.0,
"pi_c":1.0
},
"lower_bound":-1000.0,
"upper_bound":1000.0,
"gene_reaction_rule":"SK141_RS06525",
"subsystem":"Alanine and Aspartate Metabolism",
"notes":{
"original_bigg_ids":[
"ALAALAr"
]
}
},
{
"id":"AMANAPEr",
"name":"N-acetylmannosamine 6-phosphate epimerase",
"metabolites":{
"acgam6p_c":1.0,
"acmanap_c":-1.0
},
"lower_bound":-1000.0,
"upper_bound":1000.0,
"gene_reaction_rule":"SK141_RS06590",
"notes":{
"original_bigg_ids":[
"AMANAPEr"
]
}
},
{
"id":"ALAR",
"name":"Alanine racemase",
"metabolites":{
"ala__D_c":1.0,
"ala__L_c":-1.0
},
"lower_bound":-1000.0,
"upper_bound":1000.0,
"gene_reaction_rule":"SK141_RS06610",
"notes":{
"original_bigg_ids":[
"ALAR"
]
}
},
{
"id":"ACPS1",
"name":"Acyl-carrier protein synthase",
"metabolites":{
"ACP_c":1.0,
"apoACP_c":-1.0,
"coa_c":-1.0,
"h_c":1.0,
"pap_c":1.0
},
"lower_bound":0.0,
"upper_bound":1000.0,
"gene_reaction_rule":"SK141_RS06615",
"notes":{
"original_bigg_ids":[
"ACPS1"
]
}
},
{
"id":"DDPA",
"name":"3-deoxy-D-arabino-heptulosonate 7-phosphate synthetase",
"metabolites":{
"2dda7p_c":1.0,
"e4p_c":-1.0,
"h2o_c":-1.0,
"pep_c":-1.0,
"pi_c":1.0
},
"lower_bound":0.0,
"upper_bound":1000.0,
"gene_reaction_rule":"SK141_RS06620 or SK141_RS06625",
"subsystem":"Tyrosine, Tryptophan, and Phenylalanine Metabolism",
"notes":{
"original_bigg_ids":[
"DDPA"
]
}
},
{
"id":"TRPS1",
"name":"Tryptophan synthase (indoleglycerol phosphate)",
"metabolites":{
"3ig3p_c":-1.0,
"g3p_c":1.0,
"h2o_c":1.0,
"ser__L_c":-1.0,
"trp__L_c":1.0
},
"lower_bound":0.0,
"upper_bound":1000.0,
"gene_reaction_rule":"SK141_RS06885 and (SK141_RS06890 or SK141_RS06925)",
"subsystem":"Tyrosine, Tryptophan, and Phenylalanine Metabolism",
"notes":{
"original_bigg_ids":[
"TRPS1"
]
}
},
{
"id":"IGPS",
"name":"Indole-3-glycerol-phosphate synthase",
"metabolites":{
"2cpr5p_c":-1.0,
"3ig3p_c":1.0,
"co2_c":1.0,
"h2o_c":1.0,
"h_c":-1.0
},
"lower_bound":0.0,
"upper_bound":1000.0,
"gene_reaction_rule":"SK141_RS06900",
"subsystem":"Tyrosine, Tryptophan, and Phenylalanine Metabolism",
"notes":{
"original_bigg_ids":[
"IGPS"
]
}
},
{
"id":"ANPRT",
"name":"Anthranilate phosphoribosyltransferase",
"metabolites":{
"anth_c":-1.0,
"ppi_c":1.0,
"pran_c":1.0,
"prpp_c":-1.0
},
"lower_bound":0.0,
"upper_bound":1000.0,
"gene_reaction_rule":"SK141_RS06905",
"subsystem":"Tyrosine, Tryptophan, and Phenylalanine Metabolism",
"notes":{
"original_bigg_ids":[
"ANPRT"
]
}
},
{
"id":"ANS",
"name":"Anthranilate synthase",
"metabolites":{
"anth_c":1.0,
"chor_c":-1.0,
"gln__L_c":-1.0,
"glu__L_c":1.0,
"h_c":1.0,
"pyr_c":1.0
},
"lower_bound":0.0,
"upper_bound":1000.0,
"gene_reaction_rule":"SK141_RS06910 and SK141_RS06915",
"subsystem":"Tyrosine, Tryptophan, and Phenylalanine Metabolism",
"notes":{
"original_bigg_ids":[
"ANS"
]
}
},
{
"id":"GALT",
"name":"Galactose 1 phosphate uridylyltransferase",
"metabolites":{
"gal1p_c":-1.0,
"h_c":-1.0,
"ppi_c":1.0,
"udpgal_c":1.0,
"utp_c":-1.0
},
"lower_bound":0,
"upper_bound":1000.0,
"gene_reaction_rule":"SK141_RS06990",
"subsystem":"Exchange",
"notes":{
"original_bigg_ids":[
"GALT"
]
}
},
{
"id":"BACCL",
"name":"Biotin acetyl CoA carboxylase ligase",
"metabolites":{
"atp_c":-1.0,
"btamp_c":1.0,
"btn_c":-1.0,
"h_c":-1.0,
"ppi_c":1.0
},
"lower_bound":0.0,
"upper_bound":1000.0,
"gene_reaction_rule":"SK141_RS07130",
"notes":{
"original_bigg_ids":[
"BACCL"
]
}
},
{
"id":"MANpts",
"name":"D-mannose transport via PEP:Pyr PTS",
"metabolites":{
"man6p_c":1.0,
"man_e":-1.0,
"pep_c":-1.0,
"pyr_c":1.0
},
"lower_bound":0.0,
"upper_bound":1000.0,
"gene_reaction_rule":"SK141_RS01025 and SK141_RS01030 and SK141_RS01035 and SK141_RS04665 and SK141_RS04670",
"subsystem":"Fructose and Mannose Metabolism",
"notes":{
"original_bigg_ids":[
"MANpts"
]
}
},
{
"id":"FOLD3",
"name":"Dihydropteroate synthase",
"metabolites":{
"2ahhmd_c":-1.0,
"4abz_c":-1.0,
"dhpt_c":1.0,
"ppi_c":1.0
},
"lower_bound":0.0,
"upper_bound":1000.0,
"gene_reaction_rule":"SK141_RS01055",
"subsystem":"Folate Metabolism",
"notes":{
"original_bigg_ids":[
"DHPS3"
]
}
},
{
"id":"DHFS",
"name":"Dihydrofolate synthase",
"metabolites":{
"adp_c":1.0,
"atp_c":-1.0,
"dhf_c":1.0,
"dhpt_c":-1.0,
"glu__L_c":-1.0,
"h_c":1.0,
"pi_c":1.0
},
"lower_bound":0.0,
"upper_bound":1000.0,
"gene_reaction_rule":"SK141_RS08655 or SK141_RS01060",
"notes":{
"original_bigg_ids":[
"DHFS"
]
}
},
{
"id":"GTPCI",
"name":"GTP cyclohydrolase I",
"metabolites":{
"ahdt_c":1.0,
"for_c":1.0,
"gtp_c":-1.0,
"h2o_c":-1.0,
"h_c":1.0
},
"lower_bound":-1000.0,
"upper_bound":1000.0,
"gene_reaction_rule":"SK141_RS01065",
"subsystem":"Vitamins &amp; Cofactor Biosynthesis",
"notes":{
"original_bigg_ids":[
"GTPCI"
]
}
},
{
"id":"ASNN",
"name":"L-asparaginase",
"metabolites":{
"asn__L_c":-1.0,
"asp__L_c":1.0,
"h2o_c":-1.0,
"nh4_c":1.0
},
"lower_bound":0.0,
"upper_bound":1000.0,
"gene_reaction_rule":"SK141_RS01095",
"subsystem":"Nitrogen Metabolism",
"notes":{
"original_bigg_ids":[
"ASNN"
]
}
},
{
"id":"RPE",
"name":"Ribulose 5-phosphate 3-epimerase",
"metabolites":{
"ru5p__D_c":-1.0,
"xu5p__D_c":1.0
},
"lower_bound":-1000.0,
"upper_bound":1000.0,
"gene_reaction_rule":"SK141_RS01160",
"notes":{
"original_bigg_ids":[
"RPE"
]
}
},
{
"id":"TMDPK",
"name":"Thiamine diphosphokinase",
"metabolites":{
"amp_c":1.0,
"atp_c":-1.0,
"h_c":1.0,
"thm_c":-1.0,
"thmpp_c":1.0
},
"lower_bound":0.0,
"upper_bound":1000.0,
"gene_reaction_rule":"SK141_RS01165",
"subsystem":"Cofactor and Prosthetic Group Biosynthesis",
"notes":{
"original_bigg_ids":[
"TMDPK"
]
}
},
{
"id":"DAPDC",
"name":"Diaminopimelate decarboxylase",
"metabolites":{
"26dap__M_c":-1.0,
"co2_c":1.0,
"h_c":-1.0,
"lys__L_c":1.0
},
"lower_bound":0.0,
"upper_bound":1000.0,
"gene_reaction_rule":"SK141_RS01185",
"notes":{
"original_bigg_ids":[
"DAPDC"
]
}
},
{
"id":"ASNS2",
"name":"Asparagine synthetase",
"metabolites":{
"amp_c":1.0,
"asn__L_c":1.0,
"asp__L_c":-1.0,
"atp_c":-1.0,
"h_c":1.0,
"nh4_c":-1.0,
"ppi_c":1.0
},
"lower_bound":0.0,
"upper_bound":1000.0,
"gene_reaction_rule":"SK141_RS01215",
"subsystem":"Alanine and Aspartate Metabolism",
"notes":{
"original_bigg_ids":[
"ASNS2"
]
}
},
{
"id":"PTPATi",
"name":"Pantetheine-phosphate adenylyltransferase",
"metabolites":{
"atp_c":-1.0,
"dpcoa_c":1.0,
"h_c":-1.0,
"pan4p_c":-1.0,
"ppi_c":1.0
},
"lower_bound":0.0,
"upper_bound":1000.0,
"gene_reaction_rule":"SK141_RS01225",
"subsystem":"Cofactor and Prosthetic Group Biosynthesis",
"notes":{
"original_bigg_ids":[
"PTPATi"
]
}
},
{
"id":"PAPPT1",
"name":"Phospho N acetylmuramoyl pentapeptide transferase alpha glutamate ",
"metabolites":{
"uAgla_c":-1.0,
"uaAgla_c":1.0,
"udcpp_c":-1.0,
"ump_c":1.0
},
"lower_bound":0.0,
"upper_bound":1000.0,
"gene_reaction_rule":"SK141_RS01405",
"subsystem":"Exchange",
"notes":{
"original_bigg_ids":[
"PAPPT1"
]
}
},
{
"id":"TREpts",
"name":"Trehalose transport via PEP:Pyr PTS",
"metabolites":{
"pep_c":-1.0,
"pyr_c":1.0,
"tre6p_c":1.0,
"tre_e":-1.0
},
"lower_bound":0.0,
"upper_bound":1000.0,
"gene_reaction_rule":"SK141_RS04665 and SK141_RS04670 and SK141_RS01420",
"subsystem":"Transport",
"notes":{
"original_bigg_ids":[
"TREpts"
]
}
},
{
"id":"TRE6PH",
"name":"Trehalose-6-phosphate hydrolase",
"metabolites":{
"g6p_c":1.0,
"glc__D_c":1.0,
"h2o_c":-1.0,
"tre6p_c":-1.0
},
"lower_bound":0.0,
"upper_bound":1000.0,
"gene_reaction_rule":"SK141_RS01425",
"subsystem":"Carbohydrate Metabolism",
"notes":{
"original_bigg_ids":[
"TRE6PH"
]
}
},
{
"id":"GLUR",
"name":"Glutamate racemase",
"metabolites":{
"glu__D_c":-1.0,
"glu__L_c":1.0
},
"lower_bound":-1000.0,
"upper_bound":1000.0,
"gene_reaction_rule":"SK141_RS01435",
"notes":{
"original_bigg_ids":[
"GLUR"
]
}
},
{
"id":"IMPD",
"name":"IMP dehydrogenase",
"metabolites":{
"h2o_c":-1.0,
"h_c":1.0,
"imp_c":-1.0,
"nad_c":-1.0,
"nadh_c":1.0,
"xmp_c":1.0
},
"lower_bound":0.0,
"upper_bound":1000.0,
"gene_reaction_rule":"SK141_RS09460",
"subsystem":"Purine and Pyrimidine Biosynthesis",
"notes":{
"original_bigg_ids":[
"IMPD"
]
}
},
{
"id":"PGK",
"name":"Phosphoglycerate kinase",
"metabolites":{
"13dpg_c":1.0,
"3pg_c":-1.0,
"adp_c":1.0,
"atp_c":-1.0
},
"lower_bound":-1000.0,
"upper_bound":1000.0,
"gene_reaction_rule":"SK141_RS01515",
"notes":{
"original_bigg_ids":[
"PGK"
]
}
},
{
"id":"GLNS",
"name":"Glutamine synthetase",
"metabolites":{
"adp_c":1.0,
"atp_c":-1.0,
"gln__L_c":1.0,
"glu__L_c":-1.0,
"h_c":1.0,
"nh4_c":-1.0,
"pi_c":1.0
},
"lower_bound":0.0,
"upper_bound":1000.0,
"gene_reaction_rule":"SK141_RS01530",
"subsystem":"Nitrogen Metabolism",
"notes":{
"original_bigg_ids":[
"GLNS"
]
}
},
{
"id":"CTPS1",
"name":"CTP synthase  NH3 ",
"metabolites":{
"adp_c":1.0,
"atp_c":-1.0,
"ctp_c":1.0,
"h_c":2.0,
"nh4_c":-1.0,
"pi_c":1.0,
"utp_c":-1.0
},
"lower_bound":0.0,
"upper_bound":1000.0,
"gene_reaction_rule":"SK141_RS01710",
"notes":{
"original_bigg_ids":[
"CTPS1"
]
}
},
{
"id":"CTPS2",
"name":"CTP synthase (glutamine)",
"metabolites":{
"adp_c":1.0,
"atp_c":-1.0,
"ctp_c":1.0,
"gln__L_c":-1.0,
"glu__L_c":1.0,
"h2o_c":-1.0,
"h_c":2.0,
"pi_c":1.0,
"utp_c":-1.0
},
"lower_bound":0.0,
"upper_bound":1000.0,
"gene_reaction_rule":"SK141_RS01710",
"subsystem":"Exchange",
"notes":{
"original_bigg_ids":[
"CTPS2"
]
}
},
{
"id":"THRS",
"name":"Threonine synthase",
"metabolites":{
"h2o_c":-1.0,
"phom_c":-1.0,
"pi_c":1.0,
"thr__L_c":1.0
},
"lower_bound":0.0,
"upper_bound":1000.0,
"gene_reaction_rule":"SK141_RS00745",
"notes":{
"original_bigg_ids":[
"THRS"
]
}
},
{
"id":"AGDC",
"name":"N-acetylglucosamine-6-phosphate deacetylase",
"metabolites":{
"ac_c":1.0,
"acgam6p_c":-1.0,
"gam6p_c":1.0,
"h2o_c":-1.0
},
"lower_bound":-1000.0,
"upper_bound":1000.0,
"gene_reaction_rule":"SK141_RS00780",
"subsystem":"Carbohydrate Metabolism",
"notes":{
"original_bigg_ids":[
"AGDC_r"
]
}
},
{
"id":"ACKr",
"name":"Acetate kinase",
"metabolites":{
"ac_c":-1.0,
"actp_c":1.0,
"adp_c":1.0,
"atp_c":-1.0
},
"lower_bound":-1000.0,
"upper_bound":1000.0,
"gene_reaction_rule":"SK141_RS00835",
"subsystem":"Pyruvate Metabolism",
"notes":{
"original_bigg_ids":[
"ACKr"
]
}
},
{
"id":"TKT1",
"name":"Transketolase",
"metabolites":{
"g3p_c":1.0,
"r5p_c":-1.0,
"s7p_c":1.0,
"xu5p__D_c":-1.0
},
"lower_bound":-1000.0,
"upper_bound":1000.0,
"gene_reaction_rule":"SK141_RS00860",
"subsystem":"Pentose Phosphate Pathway",
"notes":{
"original_bigg_ids":[
"TKT1"
]
}
},
{
"id":"TKT2",
"name":"Transketolase",
"metabolites":{
"e4p_c":-1.0,
"f6p_c":1.0,
"g3p_c":1.0,
"xu5p__D_c":-1.0
},
"lower_bound":-1000.0,
"upper_bound":1000.0,
"gene_reaction_rule":"SK141_RS00860",
"notes":{
"original_bigg_ids":[
"TKT2"
]
}
},
{
"id":"ACALD",
"name":"Acetaldehyde dehydrogenase (acetylating)",
"metabolites":{
"acald_c":-1.0,
"accoa_c":1.0,
"coa_c":-1.0,
"h_c":1.0,
"nad_c":-1.0,
"nadh_c":1.0
},
"lower_bound":-1000,
"upper_bound":1000.0,
"gene_reaction_rule":"SK141_RS00880",
"subsystem":"Pyruvate Metabolism",
"notes":{
"original_bigg_ids":[
"ACALDi"
]
}
},
{
"id":"GAPD",
"name":"Glyceraldehyde-3-phosphate dehydrogenase",
"metabolites":{
"13dpg_c":1.0,
"g3p_c":-1.0,
"h_c":1.0,
"nad_c":-1.0,
"nadh_c":1.0,
"pi_c":-1.0
},
"lower_bound":-1000.0,
"upper_bound":1000.0,
"gene_reaction_rule":"SK141_RS00905",
"notes":{
"original_bigg_ids":[
"GAPD"
]
}
},
{
"id":"ADSS",
"name":"Adenylosuccinate synthase",
"metabolites":{
"asp__L_c":-1.0,
"dcamp_c":1.0,
"gdp_c":1.0,
"gtp_c":-1.0,
"h_c":2.0,
"imp_c":-1.0,
"pi_c":1.0
},
"lower_bound":0.0,
"upper_bound":1000.0,
"gene_reaction_rule":"SK141_RS00100",
"subsystem":"Purine and Pyrimidine Biosynthesis",
"notes":{
"original_bigg_ids":[
"ADSS"
]
}
},
{
"id":"DUTPDP",
"name":"DUTP diphosphatase",
"metabolites":{
"dump_c":1.0,
"dutp_c":-1.0,
"h2o_c":-1.0,
"h_c":1.0,
"ppi_c":1.0
},
"lower_bound":0.0,
"upper_bound":1000.0,
"gene_reaction_rule":"SK141_RS00110",
"subsystem":"Nucleotide Metabolism",
"notes":{
"original_bigg_ids":[
"DUTPDP"
]
}
},
{
"id":"HCO3E",
"name":"HCO3 equilibration reaction",
"metabolites":{
"co2_c":-1.0,
"h2o_c":-1.0,
"h_c":1.0,
"hco3_c":1.0
},
"lower_bound":-1000.0,
"upper_bound":1000.0,
"gene_reaction_rule":"SK141_RS00130",
"notes":{
"original_bigg_ids":[
"HCO3E"
]
}
},
{
"id":"PRPPS",
"name":"Phosphoribosylpyrophosphate synthetase",
"metabolites":{
"amp_c":1.0,
"atp_c":-1.0,
"h_c":1.0,
"prpp_c":1.0,
"r5p_c":-1.0
},
"lower_bound":0,
"upper_bound":1000.0,
"gene_reaction_rule":"SK141_RS03995 or SK141_RS00135",
"notes":{
"original_bigg_ids":[
"PRPPS"
]
}
},
{
"id":"ADAPAT",
"name":"E N-acetyl-L,L-diaminopimelate aminotransferase",
"metabolites":{
"akg_c":1.0,
"glu__L_c":-1.0,
"n6all26d_c":1.0,
"nal2a6o_c":-1.0
},
"lower_bound":-1000.0,
"upper_bound":1000.0,
"gene_reaction_rule":"SK141_RS00160",
"subsystem":"Lysine Biosynthesis",
"notes":{
"original_bigg_ids":[
"ADAPAT"
]
}
},
{
"id":"PRASCSi",
"name":"Phosphoribosylaminoimidazolesuccinocarboxamide synthase",
"metabolites":{
"25aics_c":1.0,
"5aizc_c":-1.0,
"adp_c":1.0,
"asp__L_c":-1.0,
"atp_c":-1.0,
"h_c":1.0,
"pi_c":1.0
},
"lower_bound":-1000.0,
"upper_bound":1000.0,
"gene_reaction_rule":"SK141_RS00210",
"subsystem":"Purine and Pyrimidine Biosynthesis",
"notes":{
"original_bigg_ids":[
"PRASCS"
]
}
},
{
"id":"GLUPRT",
"name":"Glutamine phosphoribosyldiphosphate amidotransferase",
"metabolites":{
"gln__L_c":-1.0,
"glu__L_c":1.0,
"h2o_c":-1.0,
"ppi_c":1.0,
"pram_c":1.0,
"prpp_c":-1.0
},
"lower_bound":0.0,
"upper_bound":1000.0,
"gene_reaction_rule":"SK141_RS00220",
"subsystem":"Purine and Pyrimidine Biosynthesis",
"notes":{
"original_bigg_ids":[
"GLUPRT"
]
}
},
{
"id":"PRAIS",
"name":"Phosphoribosylaminoimidazole synthase",
"metabolites":{
"adp_c":1.0,
"air_c":1.0,
"atp_c":-1.0,
"fpram_c":-1.0,
"h_c":2.0,
"pi_c":1.0
},
"lower_bound":0.0,
"upper_bound":1000.0,
"gene_reaction_rule":"SK141_RS00225",
"notes":{
"original_bigg_ids":[
"PRAIS"
]
}
},
{
"id":"GARFT",
"name":"Phosphoribosylglycinamide formyltransferase",
"metabolites":{
"10fthf_c":-1.0,
"fgam_c":1.0,
"gar_c":-1.0,
"h_c":1.0,
"thf_c":1.0
},
"lower_bound":-1000.0,
"upper_bound":1000.0,
"gene_reaction_rule":"SK141_RS00230",
"notes":{
"original_bigg_ids":[
"GARFT"
]
}
},
{
"id":"PRAGSr",
"name":"Phosphoribosylglycinamide synthase",
"metabolites":{
"adp_c":1.0,
"atp_c":-1.0,
"gar_c":1.0,
"gly_c":-1.0,
"h_c":1.0,
"pi_c":1.0,
"pram_c":-1.0
},
"lower_bound":0.0,
"upper_bound":1000.0,
"gene_reaction_rule":"SK141_RS00245",
"subsystem":"Purine and Pyrimidine Biosynthesis",
"notes":{
"original_bigg_ids":[
"PRAGS"
]
}
},
{
"id":"AIRCr",
"name":"Phosphoribosylaminoimidazole carboxylase",
"metabolites":{
"5aizc_c":1.0,
"air_c":-1.0,
"co2_c":-1.0,
"h_c":1.0
},
"lower_bound":0.0,
"upper_bound":1000.0,
"gene_reaction_rule":"SK141_RS00250 and SK141_RS00255",
"subsystem":"Exchange",
"notes":{
"original_bigg_ids":[
"AIRC"
]
}
},
{
"id":"ADSL1r",
"name":"Adenylsuccinate lyase",
"metabolites":{
"amp_c":1.0,
"dcamp_c":-1.0,
"fum_c":1.0
},
"lower_bound":0.0,
"upper_bound":1000.0,
"gene_reaction_rule":"SK141_RS00265",
"subsystem":"Purine and Pyrimidine Biosynthesis",
"notes":{
"original_bigg_ids":[
"ADSL1"
]
}
},
{
"id":"ADSL2r",
"name":"Adenylosuccinate lyase",
"metabolites":{
"25aics_c":-1.0,
"aicar_c":1.0,
"fum_c":1.0
},
"lower_bound":-1000.0,
"upper_bound":1000.0,
"gene_reaction_rule":"SK141_RS00265",
"subsystem":"Purine and Pyrimidine Biosynthesis",
"notes":{
"original_bigg_ids":[
"ADSL2r"
]
}
},
{
"id":"ACGALpts",
"name":"N acetylgalactosamine PTS",
"metabolites":{
"acgal6p_c":1.0,
"acgala_e":-1.0,
"pep_c":-1.0,
"pyr_c":1.0
},
"lower_bound":0.0,
"upper_bound":1000.0,
"gene_reaction_rule":"SK141_RS02475 and SK141_RS00280 and SK141_RS00285 and SK141_RS00290 and SK141_RS00295",
"subsystem":"Transport",
"notes":{
"original_bigg_ids":[
"ACGALpts"
]
}
},
{
"id":"ACGAL6PI",
"name":"Galactosamine-6-phosphate isomerase",
"metabolites":{
"acgal6p_c":-1.0,
"tag6p__D_c":1.0
},
"lower_bound":0.0,
"upper_bound":1000.0,
"gene_reaction_rule":"SK141_RS00300",
"subsystem":"Alternate Carbon Metabolism",
"notes":{
"original_bigg_ids":[
"ACGAL6PI"
]
}
},
{
"id":"GALS4",
"name":"A galactosidase  stachyose ",
"metabolites":{
"gal_c":1.0,
"h2o_c":-1.0,
"raffin_c":1.0,
"stchs_c":-1.0
},
"lower_bound":0.0,
"upper_bound":1000.0,
"gene_reaction_rule":"SK141_RS07120",
"subsystem":"S_Carbohydrates_and_related_molecules",
"notes":{
"original_bigg_ids":[
"GALS4"
]
}
},
{
"id":"GALM",
"name":"Aldose 1 epimerase",
"metabolites":{
"a_gal__D_c":1.0,
"gal_c":-1.0
},
"lower_bound":-1000.0,
"upper_bound":1000.0,
"gene_reaction_rule":"SK141_RS00310",
"subsystem":"Exchange",
"notes":{
"original_bigg_ids":[
"GALM"
]
}
},
{
"id":"MALTATr",
"name":"Maltose O-acetyltransferase",
"metabolites":{
"accoa_c":-1.0,
"acmalt_c":1.0,
"coa_c":1.0,
"malt_c":-1.0
},
"lower_bound":0.0,
"upper_bound":1000.0,
"gene_reaction_rule":"SK141_RS00360",
"notes":{
"original_bigg_ids":[
"MALTAT"
]
}
},
{
"id":"DHAD1",
"name":"Dihydroxy-acid dehydratase (2,3-dihydroxy-3-methylbutanoate)",
"metabolites":{
"23dhmb_c":-1.0,
"3mob_c":1.0,
"h2o_c":1.0
},
"lower_bound":0.0,
"upper_bound":1000.0,
"gene_reaction_rule":"SK141_RS00445",
"notes":{
"original_bigg_ids":[
"DHAD1"
]
}
},
{
"id":"DHAD2",
"name":"Dihydroxy-acid dehydratase (2,3-dihydroxy-3-methylpentanoate)",
"metabolites":{
"23dhmp_c":-1.0,
"3mop_c":1.0,
"h2o_c":1.0
},
"lower_bound":0.0,
"upper_bound":1000.0,
"gene_reaction_rule":"SK141_RS00445",
"subsystem":"Valine, Leucine, and Isoleucine Metabolism",
"notes":{
"original_bigg_ids":[
"DHAD2"
]
}
},
{
"id":"GLCP",
"name":"Glycogen phosphorylase",
"metabolites":{
"g1p_c":1.0,
"glycogen_c":-1.0,
"pi_c":-1.0
},
"lower_bound":0.0,
"upper_bound":1000.0,
"gene_reaction_rule":"SK141_RS00540",
"subsystem":"Exchange",
"notes":{
"original_bigg_ids":[
"GLCP"
]
}
},
{
"id":"THPAT",
"name":"L-2,3,4,5-tetrahydrodipicolinate N2-acetyltransferase",
"metabolites":{
"accoa_c":-1.0,
"coa_c":1.0,
"h2o_c":-1.0,
"nal2a6o_c":1.0,
"thdp_c":-1.0
},
"lower_bound":0.0,
"upper_bound":1000.0,
"gene_reaction_rule":"SK141_RS00565",
"subsystem":"Lysine Biosynthesis",
"notes":{
"original_bigg_ids":[
"THPAT"
]
}
},
{
"id":"GALUi",
"name":"UTP-glucose-1-phosphate uridylyltransferase (irreversible)",
"metabolites":{
"g1p_c":-1.0,
"h_c":-1.0,
"ppi_c":1.0,
"udpg_c":1.0,
"utp_c":-1.0
},
"lower_bound":0.0,
"upper_bound":1000.0,
"gene_reaction_rule":"SK141_RS00605",
"notes":{
"original_bigg_ids":[
"GALUi"
]
}
},
{
"id":"G3PD2",
"name":"Glycerol-3-phosphate dehydrogenase (NADP)",
"metabolites":{
"dhap_c":1.0,
"glyc3p_c":-1.0,
"h_c":1.0,
"nadp_c":-1.0,
"nadph_c":1.0
},
"lower_bound":-1000.0,
"upper_bound":1000.0,
"gene_reaction_rule":"SK141_RS00610",
"notes":{
"original_bigg_ids":[
"G3PD2"
]
}
},
{
"id":"PGI",
"name":"Glucose-6-phosphate isomerase",
"metabolites":{
"f6p_c":1.0,
"g6p_c":-1.0
},
"lower_bound":-1000.0,
"upper_bound":1000.0,
"gene_reaction_rule":"SK141_RS00635",
"notes":{
"original_bigg_ids":[
"PGI"
]
}
},
{
"id":"XPPT",
"name":"Xanthine phosphoribosyltransferase",
"metabolites":{
"ppi_c":1.0,
"prpp_c":-1.0,
"xan_c":-1.0,
"xmp_c":1.0
},
"lower_bound":0.0,
"upper_bound":1000.0,
"gene_reaction_rule":"SK141_RS00045",
"subsystem":"Nucleotide Metabolism",
"notes":{
"original_bigg_ids":[
"XPPT"
]
}
},
{
"id":"HXPRT",
"name":"Hypoxanthine phosphoribosyltransferase (Hypoxanthine)",
"metabolites":{
"hxan_c":-1.0,
"imp_c":1.0,
"ppi_c":1.0,
"prpp_c":-1.0
},
"lower_bound":0.0,
"upper_bound":1000.0,
"gene_reaction_rule":"SK141_RS00045",
"subsystem":"Purine and Pyrimidine Biosynthesis",
"notes":{
"original_bigg_ids":[
"HXPRT"
]
}
},
{
"id":"GUAPRT",
"name":"Guanine phosphoribosyltransferase",
"metabolites":{
"gmp_c":1.0,
"gua_c":-1.0,
"ppi_c":1.0,
"prpp_c":-1.0
},
"lower_bound":0.0,
"upper_bound":1000.0,
"gene_reaction_rule":"SK141_RS00045",
"subsystem":"Purine and Pyrimidine Biosynthesis",
"notes":{
"original_bigg_ids":[
"GUAPRT"
]
}
},
{
"id":"ADPT",
"name":"Adenine phosphoribosyltransferase",
"metabolites":{
"ade_c":-1.0,
"amp_c":1.0,
"ppi_c":1.0,
"prpp_c":-1.0
},
"lower_bound":0.0,
"upper_bound":1000.0,
"gene_reaction_rule":"SK141_RS00045 or SK141_RS01840",
"subsystem":"Purine and Pyrimidine Biosynthesis",
"notes":{
"original_bigg_ids":[
"ADPT"
]
}
},
{
"id":"CMPA_1",
"name":"N-carbamoylputrescine amidase",
"metabolites":{
"Ncbmpts_c":-1.0,
"co2_c":1.0,
"h2o_c":-1.0,
"h_c":-2.0,
"nh4_c":1.0,
"ptrc_c":1.0
},
"lower_bound":0.0,
"upper_bound":1000.0,
"gene_reaction_rule":"SK141_RS04380",
"subsystem":"Amino acid metabolism: Proline and Arginine metabolism",
"notes":{
"original_bigg_ids":[
"CMPA"
]
}
},
{
"id":"PRFGS",
"name":"Phosphoribosylformylglycinamidine synthase",
"metabolites":{
"adp_c":1.0,
"atp_c":-1.0,
"fgam_c":-1.0,
"fpram_c":1.0,
"gln__L_c":-1.0,
"glu__L_c":1.0,
"h2o_c":-1.0,
"h_c":1.0,
"pi_c":1.0
},
"lower_bound":0.0,
"upper_bound":1000.0,
"gene_reaction_rule":"SK141_RS00215",
"notes":{
"original_bigg_ids":[
"PRFGS"
]
}
},
{
"id":"AICART",
"name":"Phosphoribosylaminoimidazolecarboxamide formyltransferase",
"metabolites":{
"10fthf_c":-1.0,
"aicar_c":-1.0,
"fprica_c":1.0,
"thf_c":1.0
},
"lower_bound":-1000.0,
"upper_bound":1000.0,
"gene_reaction_rule":"SK141_RS00240",
"notes":{
"original_bigg_ids":[
"AICART"
]
}
},
{
"id":"IMPC",
"name":"IMP cyclohydrolase",
"metabolites":{
"fprica_c":1.0,
"h2o_c":-1.0,
"imp_c":-1.0
},
"lower_bound":-1000.0,
"upper_bound":1000.0,
"gene_reaction_rule":"SK141_RS00240",
"subsystem":"Purine and Pyrimidine Biosynthesis",
"notes":{
"original_bigg_ids":[
"IMPC"
]
}
},
{
"id":"NNATr",
"name":"Nicotinate-nucleotide adenylyltransferase",
"metabolites":{
"atp_c":-1.0,
"dnad_c":1.0,
"h_c":-1.0,
"nicrnt_c":-1.0,
"ppi_c":1.0
},
"lower_bound":0.0,
"upper_bound":1000.0,
"gene_reaction_rule":"SK141_RS09190",
"subsystem":"Vitamins &amp; Cofactor Biosynthesis",
"notes":{
"original_bigg_ids":[
"NNATr"
]
}
},
{
"id":"RNMK",
"name":"Ribosylnicotinamide kinase",
"metabolites":{
"adp_c":1.0,
"atp_c":-1.0,
"h_c":1.0,
"nmn_c":1.0,
"rnam_c":-1.0
},
"lower_bound":0.0,
"upper_bound":1000.0,
"gene_reaction_rule":"SK141_RS09190",
"subsystem":"Cofactor and Prosthetic Group Biosynthesis",
"notes":{
"original_bigg_ids":[
"RNMK"
]
}
},
{
"id":"ADCL",
"name":"4-aminobenzoate synthase",
"metabolites":{
"4abz_c":1.0,
"4adcho_c":-1.0,
"h_c":1.0,
"pyr_c":1.0
},
"lower_bound":0.0,
"upper_bound":1000.0,
"gene_reaction_rule":"SK141_RS05980",
"notes":{
"original_bigg_ids":[
"ADCL"
]
}
},
{
"id":"DHNPA_1",
"name":"Dihydroneopterin aldolase",
"metabolites":{
"2ahhmp_c":1.0,
"dhnpt_c":-1.0,
"gcald_c":1.0
},
"lower_bound":0.0,
"upper_bound":1000.0,
"gene_reaction_rule":"SK141_RS01070",
"subsystem":"Folate Metabolism",
"notes":{
"original_bigg_ids":[
"DHNPA"
]
}
},
{
"id":"HPPK",
"name":"2-amino-4-hydroxy-6-hydroxymethyldihydropteridine diphosphokinase",
"metabolites":{
"2ahhmd_c":1.0,
"2ahhmp_c":-1.0,
"amp_c":1.0,
"atp_c":-1.0,
"h_c":1.0
},
"lower_bound":0.0,
"upper_bound":1000.0,
"gene_reaction_rule":"SK141_RS01070",
"subsystem":"Folate Metabolism",
"notes":{
"original_bigg_ids":[
"HPPK"
]
}
},
{
"id":"CHLPCTD",
"name":"Choline phosphate cytididyltransferase",
"metabolites":{
"cdpchol_c":1.0,
"cholp_c":-1.0,
"ctp_c":-1.0,
"h_c":-1.0,
"ppi_c":1.0
},
"lower_bound":0.0,
"upper_bound":1000.0,
"gene_reaction_rule":"SK141_RS04755",
"subsystem":"S_Phospholipid_Biosynthesis",
"notes":{
"original_bigg_ids":[
"CHLPCTD"
]
}
},
{
"id":"CHOLK",
"name":"Choline kinase",
"metabolites":{
"adp_c":1.0,
"atp_c":-1.0,
"chol_c":-1.0,
"cholp_c":1.0,
"h_c":1.0
},
"lower_bound":0.0,
"upper_bound":1000.0,
"gene_reaction_rule":"SK141_RS04765",
"subsystem":"S_Phospholipid_Biosynthesis",
"notes":{
"original_bigg_ids":[
"CHOLK"
]
}
},
{
"id":"NTD4",
"name":"5'-nucleotidase (CMP)",
"metabolites":{
"cmp_c":-1.0,
"cytd_c":1.0,
"h2o_c":-1.0,
"pi_c":1.0
},
"lower_bound":0.0,
"upper_bound":1000.0,
"gene_reaction_rule":"SK141_RS09110",
"subsystem":"Nucleotide Salvage Pathway",
"notes":{
"original_bigg_ids":[
"NTD4"
]
}
},
{
"id":"NTD2",
"name":"5'-nucleotidase (UMP)",
"metabolites":{
"h2o_c":-1.0,
"pi_c":1.0,
"ump_c":-1.0,
"uri_c":1.0
},
"lower_bound":0.0,
"upper_bound":1000.0,
"gene_reaction_rule":"SK141_RS09110",
"subsystem":"Nucleotide Salvage Pathway",
"notes":{
"original_bigg_ids":[
"NTD2"
]
}
},
{
"id":"NTD3",
"name":"5'-nucleotidase (dCMP)",
"metabolites":{
"dcmp_c":-1.0,
"dcyt_c":1.0,
"h2o_c":-1.0,
"pi_c":1.0
},
"lower_bound":0.0,
"upper_bound":1000.0,
"gene_reaction_rule":"SK141_RS09110",
"subsystem":"Nucleotide Salvage Pathway",
"notes":{
"original_bigg_ids":[
"NTD3"
]
}
},
{
"id":"NTD1",
"name":"5'-nucleotidase (dUMP)",
"metabolites":{
"dump_c":-1.0,
"duri_c":1.0,
"h2o_c":-1.0,
"pi_c":1.0
},
"lower_bound":0.0,
"upper_bound":1000.0,
"gene_reaction_rule":"SK141_RS09110",
"subsystem":"Nucleotide Salvage Pathway",
"notes":{
"original_bigg_ids":[
"NTD1"
]
}
},
{
"id":"NTD5",
"name":"5'-nucleotidase (dTMP)",
"metabolites":{
"dtmp_c":-1.0,
"h2o_c":-1.0,
"pi_c":1.0,
"thymd_c":1.0
},
"lower_bound":0.0,
"upper_bound":1000.0,
"gene_reaction_rule":"SK141_RS09110",
"subsystem":"Nucleotide Salvage Pathway",
"notes":{
"original_bigg_ids":[
"NTD5"
]
}
},
{
"id":"NTD8",
"name":"5'-nucleotidase (dGMP)",
"metabolites":{
"dgmp_c":-1.0,
"dgsn_c":1.0,
"h2o_c":-1.0,
"pi_c":1.0
},
"lower_bound":0.0,
"upper_bound":1000.0,
"gene_reaction_rule":"SK141_RS09110",
"subsystem":"Nucleotide Salvage Pathway",
"notes":{
"original_bigg_ids":[
"NTD8"
]
}
},
{
"id":"NTD9",
"name":"5'-nucleotidase (GMP)",
"metabolites":{
"gmp_c":-1.0,
"gsn_c":1.0,
"h2o_c":-1.0,
"pi_c":1.0
},
"lower_bound":0.0,
"upper_bound":1000.0,
"gene_reaction_rule":"SK141_RS09110",
"subsystem":"Nucleotide Salvage Pathway",
"notes":{
"original_bigg_ids":[
"NTD9"
]
}
},
{
"id":"NTD10",
"name":"5'-nucleotidase (XMP)",
"metabolites":{
"h2o_c":-1.0,
"pi_c":1.0,
"xmp_c":-1.0,
"xtsn_c":1.0
},
"lower_bound":0.0,
"upper_bound":1000.0,
"gene_reaction_rule":"SK141_RS09110",
"subsystem":"Nucleotide Salvage Pathway",
"notes":{
"original_bigg_ids":[
"NTD10"
]
}
},
{
"id":"NTD11",
"name":"5'-nucleotidase (IMP)",
"metabolites":{
"h2o_c":-1.0,
"imp_c":-1.0,
"ins_c":1.0,
"pi_c":1.0
},
"lower_bound":0.0,
"upper_bound":1000.0,
"gene_reaction_rule":"SK141_RS09110",
"subsystem":"Nucleotide Salvage Pathway",
"notes":{
"original_bigg_ids":[
"NTD11"
]
}
},
{
"id":"NTD7",
"name":"5'-nucleotidase (AMP)",
"metabolites":{
"adn_c":1.0,
"amp_c":-1.0,
"h2o_c":-1.0,
"pi_c":1.0
},
"lower_bound":0.0,
"upper_bound":1000.0,
"gene_reaction_rule":"SK141_RS09110",
"subsystem":"Nucleotide Salvage Pathway",
"notes":{
"original_bigg_ids":[
"NTD7"
]
}
},
{
"id":"NTD6",
"name":"5'-nucleotidase (dAMP)",
"metabolites":{
"dad_2_c":1.0,
"damp_c":-1.0,
"h2o_c":-1.0,
"pi_c":1.0
},
"lower_bound":0.0,
"upper_bound":1000.0,
"gene_reaction_rule":"SK141_RS09110",
"subsystem":"Nucleotide Salvage Pathway",
"notes":{
"original_bigg_ids":[
"NTD6"
]
}
},
{
"id":"PGGT2",
"name":"Peptidoglycan glycosyltransferase",
"metabolites":{
"PG_c":1.0,
"uaaAgla_c":-1.0,
"udcpdp_c":1.0
},
"lower_bound":0.0,
"upper_bound":1000.0,
"gene_reaction_rule":"SK141_RS06535",
"subsystem":"Exchange",
"notes":{
"original_bigg_ids":[
"PGGT2"
]
}
},
{
"id":"CA2abc",
"name":"Calcium transport via ABC system",
"metabolites":{
"adp_c":1.0,
"atp_c":-1.0,
"ca2_c":1.0,
"ca2_e":-1.0,
"h2o_c":-1.0,
"h_c":1.0,
"pi_c":1.0
},
"lower_bound":0.0,
"upper_bound":1000.0,
"gene_reaction_rule":"SK141_RS06235",
"subsystem":"Transport",
"notes":{
"original_bigg_ids":[
"CA2abc"
]
}
},
{
"id":"MNabc",
"name":"Manganese transport via ABC system",
"metabolites":{
"adp_c":1.0,
"atp_c":-1.0,
"h2o_c":-1.0,
"h_c":1.0,
"mn2_c":1.0,
"mn2_e":-1.0,
"pi_c":1.0
},
"lower_bound":0.0,
"upper_bound":1000.0,
"gene_reaction_rule":"SK141_RS07415 and SK141_RS07420 and SK141_RS07425",
"subsystem":"Transport",
"notes":{
"original_bigg_ids":[
"MNabc"
]
}
},
{
"id":"CD2abc1",
"name":"Cadmium transport out via ABC system",
"metabolites":{
"adp_c":1.0,
"atp_c":-1.0,
"cd2_c":-1.0,
"cd2_e":1.0,
"h2o_c":-1.0,
"h_c":1.0,
"pi_c":1.0
},
"lower_bound":0.0,
"upper_bound":1000.0,
"gene_reaction_rule":"SK141_RS02160 or SK141_RS06375",
"subsystem":"Transport",
"notes":{
"original_bigg_ids":[
"CD2abc1"
]
}
},
{
"id":"FE3abc",
"name":"Iron (III) transport via ABC system",
"metabolites":{
"adp_c":1.0,
"atp_c":-1.0,
"fe3_c":1.0,
"fe3_e":-1.0,
"h2o_c":-1.0,
"h_c":1.0,
"pi_c":1.0
},
"lower_bound":0.0,
"upper_bound":1000.0,
"gene_reaction_rule":"SK141_RS08435 and SK141_RS08440 and SK141_RS08445",
"subsystem":"Transport",
"notes":{
"original_bigg_ids":[
"FCCabc"
]
}
},
{
"id":"FE2t",
"name":"Iron  II  transport",
"metabolites":{
"fe2_c":1.0,
"fe2_e":-1.0
},
"lower_bound":0.0,
"upper_bound":1000.0,
"gene_reaction_rule":"SK141_RS08780",
"subsystem":"S_Transport__Extracellular",
"notes":{
"original_bigg_ids":[
"FE2t"
]
}
},
{
"id":"Kt1",
"name":"Potassium transport via uniport (facilitated diffusion)",
"metabolites":{
"k_c":1.0,
"k_e":-1.0
},
"lower_bound":0.0,
"upper_bound":1000.0,
"gene_reaction_rule":"SK141_RS01285 or SK141_RS00400",
"subsystem":"Transport",
"notes":{
"original_bigg_ids":[
"Kt1"
]
}
},
{
"id":"MG2abc",
"name":"Magnesium transport via ABC system",
"metabolites":{
"adp_c":1.0,
"atp_c":-1.0,
"h2o_c":-1.0,
"h_c":1.0,
"mg2_c":1.0,
"mg2_e":-1.0,
"pi_c":1.0
},
"lower_bound":0.0,
"upper_bound":1000.0,
"gene_reaction_rule":"SK141_RS08685",
"subsystem":"Transport",
"notes":{
"original_bigg_ids":[
"MG2abc"
]
}
},
{
"id":"METabc",
"name":"L-methionine transport via ABC system",
"metabolites":{
"adp_c":1.0,
"atp_c":-1.0,
"h2o_c":-1.0,
"h_c":1.0,
"met__L_c":1.0,
"met__L_e":-1.0,
"pi_c":1.0
},
"lower_bound":0.0,
"upper_bound":1000.0,
"gene_reaction_rule":"(SK141_RS08325 or SK141_RS08830) and SK141_RS08815 and (SK141_RS08335 or SK141_RS08820 or SK141_RS00380)",
"subsystem":"Transport",
"notes":{
"original_bigg_ids":[
"METabc"
]
}
},
{
"id":"ADEt2",
"name":"Adenine transport in via proton symport",
"metabolites":{
"ade_c":1.0,
"ade_e":-1.0,
"h_c":1.0,
"h_e":-1.0
},
"lower_bound":-1000.0,
"upper_bound":1000.0,
"gene_reaction_rule":"",
"subsystem":"Transport",
"notes":{
"original_bigg_ids":[
"ADEt2"
]
}
},
{
"id":"URAt2",
"name":"Uracil transport in via proton symport",
"metabolites":{
"h_c":1.0,
"h_e":-1.0,
"ura_c":1.0,
"ura_e":-1.0
},
"lower_bound":0.0,
"upper_bound":1000.0,
"gene_reaction_rule":"SK141_RS05685",
"subsystem":"Transport",
"notes":{
"original_bigg_ids":[
"URAt2"
]
}
},
{
"id":"GUAt2r",
"name":"Guanine reversible transport via proton symport",
"metabolites":{
"gua_c":1.0,
"gua_e":-1.0,
"h_c":1.0,
"h_e":-1.0
},
"lower_bound":0.0,
"upper_bound":1000.0,
"gene_reaction_rule":"SK141_RS01045",
"subsystem":"Transport",
"notes":{
"original_bigg_ids":[
"GUAt2"
]
}
},
{
"id":"RIBFLVt2",
"name":"Riboflavin transport in via proton symport",
"metabolites":{
"h_c":1.0,
"h_e":-1.0,
"ribflv_c":1.0,
"ribflv_e":-1.0
},
"lower_bound":0.0,
"upper_bound":1000.0,
"gene_reaction_rule":"SK141_RS01300",
"subsystem":"Transport",
"notes":{
"original_bigg_ids":[
"RIBFLVt2"
]
}
},
{
"id":"AKP1",
"name":"Alkaline phosphatase  Dihydroneopterin ",
"metabolites":{
"ahdt_c":-1.0,
"dhnpt_c":1.0,
"h2o_c":-3.0,
"h_c":2.0,
"pi_c":3.0
},
"lower_bound":0.0,
"upper_bound":1000.0,
"gene_reaction_rule":"",
"notes":{
"original_bigg_ids":[
"AKP1"
]
}
},
{
"id":"PNTOt2",
"name":"Pantothenate reversible transport via proton symport",
"metabolites":{
"h_c":1.0,
"h_e":-1.0,
"pnto__R_c":1.0,
"pnto__R_e":-1.0
},
"lower_bound":-1000.0,
"upper_bound":1000.0,
"gene_reaction_rule":"SK141_RS03935",
"subsystem":"Exchange",
"notes":{
"original_bigg_ids":[
"PNTOt2"
]
}
},
{
"id":"GLNabc",
"name":"L-glutamine transport via ABC system",
"metabolites":{
"adp_c":1.0,
"atp_c":-1.0,
"gln__L_c":1.0,
"gln__L_e":-1.0,
"h2o_c":-1.0,
"h_c":1.0,
"pi_c":1.0
},
"lower_bound":0.0,
"upper_bound":1000.0,
"gene_reaction_rule":"(SK141_RS07310 and SK141_RS03875) or (SK141_RS08090 and (SK141_RS02100 or SK141_RS02330 or SK141_RS04855))",
"subsystem":"Transport",
"notes":{
"original_bigg_ids":[
"GLNabc"
]
}
},
{
"id":"LEUabc",
"name":"L-leucine transport via ABC system",
"metabolites":{
"adp_c":1.0,
"atp_c":-1.0,
"h2o_c":-1.0,
"h_c":1.0,
"leu__L_c":1.0,
"leu__L_e":-1.0,
"pi_c":1.0
},
"lower_bound":0.0,
"upper_bound":1000.0,
"gene_reaction_rule":"SK141_RS02245 and SK141_RS02250 and SK141_RS02255 and SK141_RS02260 and SK141_RS02265",
"subsystem":"Transport",
"notes":{
"original_bigg_ids":[
"LEUabc"
]
}
},
{
"id":"ILEabc",
"name":"L-isoleucine transport via ABC system",
"metabolites":{
"adp_c":1.0,
"atp_c":-1.0,
"h2o_c":-1.0,
"h_c":1.0,
"ile__L_c":1.0,
"ile__L_e":-1.0,
"pi_c":1.0
},
"lower_bound":0.0,
"upper_bound":1000.0,
"gene_reaction_rule":"SK141_RS02245 and SK141_RS02250 and SK141_RS02255 and SK141_RS02260 and SK141_RS02265",
"subsystem":"Transport",
"notes":{
"original_bigg_ids":[
"ILEabc"
]
}
},
{
"id":"VALabc",
"name":"L-valine transport via ABC system",
"metabolites":{
"adp_c":1.0,
"atp_c":-1.0,
"h2o_c":-1.0,
"h_c":1.0,
"pi_c":1.0,
"val__L_c":1.0,
"val__L_e":-1.0
},
"lower_bound":0.0,
"upper_bound":1000.0,
"gene_reaction_rule":"SK141_RS02245 and SK141_RS02250 and SK141_RS02255 and SK141_RS02260 and SK141_RS02265",
"subsystem":"Transport",
"notes":{
"original_bigg_ids":[
"VALabc"
]
}
},
{
"id":"GLYt2r",
"name":"Glycine reversible transport via proton symport",
"metabolites":{
"gly_c":1.0,
"gly_e":-1.0,
"h_c":1.0,
"h_e":-1.0
},
"lower_bound":-1000.0,
"upper_bound":1000.0,
"gene_reaction_rule":"",
"subsystem":"S_Transport__Extracellular",
"notes":{
"original_bigg_ids":[
"GLYt2r"
]
}
},
{
"id":"ARGORNt3",
"name":"Arginineornithine antiporter",
"metabolites":{
"arg__L_c":1.0,
"arg__L_e":-1.0,
"orn__L_c":-1.0,
"orn__L_e":1.0
},
"lower_bound":-1000.0,
"upper_bound":1000.0,
"gene_reaction_rule":"SK141_RS04960 or SK141_RS01000 or SK141_RS00765",
"subsystem":"Exchange",
"notes":{
"original_bigg_ids":[
"ARGORNt3"
]
}
},
{
"id":"HISt2r",
"name":"L histidine reversible transport via proton symport",
"metabolites":{
"h_c":1.0,
"h_e":-1.0,
"his__L_c":1.0,
"his__L_e":-1.0
},
"lower_bound":0.0,
"upper_bound":1000.0,
"gene_reaction_rule":"SK141_RS06045",
"subsystem":"Transport",
"notes":{
"original_bigg_ids":[
"HISt2"
]
}
},
{
"id":"CITRt2r",
"name":"Citrulline reversible transport via proton symport",
"metabolites":{
"citr__L_c":1.0,
"citr__L_e":-1.0,
"h_c":1.0,
"h_e":-1.0
},
"lower_bound":-1000.0,
"upper_bound":1000.0,
"gene_reaction_rule":"SK141_RS04960 or SK141_RS01000 or SK141_RS00765",
"subsystem":"Transport",
"notes":{
"original_bigg_ids":[
"CITRt2r"
]
}
},
{
"id":"CYSt2r",
"name":"L cysteine reversible transport via proton symport",
"metabolites":{
"cys__L_c":1.0,
"cys__L_e":-1.0,
"h_c":1.0,
"h_e":-1.0
},
"lower_bound":0.0,
"upper_bound":1000.0,
"gene_reaction_rule":"",
"subsystem":"Exchange",
"notes":{
"original_bigg_ids":[
"CYSt2"
]
}
},
{
"id":"NACt",
"name":"Nicotinic acid transport",
"metabolites":{
"nac_c":1.0,
"nac_e":-1.0
},
"lower_bound":0.0,
"upper_bound":1000.0,
"gene_reaction_rule":"SK141_RS03930",
"subsystem":"Transport",
"notes":{
"original_bigg_ids":[
"NACUP"
]
}
},
{
"id":"NCAMUP",
"name":"Nicotinamide acid uptake",
"metabolites":{
"ncam_c":1.0,
"ncam_e":-1.0
},
"lower_bound":0.0,
"upper_bound":1000.0,
"gene_reaction_rule":"SK141_RS03930",
"subsystem":"Transport",
"notes":{
"original_bigg_ids":[
"NCAMUP"
]
}
},
{
"id":"DAPE",
"name":"Diaminopimelate epimerase",
"metabolites":{
"26dap_LL_c":-1.0,
"26dap__M_c":1.0
},
"lower_bound":-1000.0,
"upper_bound":1000.0,
"gene_reaction_rule":"",
"subsystem":"Cell Envelope Biosynthesis",
"notes":{
"original_bigg_ids":[
"DAPE"
]
}
},
{
"id":"IPMD",
"name":"3-isopropylmalate dehydrogenase",
"metabolites":{
"3c2hmp_c":-1.0,
"3c4mop_c":1.0,
"h_c":1.0,
"nad_c":-1.0,
"nadh_c":1.0
},
"lower_bound":0.0,
"upper_bound":1000.0,
"gene_reaction_rule":"SK141_RS03485",
"subsystem":"Valine, Leucine, and Isoleucine Metabolism",
"notes":{
"original_bigg_ids":[
"IPMD"
]
}
},
{
"id":"G5SADs",
"name":"L-glutamate 5-semialdehyde dehydratase (spontaneous)",
"metabolites":{
"1pyr5c_c":1.0,
"glu5sa_c":-1.0,
"h2o_c":1.0,
"h_c":1.0
},
"lower_bound":-1000.0,
"upper_bound":1000.0,
"gene_reaction_rule":"",
"subsystem":"Exchange",
"notes":{
"original_bigg_ids":[
"G5SADs"
]
}
},
{
"id":"OMCDC",
"name":"2-Oxo-4-methyl-3-carboxypentanoate decarboxylation",
"metabolites":{
"3c4mop_c":-1.0,
"4mop_c":1.0,
"co2_c":1.0,
"h_c":-1.0
},
"lower_bound":0.0,
"upper_bound":1000.0,
"gene_reaction_rule":"",
"subsystem":"Valine, Leucine, and Isoleucine Metabolism",
"notes":{
"original_bigg_ids":[
"OMCDC"
]
}
},
{
"id":"BGLA1",
"name":"6-phospho-beta-glucosidase",
"metabolites":{
"6pgg_c":-1.0,
"g6p_c":1.0,
"glc__D_c":1.0,
"h2o_c":-1.0
},
"lower_bound":0.0,
"upper_bound":1000.0,
"gene_reaction_rule":"SK141_RS02180",
"subsystem":"Exchange",
"notes":{
"original_bigg_ids":[
"PGGH"
]
}
},
{
"id":"PIt7",
"name":"Phosphate transport in/out via three Na+ symporter",
"metabolites":{
"na1_c":3.0,
"na1_e":-3.0,
"pi_c":1.0,
"pi_e":-1.0
},
"lower_bound":-1000.0,
"upper_bound":1000.0,
"gene_reaction_rule":"SK141_RS01510",
"subsystem":"Transport",
"notes":{
"original_bigg_ids":[
"PIt7"
]
}
},
{
"id":"H2Ot",
"name":"H2O transport via diffusion",
"metabolites":{
"h2o_c":1.0,
"h2o_e":-1.0
},
"lower_bound":-1000.0,
"upper_bound":1000.0,
"gene_reaction_rule":"",
"notes":{
"original_bigg_ids":[
"H2Ot"
]
}
},
{
"id":"CO2t",
"name":"CO2 transporter via diffusion",
"metabolites":{
"co2_c":1.0,
"co2_e":-1.0
},
"lower_bound":-1000.0,
"upper_bound":1000.0,
"gene_reaction_rule":"",
"subsystem":"Transport",
"notes":{
"original_bigg_ids":[
"CO2t"
]
}
},
{
"id":"PIabc",
"name":"Phosphate transport via ABC system",
"metabolites":{
"adp_c":1.0,
"atp_c":-1.0,
"h2o_c":-1.0,
"h_c":1.0,
"pi_c":2.0,
"pi_e":-1.0
},
"lower_bound":0.0,
"upper_bound":1000.0,
"gene_reaction_rule":"(SK141_RS02535 or SK141_RS04060) and (SK141_RS02540 or SK141_RS02545) and (SK141_RS02550 or SK141_RS02555)",
"subsystem":"Transport",
"notes":{
"original_bigg_ids":[
"PIabc"
]
}
},
{
"id":"ATPM",
"name":"ATP maintenance requirement",
"metabolites":{
"adp_c":1.0,
"atp_c":-1.0,
"h2o_c":-1.0,
"h_c":1.0,
"pi_c":1.0
},
"lower_bound":3,
"upper_bound":1000.0,
"gene_reaction_rule":"",
"subsystem":"Biomass and maintenance functions",
"notes":{
"original_bigg_ids":[
"ATPM"
]
}
},
{
"id":"LYSabc",
"name":"L-lysine transport via ABC system",
"metabolites":{
"adp_c":1.0,
"atp_c":-1.0,
"h2o_c":-1.0,
"h_c":1.0,
"lys__L_c":1.0,
"lys__L_e":-1.0,
"pi_c":1.0
},
"lower_bound":0.0,
"upper_bound":1000.0,
"gene_reaction_rule":"SK141_RS02085",
"subsystem":"Transport",
"notes":{
"original_bigg_ids":[
"LYSabc"
]
}
},
{
"id":"ACt2r",
"name":"Acetate reversible transport via proton symport",
"metabolites":{
"ac_c":1.0,
"ac_e":-1.0,
"h_c":1.0,
"h_e":-1.0
},
"lower_bound":-1000.0,
"upper_bound":1000.0,
"gene_reaction_rule":"",
"subsystem":"Transport",
"notes":{
"original_bigg_ids":[
"ACt6"
]
}
},
{
"id":"GLYCt",
"name":"Glycerol transport via channel",
"metabolites":{
"glyc_c":-1.0,
"glyc_e":1.0
},
"lower_bound":-1000.0,
"upper_bound":1000.0,
"gene_reaction_rule":"SK141_RS09140 or SK141_RS05705",
"notes":{
"original_bigg_ids":[
"GLYCt"
]
}
},
{
"id":"THMabc",
"name":"Thiamine transport via ABC system",
"metabolites":{
"adp_c":1.0,
"atp_c":-1.0,
"h2o_c":-1.0,
"h_c":1.0,
"pi_c":1.0,
"thm_c":1.0,
"thm_e":-1.0
},
"lower_bound":0.0,
"upper_bound":1000.0,
"gene_reaction_rule":"SK141_RS02115 and SK141_RS02120",
"subsystem":"Transport",
"notes":{
"original_bigg_ids":[
"THMabc"
]
}
},
{
"id":"BTNt2i",
"name":"Biotin uptake",
"metabolites":{
"btn_c":1.0,
"btn_e":-1.0,
"h_c":1.0,
"h_e":-1.0
},
"lower_bound":0.0,
"upper_bound":1000.0,
"gene_reaction_rule":"SK141_RS03140",
"subsystem":"Transport",
"notes":{
"original_bigg_ids":[
"BTNt2i"
]
}
},
{
"id":"ACHBS",
"name":"2-aceto-2-hydroxybutanoate synthase",
"metabolites":{
"2ahbut_c":1.0,
"2obut_c":-1.0,
"co2_c":1.0,
"h_c":-1.0,
"pyr_c":-1.0
},
"lower_bound":0.0,
"upper_bound":1000.0,
"gene_reaction_rule":"SK141_RS08120 and SK141_RS08125",
"notes":{
"original_bigg_ids":[
"ACHBS"
]
}
},
{
"id":"SUCOAS",
"name":"Succinyl-CoA synthetase (ADP-forming)",
"metabolites":{
"adp_c":1.0,
"atp_c":-1.0,
"coa_c":-1.0,
"pi_c":1.0,
"succ_c":-1.0,
"succoa_c":1.0
},
"lower_bound":-1000.0,
"upper_bound":1000.0,
"gene_reaction_rule":"SK141_RS00150",
"subsystem":"Citric Acid Cycle",
"notes":{
"original_bigg_ids":[
"SUCOAS"
]
}
},
{
"id":"HMPK1",
"name":"Hydroxymethylpyrimidine kinase (ATP)",
"metabolites":{
"4ahmmp_c":-1.0,
"4ampm_c":1.0,
"adp_c":1.0,
"atp_c":-1.0,
"h_c":1.0
},
"lower_bound":0.0,
"upper_bound":1000.0,
"gene_reaction_rule":"SK141_RS01885",
"subsystem":"Cofactor and Prosthetic Group Biosynthesis",
"notes":{
"original_bigg_ids":[
"HMPK1"
]
}
},
{
"id":"ARBTpts",
"name":"Arbutin transport via PEPPyr PTS",
"metabolites":{
"arbt6p_c":1.0,
"arbt_e":-1.0,
"pep_c":-1.0,
"pyr_c":1.0
},
"lower_bound":0.0,
"upper_bound":1000.0,
"gene_reaction_rule":"SK141_RS04665 and SK141_RS04670",
"subsystem":"S_Transport",
"notes":{
"original_bigg_ids":[
"ARBTpts"
]
}
},
{
"id":"SALCpts",
"name":"Salicin transport via PEP:Pyr PTS",
"metabolites":{
"pep_c":-1.0,
"pyr_c":1.0,
"salcn6p_c":1.0,
"salcn_e":-1.0
},
"lower_bound":0.0,
"upper_bound":1000.0,
"gene_reaction_rule":"SK141_RS04665 and SK141_RS04670",
"subsystem":"Transport",
"notes":{
"original_bigg_ids":[
"SALCpts"
]
}
},
{
"id":"ETOHt",
"name":"Ethanol reversible transport",
"metabolites":{
"etoh_c":1.0,
"etoh_e":-1.0
},
"lower_bound":-1000.0,
"upper_bound":1000.0,
"gene_reaction_rule":"",
"subsystem":"Transport",
"notes":{
"original_bigg_ids":[
"ETOHt"
]
}
},
{
"id":"ALATA_L",
"name":"L-alanine transaminase",
"metabolites":{
"akg_c":-1.0,
"ala__L_c":-1.0,
"glu__L_c":1.0,
"pyr_c":1.0
},
"lower_bound":-1000.0,
"upper_bound":1000.0,
"gene_reaction_rule":"",
"subsystem":"Transport",
"notes":{
"original_bigg_ids":[
"ALATA_L"
]
}
},
{
"id":"GLYt4",
"name":"Glycine transport via sodium symport",
"metabolites":{
"gly_c":1.0,
"gly_e":-1.0,
"na1_c":1.0,
"na1_e":-1.0
},
"lower_bound":-1000.0,
"upper_bound":1000.0,
"gene_reaction_rule":"SK141_RS07885",
"subsystem":"Transport",
"notes":{
"original_bigg_ids":[
"GLYt4r"
]
}
},
{
"id":"CHLt2",
"name":"Choline transport via proton symport",
"metabolites":{
"chol_c":1.0,
"chol_e":-1.0,
"h_c":1.0,
"h_e":-1.0
},
"lower_bound":-1000.0,
"upper_bound":1000.0,
"gene_reaction_rule":"SK141_RS04760",
"subsystem":"Transport",
"notes":{
"original_bigg_ids":[
"CHLt2r"
]
}
},
{
"id":"UAG4Ei",
"name":"UDP-N-acetylglucosamine 4-epimerase",
"metabolites":{
"uacgam_c":-1.0,
"udpacgal_c":1.0
},
"lower_bound":0.0,
"upper_bound":1000.0,
"gene_reaction_rule":"SK141_RS06355",
"notes":{
"original_bigg_ids":[
"UAG4Ei"
]
}
},
{
"id":"T2DECAI",
"name":"Trans-2-decenoyl-ACP isomerase",
"metabolites":{
"cdec3eACP_c":1.0,
"tdec2eACP_c":-1.0
},
"lower_bound":-1000.0,
"upper_bound":1000.0,
"gene_reaction_rule":"SK141_RS07855",
"subsystem":"Cell Envelope Biosynthesis",
"notes":{
"original_bigg_ids":[
"T2DECAI"
]
}
},
{
"id":"3OAS121",
"name":"3-oxoacyl-[acyl-carrier-protein] synthase (n-C12:1)",
"metabolites":{
"3ocddec5eACP_c":1.0,
"ACP_c":1.0,
"cdec3eACP_c":-1.0,
"co2_c":1.0,
"h_c":-1.0,
"malACP_c":-1.0
},
"lower_bound":0.0,
"upper_bound":1000.0,
"gene_reaction_rule":"SK141_RS07820",
"subsystem":"Cell Envelope Biosynthesis",
"notes":{
"original_bigg_ids":[
"3OAS121"
]
}
},
{
"id":"3OAR121",
"name":"3-oxoacyl-[acyl-carrier-protein] reductase (n-C12:1)",
"metabolites":{
"3hcddec5eACP_c":1.0,
"3ocddec5eACP_c":-1.0,
"h_c":-1.0,
"nadp_c":1.0,
"nadph_c":-1.0
},
"lower_bound":0.0,
"upper_bound":1000.0,
"gene_reaction_rule":"SK141_RS07825",
"subsystem":"Cell Envelope Biosynthesis",
"notes":{
"original_bigg_ids":[
"3OAR121"
]
}
},
{
"id":"3HAD121",
"name":"3-hydroxyacyl-[acyl-carrier-protein] dehydratase (n-C12:1)",
"metabolites":{
"3hcddec5eACP_c":-1.0,
"h2o_c":1.0,
"t3c5ddeceACP_c":1.0
},
"lower_bound":0.0,
"upper_bound":1000.0,
"gene_reaction_rule":"SK141_RS07810",
"subsystem":"Cell Envelope Biosynthesis",
"notes":{
"original_bigg_ids":[
"3HAD121"
]
}
},
{
"id":"EAR121x",
"name":"Enoyl-[acyl-carrier-protein] reductase (NADH) (n-C12:1)",
"metabolites":{
"cddec5eACP_c":1.0,
"h_c":-1.0,
"nad_c":1.0,
"nadh_c":-1.0,
"t3c5ddeceACP_c":-1.0
},
"lower_bound":0.0,
"upper_bound":1000.0,
"gene_reaction_rule":"SK141_RS07835",
"subsystem":"Cell Envelope Biosynthesis",
"notes":{
"original_bigg_ids":[
"EAR121x"
]
}
},
{
"id":"3OAS141",
"name":"3-oxoacyl-[acyl-carrier-protein] synthase (n-C14:1)",
"metabolites":{
"3ocmrs7eACP_c":1.0,
"ACP_c":1.0,
"cddec5eACP_c":-1.0,
"co2_c":1.0,
"h_c":-1.0,
"malACP_c":-1.0
},
"lower_bound":0.0,
"upper_bound":1000.0,
"gene_reaction_rule":"SK141_RS07820",
"subsystem":"Cell Envelope Biosynthesis",
"notes":{
"original_bigg_ids":[
"3OAS141"
]
}
},
{
"id":"3OAR141",
"name":"3-oxoacyl-[acyl-carrier-protein] reductase (n-C14:1)",
"metabolites":{
"3hcmrs7eACP_c":1.0,
"3ocmrs7eACP_c":-1.0,
"h_c":-1.0,
"nadp_c":1.0,
"nadph_c":-1.0
},
"lower_bound":0.0,
"upper_bound":1000.0,
"gene_reaction_rule":"SK141_RS07825",
"subsystem":"Cell Envelope Biosynthesis",
"notes":{
"original_bigg_ids":[
"3OAR141"
]
}
},
{
"id":"3HAD141",
"name":"3-hydroxyacyl-[acyl-carrier-protein] dehydratase (n-C14:1)",
"metabolites":{
"3hcmrs7eACP_c":-1.0,
"h2o_c":1.0,
"t3c7mrseACP_c":1.0
},
"lower_bound":0.0,
"upper_bound":1000.0,
"gene_reaction_rule":"SK141_RS07810",
"subsystem":"Cell Envelope Biosynthesis",
"notes":{
"original_bigg_ids":[
"3HAD141"
]
}
},
{
"id":"EAR141x",
"name":"Enoyl-[acyl-carrier-protein] reductase (NADH) (n-C14:1)",
"metabolites":{
"h_c":-1.0,
"nad_c":1.0,
"nadh_c":-1.0,
"t3c7mrseACP_c":-1.0,
"tdeACP_c":1.0
},
"lower_bound":0.0,
"upper_bound":1000.0,
"gene_reaction_rule":"SK141_RS07835",
"subsystem":"Cell Envelope Biosynthesis",
"notes":{
"original_bigg_ids":[
"EAR141x"
]
}
},
{
"id":"3OAS161",
"name":"3-oxoacyl-[acyl-carrier-protein] synthase (n-C16:1)",
"metabolites":{
"3ocpalm9eACP_c":1.0,
"ACP_c":1.0,
"co2_c":1.0,
"h_c":-1.0,
"malACP_c":-1.0,
"tdeACP_c":-1.0
},
"lower_bound":0.0,
"upper_bound":1000.0,
"gene_reaction_rule":"SK141_RS07820",
"subsystem":"Cell Envelope Biosynthesis",
"notes":{
"original_bigg_ids":[
"3OAS161"
]
}
},
{
"id":"3OAR161",
"name":"3-oxoacyl-[acyl-carrier-protein] reductase (n-C16:1)",
"metabolites":{
"3hcpalm9eACP_c":1.0,
"3ocpalm9eACP_c":-1.0,
"h_c":-1.0,
"nadp_c":1.0,
"nadph_c":-1.0
},
"lower_bound":0.0,
"upper_bound":1000.0,
"gene_reaction_rule":"SK141_RS07825",
"subsystem":"Cell Envelope Biosynthesis",
"notes":{
"original_bigg_ids":[
"3OAR161"
]
}
},
{
"id":"3HAD161",
"name":"3-hydroxyacyl-[acyl-carrier-protein] dehydratase (n-C16:1)",
"metabolites":{
"3hcpalm9eACP_c":-1.0,
"h2o_c":1.0,
"t3c9palmeACP_c":1.0
},
"lower_bound":0.0,
"upper_bound":1000.0,
"gene_reaction_rule":"SK141_RS07810",
"subsystem":"Cell Envelope Biosynthesis",
"notes":{
"original_bigg_ids":[
"3HAD161"
]
}
},
{
"id":"EAR161x",
"name":"Enoyl-[acyl-carrier-protein] reductase (NADH) (n-C16:1)",
"metabolites":{
"h_c":-1.0,
"hdeACP_c":1.0,
"nad_c":1.0,
"nadh_c":-1.0,
"t3c9palmeACP_c":-1.0
},
"lower_bound":0.0,
"upper_bound":1000.0,
"gene_reaction_rule":"SK141_RS07835",
"subsystem":"Cell Envelope Biosynthesis",
"notes":{
"original_bigg_ids":[
"EAR161x"
]
}
},
{
"id":"3OAS181",
"name":"3-oxoacyl-[acyl-carrier-protein] synthase (n-C18:1)",
"metabolites":{
"3ocvac11eACP_c":1.0,
"ACP_c":1.0,
"co2_c":1.0,
"h_c":-1.0,
"hdeACP_c":-1.0,
"malACP_c":-1.0
},
"lower_bound":0.0,
"upper_bound":1000.0,
"gene_reaction_rule":"SK141_RS07820",
"subsystem":"Cell Envelope Biosynthesis",
"notes":{
"original_bigg_ids":[
"3OAS181"
]
}
},
{
"id":"3OAR181",
"name":"3-oxoacyl-[acyl-carrier-protein] reductase (n-C18:1)",
"metabolites":{
"3hcvac11eACP_c":1.0,
"3ocvac11eACP_c":-1.0,
"h_c":-1.0,
"nadp_c":1.0,
"nadph_c":-1.0
},
"lower_bound":0.0,
"upper_bound":1000.0,
"gene_reaction_rule":"SK141_RS07825",
"subsystem":"Cell Envelope Biosynthesis",
"notes":{
"original_bigg_ids":[
"3OAR181"
]
}
},
{
"id":"3HAD181",
"name":"3-hydroxyacyl-[acyl-carrier-protein] dehydratase (n-C18:1)",
"metabolites":{
"3hcvac11eACP_c":-1.0,
"h2o_c":1.0,
"t3c11vaceACP_c":1.0
},
"lower_bound":0.0,
"upper_bound":1000.0,
"gene_reaction_rule":"SK141_RS07810",
"subsystem":"Cell Envelope Biosynthesis",
"notes":{
"original_bigg_ids":[
"3HAD181"
]
}
},
{
"id":"EAR181x",
"name":"Enoyl-[acyl-carrier-protein] reductase (NADH) (n-C18:1)",
"metabolites":{
"h_c":-1.0,
"nad_c":1.0,
"nadh_c":-1.0,
"octeACP_c":1.0,
"t3c11vaceACP_c":-1.0
},
"lower_bound":0.0,
"upper_bound":1000.0,
"gene_reaction_rule":"SK141_RS07835",
"subsystem":"Cell Envelope Biosynthesis",
"notes":{
"original_bigg_ids":[
"EAR181x"
]
}
},
{
"id":"FA120ACPHi",
"name":"Fatty-acyl-ACP hydrolase",
"metabolites":{
"ACP_c":1.0,
"ddcaACP_c":-1.0,
"ddca_c":1.0,
"h2o_c":-1.0,
"h_c":1.0
},
"lower_bound":0.0,
"upper_bound":1000.0,
"gene_reaction_rule":"SK141_RS02500",
"subsystem":"Cell Envelope Biosynthesis",
"notes":{
"original_bigg_ids":[
"FA120ACPHi"
]
}
},
{
"id":"FA140ACPHi",
"name":"Fatty-acyl-ACP hydrolase",
"metabolites":{
"ACP_c":1.0,
"h2o_c":-1.0,
"h_c":1.0,
"myrsACP_c":-1.0,
"ttdca_c":1.0
},
"lower_bound":0.0,
"upper_bound":1000.0,
"gene_reaction_rule":"SK141_RS02500",
"subsystem":"Cell Envelope Biosynthesis",
"notes":{
"original_bigg_ids":[
"FA140ACPHi"
]
}
},
{
"id":"FA141ACPHi",
"name":"Fatty-acyl-ACP hydrolase",
"metabolites":{
"ACP_c":1.0,
"h2o_c":-1.0,
"h_c":1.0,
"tdeACP_c":-1.0,
"ttdcea_c":1.0
},
"lower_bound":0.0,
"upper_bound":1000.0,
"gene_reaction_rule":"",
"subsystem":"Cell Envelope Biosynthesis",
"notes":{
"original_bigg_ids":[
"FA141ACPHi"
]
}
},
{
"id":"FA160ACPHi",
"name":"Fatty-acyl-ACP hydrolase",
"metabolites":{
"ACP_c":1.0,
"h2o_c":-1.0,
"h_c":1.0,
"hdca_c":1.0,
"palmACP_c":-1.0
},
"lower_bound":0.0,
"upper_bound":1000.0,
"gene_reaction_rule":"",
"subsystem":"Cell Envelope Biosynthesis",
"notes":{
"original_bigg_ids":[
"FA160ACPHi"
]
}
},
{
"id":"FA161ACPHi",
"name":"Fatty-acyl-ACP hydrolase",
"metabolites":{
"ACP_c":1.0,
"h2o_c":-1.0,
"h_c":1.0,
"hdcea_c":1.0,
"hdeACP_c":-1.0
},
"lower_bound":0.0,
"upper_bound":1000.0,
"gene_reaction_rule":"",
"subsystem":"Cell Envelope Biosynthesis",
"notes":{
"original_bigg_ids":[
"FA161ACPHi"
]
}
},
{
"id":"BPNT",
"name":"3',5'-bisphosphate nucleotidase",
"metabolites":{
"amp_c":1.0,
"h2o_c":-1.0,
"pap_c":-1.0,
"pi_c":1.0
},
"lower_bound":0.0,
"upper_bound":1000.0,
"gene_reaction_rule":"SK141_RS05610",
"subsystem":"Amino Acid Metabolism",
"notes":{
"original_bigg_ids":[
"BPNT"
]
}
},
{
"id":"G3PAT141",
"name":"Glycerol-3-phosphate acyltransferase (C14:1)",
"metabolites":{
"1tdec7eg3p_c":1.0,
"ACP_c":1.0,
"glyc3p_c":-1.0,
"tdeACP_c":-1.0
},
"lower_bound":0.0,
"upper_bound":1000.0,
"gene_reaction_rule":"SK141_RS03230 or SK141_RS00170",
"subsystem":"Glycerophospholipid Metabolism",
"notes":{
"original_bigg_ids":[
"G3PAT141"
]
}
},
{
"id":"G3PAT161",
"name":"Glycerol-3-phosphate acyltransferase (C16:1)",
"metabolites":{
"1hdec9eg3p_c":1.0,
"ACP_c":1.0,
"glyc3p_c":-1.0,
"hdeACP_c":-1.0
},
"lower_bound":0.0,
"upper_bound":1000.0,
"gene_reaction_rule":"SK141_RS03230 or SK141_RS00170",
"subsystem":"Glycerophospholipid Metabolism",
"notes":{
"original_bigg_ids":[
"G3PAT161"
]
}
},
{
"id":"G3PAT181",
"name":"Glycerol-3-phosphate acyltransferase (C18:1)",
"metabolites":{
"1odec11eg3p_c":1.0,
"ACP_c":1.0,
"glyc3p_c":-1.0,
"octeACP_c":-1.0
},
"lower_bound":0.0,
"upper_bound":1000.0,
"gene_reaction_rule":"SK141_RS03230 or SK141_RS00170",
"subsystem":"Glycerophospholipid Metabolism",
"notes":{
"original_bigg_ids":[
"G3PAT181"
]
}
},
{
"id":"TRIOK",
"name":"Triokinase",
"metabolites":{
"adp_c":1.0,
"atp_c":-1.0,
"g3p_c":1.0,
"glyald_c":-1.0,
"h_c":1.0
},
"lower_bound":0.0,
"upper_bound":1000.0,
"gene_reaction_rule":"SK141_RS04175",
"subsystem":"FRUCTOSE AND MANNOSE METABOLISM",
"notes":{
"original_bigg_ids":[
"TRIOK"
]
}
},
{
"id":"ACTD2",
"name":"Acetoin dehydrogenase",
"metabolites":{
"acald_c":1.0,
"accoa_c":1.0,
"actn__R_c":-1.0,
"coa_c":-1.0,
"h_c":1.0,
"nad_c":-1.0,
"nadh_c":1.0
},
"lower_bound":0.0,
"upper_bound":1000.0,
"gene_reaction_rule":"SK141_RS04235 and SK141_RS04240 and SK141_RS04245 and SK141_RS04250",
"subsystem":"S_Carbohydrates_and_related_molecules",
"notes":{
"original_bigg_ids":[
"ACTD2"
]
}
},
{
"id":"DNAMTn2r",
"name":"DNA (cytosine-5-)-methyltransferase",
"metabolites":{
"ahcys_c":1.0,
"amet_c":-1.0,
"dna5mtc_c":1.0,
"dna_c":-1.0,
"h_c":1.0
},
"lower_bound":0.0,
"upper_bound":1000.0,
"gene_reaction_rule":"SK141_RS02770",
"subsystem":"Amino acid metabolism: Cysteine and Methionine metabolism",
"notes":{
"original_bigg_ids":[
"DNAMTn2r"
]
}
},
{
"id":"SK_dna_c",
"name":"Sink dna",
"metabolites":{
"dna_c":-1.0
},
"lower_bound":-1000.0,
"upper_bound":1000.0,
"gene_reaction_rule":"",
"subsystem":"Intracellular source/sink",
"notes":{
"original_bigg_ids":[
"sink_dna"
]
}
},
{
"id":"SK_dna5mtc_c",
"name":"Dna5mtc  Demand reaction",
"metabolites":{
"dna5mtc_c":-1.0
},
"lower_bound":-1000.0,
"upper_bound":1000.0,
"gene_reaction_rule":"",
"subsystem":"Intracellular source/sink",
"notes":{
"original_bigg_ids":[
"sink_dna5mtc"
]
}
},
{
"id":"PFK_3",
"name":"Phosphofructokinase (s7p)",
"metabolites":{
"adp_c":1.0,
"atp_c":-1.0,
"h_c":1.0,
"s17bp_c":1.0,
"s7p_c":-1.0
},
"lower_bound":0.0,
"upper_bound":1000.0,
"gene_reaction_rule":"SK141_RS05005",
"subsystem":"Pentose Phosphate Pathway",
"notes":{
"original_bigg_ids":[
"PFK_3"
]
}
},
{
"id":"FBA3",
"name":"Sedoheptulose 1,7-bisphosphate D-glyceraldehyde-3-phosphate-lyase",
"metabolites":{
"dhap_c":1.0,
"e4p_c":1.0,
"s17bp_c":-1.0
},
"lower_bound":-1000.0,
"upper_bound":1000.0,
"gene_reaction_rule":"SK141_RS01965",
"subsystem":"Pentose Phosphate Pathway",
"notes":{
"original_bigg_ids":[
"FBA3"
]
}
},
{
"id":"RAFGH",
"name":"Raffinose galactohydrolase",
"metabolites":{
"gal_c":1.0,
"h2o_c":-1.0,
"raffin_c":-1.0,
"sucr_c":1.0
},
"lower_bound":0.0,
"upper_bound":1000.0,
"gene_reaction_rule":"SK141_RS07120",
"subsystem":"S_Galactose_metabolism",
"notes":{
"original_bigg_ids":[
"RAFGH"
]
}
},
{
"id":"GALK2",
"name":"Galactokinase",
"metabolites":{
"a_gal__D_c":-1.0,
"adp_c":1.0,
"atp_c":-1.0,
"gal1p_c":1.0,
"h_c":1.0
},
"lower_bound":0.0,
"upper_bound":1000.0,
"gene_reaction_rule":"SK141_RS06995",
"subsystem":"Exchange",
"notes":{
"original_bigg_ids":[
"GALK2"
]
}
},
{
"id":"MLTP1",
"name":"Maltodextrin phosphorylase (maltopentaose)",
"metabolites":{
"g1p_c":1.0,
"maltpt_c":-1.0,
"maltttr_c":1.0,
"pi_c":-1.0
},
"lower_bound":-1000.0,
"upper_bound":1000.0,
"gene_reaction_rule":"SK141_RS00540",
"subsystem":"Alternate Carbon Metabolism",
"notes":{
"original_bigg_ids":[
"MLTP1"
]
}
},
{
"id":"MLTP2",
"name":"Maltodextrin phosphorylase (maltohexaose)",
"metabolites":{
"g1p_c":1.0,
"malthx_c":-1.0,
"maltpt_c":1.0,
"pi_c":-1.0
},
"lower_bound":-1000.0,
"upper_bound":1000.0,
"gene_reaction_rule":"SK141_RS00540",
"subsystem":"Alternate Carbon Metabolism",
"notes":{
"original_bigg_ids":[
"MLTP2"
]
}
},
{
"id":"MLTP3",
"name":"Maltodextrin phosphorylase (maltoheptaose)",
"metabolites":{
"g1p_c":1.0,
"malthp_c":-1.0,
"malthx_c":1.0,
"pi_c":-1.0
},
"lower_bound":-1000.0,
"upper_bound":1000.0,
"gene_reaction_rule":"SK141_RS00540",
"subsystem":"Alternate Carbon Metabolism",
"notes":{
"original_bigg_ids":[
"MLTP3"
]
}
},
{
"id":"AMALT1",
"name":"Amylomaltase (maltotriose)",
"metabolites":{
"glc__D_c":1.0,
"malt_c":-1.0,
"malttr_c":-1.0,
"maltttr_c":1.0
},
"lower_bound":0.0,
"upper_bound":1000.0,
"gene_reaction_rule":"SK141_RS00535",
"subsystem":"Exchange",
"notes":{
"original_bigg_ids":[
"AMALT1"
]
}
},
{
"id":"AMALT2",
"name":"Amylomaltase (maltotetraose)",
"metabolites":{
"glc__D_c":1.0,
"malt_c":-1.0,
"maltpt_c":1.0,
"maltttr_c":-1.0
},
"lower_bound":0.0,
"upper_bound":1000.0,
"gene_reaction_rule":"SK141_RS00535",
"subsystem":"Exchange",
"notes":{
"original_bigg_ids":[
"AMALT2"
]
}
},
{
"id":"AMALT3",
"name":"Amylomaltase (maltopentaose)",
"metabolites":{
"glc__D_c":1.0,
"malt_c":-1.0,
"malthx_c":1.0,
"maltpt_c":-1.0
},
"lower_bound":0.0,
"upper_bound":1000.0,
"gene_reaction_rule":"SK141_RS00535",
"subsystem":"Exchange",
"notes":{
"original_bigg_ids":[
"AMALT3"
]
}
},
{
"id":"AMALT4",
"name":"Amylomaltase (maltohexaose)",
"metabolites":{
"glc__D_c":1.0,
"malt_c":-1.0,
"malthp_c":1.0,
"malthx_c":-1.0
},
"lower_bound":0.0,
"upper_bound":1000.0,
"gene_reaction_rule":"SK141_RS00535",
"subsystem":"Exchange",
"notes":{
"original_bigg_ids":[
"AMALT4"
]
}
},
{
"id":"ACMANApts",
"name":"N-acetyl-D-mannosamine transport via PTS",
"metabolites":{
"acmana_e":-1.0,
"acmanap_c":1.0,
"pep_c":-1.0,
"pyr_c":1.0
},
"lower_bound":0.0,
"upper_bound":1000.0,
"gene_reaction_rule":"",
"subsystem":"Exchange",
"notes":{
"original_bigg_ids":[
"ACMANApts"
]
}
},
{
"id":"MNt2",
"name":"Manganese transport in via proton symport",
"metabolites":{
"h_c":1.0,
"h_e":-1.0,
"mn2_c":1.0,
"mn2_e":-1.0
},
"lower_bound":0.0,
"upper_bound":1000.0,
"gene_reaction_rule":"SK141_RS05625",
"subsystem":"Transport",
"notes":{
"original_bigg_ids":[
"MNt2"
]
}
},
{
"id":"O2t",
"name":"O2 transport  diffusion ",
"metabolites":{
"o2_c":1.0,
"o2_e":-1.0
},
"lower_bound":0.0,
"upper_bound":1000.0,
"gene_reaction_rule":"",
"subsystem":"Transport",
"notes":{
"original_bigg_ids":[
"O2t5i"
]
}
},
{
"id":"FEROc",
"name":"Ferroxidase",
"metabolites":{
"fe2_c":-4.0,
"fe3_c":4.0,
"h2o_c":2.0,
"h_c":-4.0,
"o2_c":-1.0
},
"lower_bound":0.0,
"upper_bound":1000.0,
"gene_reaction_rule":"SK141_RS01860",
"subsystem":"VITAMIN B2 METABOLISM",
"notes":{
"original_bigg_ids":[
"FEROc"
]
}
},
{
"id":"ACGApts",
"name":"N-Acetyl-D-glucosamine transport via PEP:Pyr PTS",
"metabolites":{
"acgam6p_c":1.0,
"acgam_e":-1.0,
"pep_c":-1.0,
"pyr_c":1.0
},
"lower_bound":0.0,
"upper_bound":1000.0,
"gene_reaction_rule":"SK141_RS01025 and SK141_RS01030 and SK141_RS01035 and SK141_RS04665 and SK141_RS04670",
"subsystem":"Transport",
"notes":{
"original_bigg_ids":[
"ACGApts"
]
}
},
{
"id":"GAMpts",
"name":"D-glucosamine transport via PEP:Pyr PTS",
"metabolites":{
"gam6p_c":1.0,
"gam_e":-1.0,
"pep_c":-1.0,
"pyr_c":1.0
},
"lower_bound":0.0,
"upper_bound":1000.0,
"gene_reaction_rule":"SK141_RS01025 and SK141_RS01030 and SK141_RS01035 and SK141_RS04665 and SK141_RS04670",
"subsystem":"S_Transport",
"notes":{
"original_bigg_ids":[
"GAMpts"
]
}
},
{
"id":"EX_ac_e",
"name":"Acetate exchange",
"metabolites":{
"ac_e":-1.0
},
"lower_bound":-1000,
"upper_bound":1000.0,
"gene_reaction_rule":"",
"subsystem":"Extracellular exchange",
"notes":{
"original_bigg_ids":[
"EX_ac_LPAREN_e_RPAREN_"
]
},
"annotation":{
"SBO":"SBO:0000627"
}
},
{
"id":"EX_ade_e",
"name":"Adenine exchange",
"metabolites":{
"ade_e":-1.0
},
"lower_bound":-1000,
"upper_bound":1000.0,
"gene_reaction_rule":"",
"subsystem":"Extracellular exchange",
"notes":{
"original_bigg_ids":[
"EX_ade_LPAREN_e_RPAREN_"
]
},
"annotation":{
"SBO":"SBO:0000627"
}
},
{
"id":"EX_arg__L_e",
"name":"L-Arginine exchange",
"metabolites":{
"arg__L_e":-1.0
},
"lower_bound":-1000,
"upper_bound":1000.0,
"gene_reaction_rule":"",
"subsystem":"Extracellular exchange",
"notes":{
"original_bigg_ids":[
"EX_arg_L_LPAREN_e_RPAREN_"
]
},
"annotation":{
"SBO":"SBO:0000627"
}
},
{
"id":"EX_btn_e",
"name":"Biotin exchange",
"metabolites":{
"btn_e":-1.0
},
"lower_bound":-1000,
"upper_bound":1000.0,
"gene_reaction_rule":"",
"subsystem":"Extracellular exchange",
"notes":{
"original_bigg_ids":[
"EX_btn_LPAREN_e_RPAREN_"
]
},
"annotation":{
"SBO":"SBO:0000627"
}
},
{
"id":"EX_cellb_e",
"name":"Cellobiose exchange",
"metabolites":{
"cellb_e":-1.0
},
"lower_bound":-1000,
"upper_bound":1000.0,
"gene_reaction_rule":"",
"subsystem":"Extracellular exchange",
"notes":{
"original_bigg_ids":[
"EX_cellb_LPAREN_e_RPAREN_"
]
},
"annotation":{
"SBO":"SBO:0000627"
}
},
{
"id":"EX_citr__L_e",
"name":"L-Citrulline exchange",
"metabolites":{
"citr__L_e":-1.0
},
"lower_bound":-1000,
"upper_bound":1000.0,
"gene_reaction_rule":"",
"subsystem":"Extracellular exchange",
"notes":{
"original_bigg_ids":[
"EX_citr"
]
},
"annotation":{
"SBO":"SBO:0000627"
}
},
{
"id":"EX_co2_e",
"name":"CO2 exchange",
"metabolites":{
"co2_e":-1.0
},
"lower_bound":-1000,
"upper_bound":1000.0,
"gene_reaction_rule":"",
"subsystem":"Extracellular exchange",
"notes":{
"original_bigg_ids":[
"EX_co2_LPAREN_e_RPAREN_"
]
},
"annotation":{
"SBO":"SBO:0000627"
}
},
{
"id":"EX_cys__L_e",
"name":"L-Cysteine exchange",
"metabolites":{
"cys__L_e":-1.0
},
"lower_bound":-1000,
"upper_bound":1000.0,
"gene_reaction_rule":"",
"subsystem":"Extracellular exchange",
"notes":{
"original_bigg_ids":[
"EX_cys_L_LPAREN_e_RPAREN_"
]
},
"annotation":{
"SBO":"SBO:0000627"
}
},
{
"id":"EX_etoh_e",
"name":"Ethanol exchange",
"metabolites":{
"etoh_e":-1.0
},
"lower_bound":-1000,
"upper_bound":1000.0,
"gene_reaction_rule":"",
"subsystem":"Extracellular exchange",
"notes":{
"original_bigg_ids":[
"EX_etoh_LPAREN_e_RPAREN_"
]
},
"annotation":{
"SBO":"SBO:0000627"
}
},
{
"id":"EX_glc__D_e",
"name":"D-Glucose exchange",
"metabolites":{
"glc__D_e":-1.0
},
"lower_bound":-1000,
"upper_bound":1000.0,
"gene_reaction_rule":"",
"subsystem":"Extracellular exchange",
"notes":{
"original_bigg_ids":[
"EX_glc_LPAREN_e_RPAREN_"
]
},
"annotation":{
"SBO":"SBO:0000627"
}
},
{
"id":"EX_gln__L_e",
"name":"L-Glutamine exchange",
"metabolites":{
"gln__L_e":-1.0
},
"lower_bound":-1000,
"upper_bound":1000.0,
"gene_reaction_rule":"",
"subsystem":"Extracellular exchange",
"notes":{
"original_bigg_ids":[
"EX_gln_L_LPAREN_e_RPAREN_"
]
},
"annotation":{
"SBO":"SBO:0000627"
}
},
{
"id":"EX_gly_e",
"name":"Glycine exchange",
"metabolites":{
"gly_e":-1.0
},
"lower_bound":-1000,
"upper_bound":1000.0,
"gene_reaction_rule":"",
"subsystem":"Extracellular exchange",
"notes":{
"original_bigg_ids":[
"EX_gly_LPAREN_e_RPAREN_"
]
},
"annotation":{
"SBO":"SBO:0000627"
}
},
{
"id":"EX_gua_e",
"name":"Guanine exchange",
"metabolites":{
"gua_e":-1.0
},
"lower_bound":-1000,
"upper_bound":1000.0,
"gene_reaction_rule":"",
"subsystem":"Extracellular exchange",
"notes":{
"original_bigg_ids":[
"EX_gua_LPAREN_e_RPAREN_"
]
},
"annotation":{
"SBO":"SBO:0000627"
}
},
{
"id":"EX_h_e",
"name":"H+ exchange",
"metabolites":{
"h_e":-1.0
},
"lower_bound":-1000,
"upper_bound":1000.0,
"gene_reaction_rule":"",
"subsystem":"Extracellular exchange",
"notes":{
"original_bigg_ids":[
"EX_h_LPAREN_e_RPAREN_"
]
},
"annotation":{
"SBO":"SBO:0000627"
}
},
{
"id":"EX_h2o_e",
"name":"H2O exchange",
"metabolites":{
"h2o_e":-1.0
},
"lower_bound":-1000,
"upper_bound":1000.0,
"gene_reaction_rule":"",
"subsystem":"Extracellular exchange",
"notes":{
"original_bigg_ids":[
"EX_h2o_LPAREN_e_RPAREN_"
]
},
"annotation":{
"SBO":"SBO:0000627"
}
},
{
"id":"EX_his__L_e",
"name":"L-Histidine exchange",
"metabolites":{
"his__L_e":-1.0
},
"lower_bound":-1000,
"upper_bound":1000.0,
"gene_reaction_rule":"",
"subsystem":"Extracellular exchange",
"notes":{
"original_bigg_ids":[
"EX_his_L_LPAREN_e_RPAREN_"
]
},
"annotation":{
"SBO":"SBO:0000627"
}
},
{
"id":"EX_ile__L_e",
"name":"L-Isoleucine exchange",
"metabolites":{
"ile__L_e":-1.0
},
"lower_bound":-1000,
"upper_bound":1000.0,
"gene_reaction_rule":"",
"subsystem":"Extracellular exchange",
"notes":{
"original_bigg_ids":[
"EX_ile_L_LPAREN_e_RPAREN_"
]
},
"annotation":{
"SBO":"SBO:0000627"
}
},
{
"id":"EX_leu__L_e",
"name":"L-Leucine exchange",
"metabolites":{
"leu__L_e":-1.0
},
"lower_bound":-1000,
"upper_bound":1000.0,
"gene_reaction_rule":"",
"subsystem":"Extracellular exchange",
"notes":{
"original_bigg_ids":[
"EX_leu_L_LPAREN_e_RPAREN_"
]
},
"annotation":{
"SBO":"SBO:0000627"
}
},
{
"id":"EX_lys__L_e",
"name":"L-Lysine exchange",
"metabolites":{
"lys__L_e":-1.0
},
"lower_bound":-1000,
"upper_bound":1000.0,
"gene_reaction_rule":"",
"subsystem":"Extracellular exchange",
"notes":{
"original_bigg_ids":[
"EX_lys_L_LPAREN_e_RPAREN_"
]
},
"annotation":{
"SBO":"SBO:0000627"
}
},
{
"id":"EX_malt_e",
"name":"Maltose exchange",
"metabolites":{
"malt_e":-1.0
},
"lower_bound":-1000,
"upper_bound":1000.0,
"gene_reaction_rule":"",
"subsystem":"Extracellular exchange",
"notes":{
"original_bigg_ids":[
"EX_malt_LPAREN_e_RPAREN_"
]
},
"annotation":{
"SBO":"SBO:0000627"
}
},
{
"id":"EX_man_e",
"name":"D-Mannose exchange",
"metabolites":{
"man_e":-1.0
},
"lower_bound":-1000,
"upper_bound":1000.0,
"gene_reaction_rule":"",
"subsystem":"Extracellular exchange",
"notes":{
"original_bigg_ids":[
"EX_man_LPAREN_e_RPAREN_"
]
},
"annotation":{
"SBO":"SBO:0000627"
}
},
{
"id":"EX_met__L_e",
"name":"L-Methionine exchange",
"metabolites":{
"met__L_e":-1.0
},
"lower_bound":-1000,
"upper_bound":1000.0,
"gene_reaction_rule":"",
"subsystem":"Extracellular exchange",
"notes":{
"original_bigg_ids":[
"EX_met_L_LPAREN_e_RPAREN_"
]
},
"annotation":{
"SBO":"SBO:0000627"
}
},
{
"id":"EX_nac_e",
"name":"Nicotinate exchange",
"metabolites":{
"nac_e":-1.0
},
"lower_bound":-1000,
"upper_bound":1000.0,
"gene_reaction_rule":"",
"subsystem":"Extracellular exchange",
"notes":{
"original_bigg_ids":[
"EX_nac_LPAREN_e_RPAREN_"
]
},
"annotation":{
"SBO":"SBO:0000627"
}
},
{
"id":"EX_pi_e",
"name":"Phosphate exchange",
"metabolites":{
"pi_e":-1.0
},
"lower_bound":-1000,
"upper_bound":1000.0,
"gene_reaction_rule":"",
"subsystem":"Extracellular exchange",
"notes":{
"original_bigg_ids":[
"EX_pi_LPAREN_e_RPAREN_"
]
},
"annotation":{
"SBO":"SBO:0000627"
}
},
{
"id":"EX_pnto__R_e",
"name":"(R)-Pantothenate exchange",
"metabolites":{
"pnto__R_e":-1.0
},
"lower_bound":-1000,
"upper_bound":1000.0,
"gene_reaction_rule":"",
"subsystem":"Extracellular exchange",
"notes":{
"original_bigg_ids":[
"EX_pnto_R_LPAREN_e_RPAREN_"
]
},
"annotation":{
"SBO":"SBO:0000627"
}
},
{
"id":"EX_ribflv_e",
"name":"Riboflavin exchange",
"metabolites":{
"ribflv_e":-1.0
},
"lower_bound":-1000,
"upper_bound":1000.0,
"gene_reaction_rule":"",
"subsystem":"Extracellular exchange",
"notes":{
"original_bigg_ids":[
"EX_ribflv_LPAREN_e_RPAREN_"
]
},
"annotation":{
"SBO":"SBO:0000627"
}
},
{
"id":"EX_sucr_e",
"name":"Sucrose exchange",
"metabolites":{
"sucr_e":-1.0
},
"lower_bound":-1000,
"upper_bound":1000.0,
"gene_reaction_rule":"",
"subsystem":"Extracellular exchange",
"notes":{
"original_bigg_ids":[
"EX_sucr_LPAREN_e_RPAREN_"
]
},
"annotation":{
"SBO":"SBO:0000627"
}
},
{
"id":"EX_thm_e",
"name":"Thiamin exchange",
"metabolites":{
"thm_e":-1.0
},
"lower_bound":-1000,
"upper_bound":1000.0,
"gene_reaction_rule":"",
"subsystem":"Extracellular exchange",
"notes":{
"original_bigg_ids":[
"EX_thm_LPAREN_e_RPAREN_"
]
},
"annotation":{
"SBO":"SBO:0000627"
}
},
{
"id":"EX_tre_e",
"name":"Trehalose exchange",
"metabolites":{
"tre_e":-1.0
},
"lower_bound":-1000,
"upper_bound":1000.0,
"gene_reaction_rule":"",
"subsystem":"Extracellular exchange",
"notes":{
"original_bigg_ids":[
"EX_tre_LPAREN_e_RPAREN_"
]
},
"annotation":{
"SBO":"SBO:0000627"
}
},
{
"id":"EX_ura_e",
"name":"Uracil exchange",
"metabolites":{
"ura_e":-1.0
},
"lower_bound":-1000,
"upper_bound":1000.0,
"gene_reaction_rule":"",
"subsystem":"Extracellular exchange",
"notes":{
"original_bigg_ids":[
"EX_ura_LPAREN_e_RPAREN_"
]
},
"annotation":{
"SBO":"SBO:0000627"
}
},
{
"id":"EX_val__L_e",
"name":"L-Valine exchange",
"metabolites":{
"val__L_e":-1.0
},
"lower_bound":-1000,
"upper_bound":1000.0,
"gene_reaction_rule":"",
"subsystem":"Extracellular exchange",
"notes":{
"original_bigg_ids":[
"EX_val_L_LPAREN_e_RPAREN_"
]
},
"annotation":{
"SBO":"SBO:0000627"
}
},
{
"id":"EX_lcts_e",
"name":"Lactose exchange",
"metabolites":{
"lcts_e":-1.0
},
"lower_bound":-1000,
"upper_bound":1000.0,
"gene_reaction_rule":"",
"subsystem":"Extracellular exchange",
"notes":{
"original_bigg_ids":[
"EX_lcts_LPAREN_e_RPAREN_"
]
},
"annotation":{
"SBO":"SBO:0000627"
}
},
{
"id":"EX_acgala_e",
"name":"N Acetyl D galactosamine exchange",
"metabolites":{
"acgala_e":-1.0
},
"lower_bound":-1000,
"upper_bound":1000.0,
"gene_reaction_rule":"",
"subsystem":"Extracellular exchange",
"notes":{
"original_bigg_ids":[
"EX_acgala_LPAREN_e_RPAREN_"
]
},
"annotation":{
"SBO":"SBO:0000627"
}
},
{
"id":"EX_fru_e",
"name":"D-Fructose exchange",
"metabolites":{
"fru_e":-1.0
},
"lower_bound":-1000,
"upper_bound":1000.0,
"gene_reaction_rule":"",
"subsystem":"Extracellular exchange",
"notes":{
"original_bigg_ids":[
"EX_fru_LPAREN_e_RPAREN_"
]
},
"annotation":{
"SBO":"SBO:0000627"
}
},
{
"id":"EX_glyc_e",
"name":"Glycerol exchange",
"metabolites":{
"glyc_e":-1.0
},
"lower_bound":-1000,
"upper_bound":1000.0,
"gene_reaction_rule":"",
"subsystem":"Extracellular exchange",
"notes":{
"original_bigg_ids":[
"EX_glyc_LPAREN_e_RPAREN_"
]
},
"annotation":{
"SBO":"SBO:0000627"
}
},
{
"id":"EX_mg2_e",
"name":"Mg exchange",
"metabolites":{
"mg2_e":-1.0
},
"lower_bound":-1000,
"upper_bound":1000.0,
"gene_reaction_rule":"",
"subsystem":"Extracellular exchange",
"notes":{
"original_bigg_ids":[
"EX_mg2_LPAREN_e_RPAREN_"
]
},
"annotation":{
"SBO":"SBO:0000627"
}
},
{
"id":"EX_ca2_e",
"name":"Calcium exchange",
"metabolites":{
"ca2_e":-1.0
},
"lower_bound":-1000,
"upper_bound":1000.0,
"gene_reaction_rule":"",
"subsystem":"Extracellular exchange",
"notes":{
"original_bigg_ids":[
"EX_ca2_e_"
]
},
"annotation":{
"SBO":"SBO:0000627"
}
},
{
"id":"EX_mn2_e",
"name":"Mn2+ exchange",
"metabolites":{
"mn2_e":-1.0
},
"lower_bound":-1000,
"upper_bound":1000.0,
"gene_reaction_rule":"",
"subsystem":"Extracellular exchange",
"notes":{
"original_bigg_ids":[
"EX_mn2_LPAREN_e_RPAREN_"
]
},
"annotation":{
"SBO":"SBO:0000627"
}
},
{
"id":"EX_fe2_e",
"name":"Fe2+ exchange",
"metabolites":{
"fe2_e":-1.0
},
"lower_bound":-1000,
"upper_bound":1000.0,
"gene_reaction_rule":"",
"subsystem":"Extracellular exchange",
"notes":{
"original_bigg_ids":[
"EX_fe2_LPAREN_e_RPAREN_"
]
},
"annotation":{
"SBO":"SBO:0000627"
}
},
{
"id":"EX_fe3_e",
"name":"Fe3+ exchange",
"metabolites":{
"fe3_e":-1.0
},
"lower_bound":-1000,
"upper_bound":1000.0,
"gene_reaction_rule":"",
"subsystem":"Extracellular exchange",
"notes":{
"original_bigg_ids":[
"EX_fe3_LPAREN_e_RPAREN_"
]
},
"annotation":{
"SBO":"SBO:0000627"
}
},
{
"id":"EX_ncam_e",
"name":"Nicotinamide exchange",
"metabolites":{
"ncam_e":-1.0
},
"lower_bound":-1000,
"upper_bound":1000.0,
"gene_reaction_rule":"",
"subsystem":"Extracellular exchange",
"notes":{
"original_bigg_ids":[
"EX_ncam_LPAREN_e_RPAREN_"
]
},
"annotation":{
"SBO":"SBO:0000627"
}
},
{
"id":"EX_cd2_e",
"name":"Cadmium exchange",
"metabolites":{
"cd2_e":-1.0
},
"lower_bound":-1000,
"upper_bound":1000.0,
"gene_reaction_rule":"",
"subsystem":"Extracellular exchange",
"notes":{
"original_bigg_ids":[
"EX_cd2_e_"
]
},
"annotation":{
"SBO":"SBO:0000627"
}
},
{
"id":"EX_k_e",
"name":"K+ exchange",
"metabolites":{
"k_e":-1.0
},
"lower_bound":-1000,
"upper_bound":1000.0,
"gene_reaction_rule":"",
"subsystem":"Extracellular exchange",
"notes":{
"original_bigg_ids":[
"EX_k_LPAREN_e_RPAREN_"
]
},
"annotation":{
"SBO":"SBO:0000627"
}
},
{
"id":"EX_na1_e",
"name":"Sodium exchange",
"metabolites":{
"na1_e":-1.0
},
"lower_bound":-1000,
"upper_bound":1000.0,
"gene_reaction_rule":"",
"subsystem":"Extracellular exchange",
"notes":{
"original_bigg_ids":[
"EX_na1_LPAREN_e_RPAREN_"
]
},
"annotation":{
"SBO":"SBO:0000627"
}
},
{
"id":"EX_arbt_e",
"name":"Arbutin exchange",
"metabolites":{
"arbt_e":-1.0
},
"lower_bound":-1000,
"upper_bound":1000.0,
"gene_reaction_rule":"",
"subsystem":"Extracellular exchange",
"notes":{
"original_bigg_ids":[
"EX_arbt_e_"
]
},
"annotation":{
"SBO":"SBO:0000627"
}
},
{
"id":"EX_salcn_e",
"name":"Salicin exchange",
"metabolites":{
"salcn_e":-1.0
},
"lower_bound":-1000,
"upper_bound":1000.0,
"gene_reaction_rule":"",
"subsystem":"Extracellular exchange",
"notes":{
"original_bigg_ids":[
"EX_salcn_LPAREN_e_RPAREN_"
]
},
"annotation":{
"SBO":"SBO:0000627"
}
},
{
"id":"EX_gal_e",
"name":"D-Galactose exchange",
"metabolites":{
"gal_e":-1.0
},
"lower_bound":-1000,
"upper_bound":1000.0,
"gene_reaction_rule":"",
"subsystem":"Extracellular exchange",
"notes":{
"original_bigg_ids":[
"EX_gal_LPAREN_e_RPAREN_"
]
},
"annotation":{
"SBO":"SBO:0000627"
}
},
{
"id":"EX_rnam_e",
"name":"N-Ribosylnicotinamide Exchange",
"metabolites":{
"rnam_e":-1.0
},
"lower_bound":-1000,
"upper_bound":1000.0,
"gene_reaction_rule":"",
"subsystem":"Extracellular exchange",
"notes":{
"original_bigg_ids":[
"EX_rnam_LPAREN_e_RPAREN_"
]
},
"annotation":{
"SBO":"SBO:0000627"
}
},
{
"id":"EX_orn__L_e",
"name":"Ornithine exchange",
"metabolites":{
"orn__L_e":-1.0
},
"lower_bound":-1000,
"upper_bound":1000.0,
"gene_reaction_rule":"",
"subsystem":"Extracellular exchange",
"notes":{
"original_bigg_ids":[
"EX_orn_L_LPAREN_e_RPAREN_"
]
},
"annotation":{
"SBO":"SBO:0000627"
}
},
{
"id":"EX_chol_e",
"name":"Choline exchange",
"metabolites":{
"chol_e":-1.0
},
"lower_bound":-1000,
"upper_bound":1000.0,
"gene_reaction_rule":"",
"subsystem":"Extracellular exchange",
"notes":{
"original_bigg_ids":[
"EX_chol_LPAREN_e_RPAREN_"
]
},
"annotation":{
"SBO":"SBO:0000627"
}
},
{
"id":"EX_malthx_e",
"name":"Maltohexaose exchange",
"metabolites":{
"malthx_e":-1.0
},
"lower_bound":-1000,
"upper_bound":1000.0,
"gene_reaction_rule":"",
"subsystem":"Extracellular exchange",
"notes":{
"original_bigg_ids":[
"EX_malthx_e"
]
},
"annotation":{
"SBO":"SBO:0000627"
}
},
{
"id":"EX_maltpt_e",
"name":"Maltopentaose exchange",
"metabolites":{
"maltpt_e":-1.0
},
"lower_bound":-1000,
"upper_bound":1000.0,
"gene_reaction_rule":"",
"subsystem":"Extracellular exchange",
"notes":{
"original_bigg_ids":[
"EX_maltpt_e"
]
},
"annotation":{
"SBO":"SBO:0000627"
}
},
{
"id":"EX_maltttr_e",
"name":"Maltotetraose exchange",
"metabolites":{
"maltttr_e":-1.0
},
"lower_bound":-1000,
"upper_bound":1000.0,
"gene_reaction_rule":"",
"subsystem":"Extracellular exchange",
"notes":{
"original_bigg_ids":[
"EX_maltttr_e"
]
},
"annotation":{
"SBO":"SBO:0000627"
}
},
{
"id":"EX_malttr_e",
"name":"Maltotriose exchange",
"metabolites":{
"malttr_e":-1.0
},
"lower_bound":-1000,
"upper_bound":1000.0,
"gene_reaction_rule":"",
"subsystem":"Extracellular exchange",
"notes":{
"original_bigg_ids":[
"EX_malttr_e_"
]
},
"annotation":{
"SBO":"SBO:0000627"
}
},
{
"id":"EX_acmana_e",
"name":"N-Acetyl-D-mannosamine exchange",
"metabolites":{
"acmana_e":-1.0
},
"lower_bound":-1000,
"upper_bound":1000.0,
"gene_reaction_rule":"",
"subsystem":"Extracellular exchange",
"notes":{
"original_bigg_ids":[
"EX_acmana_LPAREN_e_RPAREN_"
]
},
"annotation":{
"SBO":"SBO:0000627"
}
},
{
"id":"EX_o2_e",
"name":"O2 exchange",
"metabolites":{
"o2_e":-1.0
},
"lower_bound":-1000,
"upper_bound":1000.0,
"gene_reaction_rule":"",
"subsystem":"Extracellular exchange",
"notes":{
"original_bigg_ids":[
"EX_o2_LPAREN_e_RPAREN_"
]
},
"annotation":{
"SBO":"SBO:0000627"
}
},
{
"id":"EX_acgam_e",
"name":"N-Acetyl-D-glucosamine exchange",
"metabolites":{
"acgam_e":-1.0
},
"lower_bound":-1000,
"upper_bound":1000.0,
"gene_reaction_rule":"",
"subsystem":"Extracellular exchange",
"notes":{
"original_bigg_ids":[
"EX_acgam_LPAREN_e_RPAREN_"
]
},
"annotation":{
"SBO":"SBO:0000627"
}
},
{
"id":"EX_gam_e",
"name":"D-Glucosamine exchange",
"metabolites":{
"gam_e":-1.0
},
"lower_bound":-1000,
"upper_bound":1000.0,
"gene_reaction_rule":"",
"subsystem":"Extracellular exchange",
"notes":{
"original_bigg_ids":[
"EX_gam_e_"
]
},
"annotation":{
"SBO":"SBO:0000627"
}
},
{
"id":"G3POR",
"name":"D-glyceraldehyde 3-phosphate:NADP+ oxidoreductase",
"metabolites":{
"3pg_c":1.0,
"g3p_c":-1.0,
"h2o_c":-1.0,
"h_c":2.0,
"nadp_c":-1.0,
"nadph_c":1.0
},
"lower_bound":0.0,
"upper_bound":1000.0,
"gene_reaction_rule":"SK141_RS04090",
"subsystem":"Glycolysis and gluconeogenesis"
},
{
"id":"GALpts",
"name":"Galactose transport via PEP:Pyr PTS",
"metabolites":{
"dgal6p_c":1.0,
"gal_e":-1.0,
"pep_c":-1.0,
"pyr_c":1.0
},
"lower_bound":0.0,
"upper_bound":1000.0,
"gene_reaction_rule":"SK141_RS04665 and SK141_RS04670 and SK141_RS04740 and SK141_RS04745 and SK141_RS04750",
"subsystem":"Galactose metabolism"
},
{
"id":"SUCP",
"name":"Sucrose phosphorylase",
"metabolites":{
"fru_c":1.0,
"g1p_c":1.0,
"pi_c":-1.0,
"sucr_c":-1.0
},
"lower_bound":0.0,
"upper_bound":1000.0,
"gene_reaction_rule":"SK141_RS07100",
"subsystem":"Starch and sucrose metabolism"
},
{
"id":"LACOX",
"name":"L-lactate oxidase",
"metabolites":{
"h2o2_c":1.0,
"lac__L_c":-1.0,
"o2_c":-1.0,
"pyr_c":1.0
},
"lower_bound":0.0,
"upper_bound":1000.0,
"gene_reaction_rule":"SK141_RS02105",
"subsystem":"Pyruvate metabolism"
},
{
"id":"RNAMTPP_1",
"name":"Nicotinamide riboside transport",
"metabolites":{
"rnam_c":1.0,
"rnam_e":-1.0
},
"lower_bound":0.0,
"upper_bound":1000.0,
"gene_reaction_rule":"SK141_RS07030",
"subsystem":"transport"
},
{
"id":"ORNabc",
"name":"Ornithine transport via ABC system",
"metabolites":{
"adp_c":1.0,
"atp_c":-1.0,
"h2o_c":-1.0,
"h_c":1.0,
"orn__L_c":1.0,
"orn__L_e":-1.0,
"pi_c":1.0
},
"lower_bound":0.0,
"upper_bound":1000.0,
"gene_reaction_rule":"SK141_RS02085",
"subsystem":"Transport"
},
{
"id":"UDPDEACGALS",
"name":"UDPDEACGALs synthase",
"metabolites":{
"h2o_c":1.0,
"uacgam_c":-1.0,
"udpdeacgal_c":1.0
},
"lower_bound":0.0,
"upper_bound":1000.0,
"gene_reaction_rule":"SK141_RS08985",
"subsystem":"Teichoid acid synthesis"
},
{
"id":"UDPAATGALS",
"name":"UDPAATGAL synthase",
"metabolites":{
"akg_c":1.0,
"glu__L_c":-1.0,
"udpaatgal_c":1.0,
"udpdeacgal_c":-1.0
},
"lower_bound":0.0,
"upper_bound":1000.0,
"gene_reaction_rule":"SK141_RS06930",
"subsystem":"Teichoid acid synthesis"
},
{
"id":"UDPAATGALUDCPPS",
"name":"UDPAATGALUDCPPs synthase",
"metabolites":{
"udcpp_c":-1.0,
"udpaatgal_c":-1.0,
"udpaatgal_udcpp_c":1.0,
"ump_c":1.0
},
"lower_bound":0.0,
"upper_bound":1000.0,
"gene_reaction_rule":"SK141_RS06935",
"subsystem":"Teichoid acid synthesis"
},
{
"id":"GALUDPAATGALUDCPPS",
"name":"GALUDPAATGALUDCPPs synthase",
"metabolites":{
"gal_udpaatgal_udcpp_c":1.0,
"h_c":1.0,
"udp_c":1.0,
"udpaatgal_udcpp_c":-1.0,
"udpgal_c":-1.0
},
"lower_bound":0.0,
"upper_bound":1000.0,
"gene_reaction_rule":"SK141_RS08990",
"subsystem":"Teichoid acid synthesis"
},
{
"id":"RBT5PS",
"name":"ru5p__D synthase",
"metabolites":{
"h_c":-1.0,
"nadp_c":1.0,
"nadph_c":-1.0,
"rbt5p_c":1.0,
"ru5p__D_c":-1.0
},
"lower_bound":0.0,
"upper_bound":1000.0,
"gene_reaction_rule":"SK141_RS04770",
"subsystem":"Teichoid acid synthesis"
},
{
"id":"CDPRBTLS",
"name":"cdprbtl synthase",
"metabolites":{
"cdprbtl_c":1.0,
"ctp_c":-1.0,
"h_c":-1.0,
"ppi_c":1.0,
"rbt5p_c":-1.0
},
"lower_bound":0.0,
"upper_bound":1000.0,
"gene_reaction_rule":"SK141_RS04775",
"subsystem":"Teichoid acid synthesis"
},
{
"id":"RIBGALUDPAATGALUDCPPS",
"name":"ribgaludpaatgaludcpp synthase",
"metabolites":{
"cdprbtl_c":-1.0,
"cmp_c":1.0,
"gal_udpaatgal_udcpp_c":-1.0,
"h_c":1.0,
"rib_gal_udpaatgal_udcpp_c":1.0
},
"lower_bound":0.0,
"upper_bound":1000.0,
"gene_reaction_rule":"SK141_RS02690",
"subsystem":"Teichoid acid synthesis"
},
{
"id":"UDPACGALRIBGALUDPAATGALS",
"name":"UDPACGALRIBGALUDPAATGAL synthase",
"metabolites":{
"acgal_rib_gal_udpaatgal_udcpdp_c":1.0,
"h_c":1.0,
"rib_gal_udpaatgal_udcpp_c":-1.0,
"udp_c":1.0,
"udpacgal_c":-1.0
},
"lower_bound":0.0,
"upper_bound":1000.0,
"gene_reaction_rule":"",
"subsystem":"Teichoid acid synthesis"
},
{
"id":"TAUNITS",
"name":"TA subunitunit synthase",
"metabolites":{
"acgal_rib_gal_udpaatgal_udcpdp_c":-1.0,
"cdpchol_c":-2.0,
"cmp_c":2.0,
"taunit_c":1.0
},
"lower_bound":0.0,
"upper_bound":1000.0,
"gene_reaction_rule":"SK141_RS02700",
"subsystem":"Teichoid acid synthesis"
},
{
"id":"FA181ACPHi",
"name":"FATTY-acyl-acp hydrolase",
"metabolites":{
"ACP_c":1.0,
"h2o_c":-1.0,
"h_c":1.0,
"octeACP_c":-1.0,
"odcea_c":1.0
},
"lower_bound":0.0,
"upper_bound":1000.0,
"gene_reaction_rule":"",
"subsystem":"Fatty acid synthesis"
},
{
"id":"FA180ACPHi",
"name":"FATTY-acyl-acp hydrolase",
"metabolites":{
"ACP_c":1.0,
"h2o_c":-1.0,
"h_c":1.0,
"ocdcaACP_c":-1.0,
"odca_c":1.0
},
"lower_bound":0.0,
"upper_bound":1000.0,
"gene_reaction_rule":"",
"subsystem":"Fatty acid synthesis"
},
{
"id":"DM_apoACP_c",
"name":"apo-ACP demand reaction",
"metabolites":{
"apoACP_c":1.0
},
"lower_bound":0.0,
"upper_bound":1000.0,
"gene_reaction_rule":"",
"subsystem":"Pantothenate and CoA biosynthesis"
},
{
"id":"T2DODECAI",
"name":"Trans-2-dodecenoyl-ACP isomerase",
"metabolites":{
"cddec5eACP_c":1.0,
"tddec2eACP_c":-1.0
},
"lower_bound":0.0,
"upper_bound":1000.0,
"gene_reaction_rule":"SK141_RS07855",
"subsystem":"Fatty acid synthesis"
},
{
"id":"G3PATX",
"name":"Glycerol-3-phosphate acyltransferase",
"metabolites":{
"ACP_c":1,
"agly3p_sor_c":0.01,
"ddcaACP_c":-0.069,
"glyc3p_c":-1,
"hdeACP_c":-0.099,
"myrsACP_c":-0.133,
"ocdcaACP_c":-0.183,
"octeACP_c":-0.111,
"palmACP_c":-0.368,
"tdeACP_c":-0.037
},
"lower_bound":0.0,
"upper_bound":1000.0,
"gene_reaction_rule":"SK141_RS00170 and SK141_RS03230",
"subsystem":"Glycerophospholipid metabolism"
},
{
"id":"AGPATX",
"name":"acyl glycerol 3-phosphate acyltransferase",
"metabolites":{
"ACP_c":1,
"agly3p_sor_c":-0.01,
"ddcaACP_c":-0.069,
"hdeACP_c":-0.099,
"myrsACP_c":-0.133,
"ocdcaACP_c":-0.183,
"octeACP_c":-0.111,
"pa_sor_c":0.01,
"palmACP_c":-0.368,
"tdeACP_c":-0.037
},
"lower_bound":0.0,
"upper_bound":1000.0,
"gene_reaction_rule":"SK141_RS06380",
"subsystem":"Glycerophospholipid metabolism"
},
{
"id":"DASYNX",
"name":"CDPDiacylglycerol synthetase",
"metabolites":{
"cdpdag_sor_c":0.01,
"ctp_c":-1,
"h_c":-1,
"pa_sor_c":-0.01,
"ppi_c":1
},
"lower_bound":0.0,
"upper_bound":1000.0,
"gene_reaction_rule":"SK141_RS08380",
"subsystem":"Glycerophospholipid metabolism"
},
{
"id":"PGSAX",
"name":"Phosphatidylglycerol synthase",
"metabolites":{
"cdpdag_sor_c":-0.01,
"cmp_c":1,
"glyc3p_c":-1,
"h_c":1,
"pgp_sor_c":0.01
},
"lower_bound":0.0,
"upper_bound":1000.0,
"gene_reaction_rule":"SK141_RS09430",
"subsystem":"Glycerophospholipid metabolism"
},
{
"id":"PGPPX",
"name":"Phosphatidylglycerol phosphate phosphatase",
"metabolites":{
"h2o_c":-1,
"pg_sor_c":0.01,
"pgp_sor_c":-0.01,
"pi_c":1
},
"lower_bound":0.0,
"upper_bound":1000.0,
"gene_reaction_rule":"SK141_RS08225",
"subsystem":"Glycerophospholipid metabolism"
},
{
"id":"CLPNSX",
"name":"Cardiolipin Synthase",
"metabolites":{
"clpn_sor_c":0.01,
"glyc_c":1,
"pg_sor_c":-0.02
},
"lower_bound":0.0,
"upper_bound":1000.0,
"gene_reaction_rule":"SK141_RS08645",
"subsystem":"Glycerophospholipid metabolism"
},
{
"id":"STCHSabc",
"name":"Stachyose transport via ABC system",
"metabolites":{
"adp_c":1.0,
"atp_c":-1.0,
"h2o_c":-1.0,
"h_c":1.0,
"pi_c":1.0,
"stchs_c":1,
"stchs_e":-1.0
},
"lower_bound":0.0,
"upper_bound":1000.0,
"gene_reaction_rule":"SK141_RS07460 and SK141_RS07105 and SK141_RS07110 and SK141_RS07115",
"subsystem":"Galactose metabolism"
},
{
"id":"RAFFINabc",
"name":"Raffinose transport via ABC system",
"metabolites":{
"adp_c":1.0,
"atp_c":-1.0,
"h2o_c":-1.0,
"h_c":1.0,
"pi_c":1.0,
"raffin_c":1,
"raffin_e":-1.0
},
"lower_bound":0.0,
"upper_bound":1000.0,
"gene_reaction_rule":"SK141_RS07460 and SK141_RS07105 and SK141_RS07110 and SK141_RS07115",
"subsystem":"Galactose metabolism"
},
{
"id":"EX_stchs_e",
"name":"stachyose transport via ABC system",
"metabolites":{
"stchs_e":-1.0
},
"lower_bound":-1000,
"upper_bound":1000.0,
"gene_reaction_rule":"",
"subsystem":"Galactose metabolism"
},
{
"id":"MALTabc",
"name":"Maltose transport via ABC system",
"metabolites":{
"adp_c":1.0,
"atp_c":-1.0,
"h2o_c":-1.0,
"h_c":1.0,
"malt_c":1.0,
"malt_e":-1.0,
"pi_c":1.0
},
"lower_bound":0.0,
"upper_bound":1000.0,
"gene_reaction_rule":"SK141_RS07460 and SK141_RS00520 and SK141_RS00525 and SK141_RS00530",
"subsystem":"Starch and sucrose metabolism"
},
{
"id":"MALT6PP",
"name":"Maltose 6 phosphate phosphatase",
"metabolites":{
"h2o_c":-1.0,
"malt6p_c":-1.0,
"malt_c":1.0,
"pi_c":1.0
},
"lower_bound":0.0,
"upper_bound":1000.0,
"gene_reaction_rule":"SK141_RS02295",
"subsystem":"Starch and sucrose metabolism"
},
{
"id":"MALTTRabc",
"name":"Maltotriose transport via ABC system",
"metabolites":{
"adp_c":1.0,
"atp_c":-1.0,
"h2o_c":-1.0,
"h_c":1.0,
"malttr_c":1.0,
"malttr_e":-1.0,
"pi_c":1.0
},
"lower_bound":0.0,
"upper_bound":1000.0,
"gene_reaction_rule":"SK141_RS07460 and SK141_RS00520 and SK141_RS00525 and SK141_RS00530",
"subsystem":"Starch and sucrose metabolism"
},
{
"id":"MALTTTRabc",
"name":"Maltotetraose transport via ABC system",
"metabolites":{
"adp_c":1.0,
"atp_c":-1.0,
"h2o_c":-1.0,
"h_c":1.0,
"maltttr_c":1.0,
"maltttr_e":-1.0,
"pi_c":1.0
},
"lower_bound":0.0,
"upper_bound":1000.0,
"gene_reaction_rule":"SK141_RS07460 and SK141_RS00520 and SK141_RS00525 and SK141_RS00530",
"subsystem":"Starch and sucrose metabolism"
},
{
"id":"MALTPTabc",
"name":"Maltopentose transport via ABC system",
"metabolites":{
"adp_c":1.0,
"atp_c":-1.0,
"h2o_c":-1.0,
"h_c":1.0,
"maltpt_c":1.0,
"maltpt_e":-1.0,
"pi_c":1.0
},
"lower_bound":0.0,
"upper_bound":1000.0,
"gene_reaction_rule":"SK141_RS07460 and SK141_RS00520 and SK141_RS00525 and SK141_RS00530",
"subsystem":"Starch and sucrose metabolism"
},
{
"id":"MALTHXabc",
"name":"Maltohexaose transport via ABC system",
"metabolites":{
"adp_c":1.0,
"atp_c":-1.0,
"h2o_c":-1.0,
"h_c":1.0,
"malthx_c":1.0,
"malthx_e":-1.0,
"pi_c":1.0
},
"lower_bound":0.0,
"upper_bound":1000.0,
"gene_reaction_rule":"SK141_RS07460 and SK141_RS00520 and SK141_RS00525 and SK141_RS00530",
"subsystem":"Starch and sucrose metabolism"
},
{
"id":"MALTHPabc",
"name":"Maltoheptaose transport via ABC system",
"metabolites":{
"adp_c":1.0,
"atp_c":-1.0,
"h2o_c":-1.0,
"h_c":1.0,
"malthp_c":1.0,
"malthp_e":-1.0,
"pi_c":1.0
},
"lower_bound":0.0,
"upper_bound":1000.0,
"gene_reaction_rule":"SK141_RS07460 and SK141_RS00520 and SK141_RS00525 and SK141_RS00530",
"subsystem":"Starch and sucrose metabolism"
},
{
"id":"EX_raffin_e",
"name":"EX_raffin_e ",
"metabolites":{
"raffin_e":-1.0
},
"lower_bound":-1000,
"upper_bound":1000.0,
"gene_reaction_rule":"",
"subsystem":"Exchange"
},
{
"id":"EX_malthp_e",
"name":"EX_malthp_e",
"metabolites":{
"malthp_e":-1.0
},
"lower_bound":-1000,
"upper_bound":1000.0,
"gene_reaction_rule":"",
"subsystem":"Exchange"
},
{
"id":"SK_gcald_c",
"name":"SINK reaction gcald",
"metabolites":{
"gcald_c":-1.0
},
"lower_bound":-1000.0,
"upper_bound":1000.0,
"gene_reaction_rule":"",
"subsystem":"sink"
},
{
"id":"GALT_1",
"name":"hexose-1-phosphate uridylyltransferase",
"metabolites":{
"g1p_c":1,
"gal1p_c":-1,
"udpg_c":-1,
"udpgal_c":1
},
"lower_bound":0.0,
"upper_bound":1000.0,
"gene_reaction_rule":"SK141_RS06990",
"subsystem":"Galactose metabolism"
},
{
"id":"GALabc",
"name":"Galactose transport via the ABC system",
"metabolites":{
"adp_c":1,
"atp_c":-1,
"gal_c":1,
"gal_e":-1,
"h2o_c":-1,
"h_c":1,
"pi_c":1
},
"lower_bound":0.0,
"upper_bound":1000.0,
"gene_reaction_rule":"SK141_RS09040 and SK141_RS09045 and SK141_RS09050",
"subsystem":"transport"
},
{
"id":"FRUpts_2",
"name":"D-fructose transport via PEP:Pyr PTS (f6p generating)",
"metabolites":{
"f6p_c":1,
"fru_e":-1,
"pep_c":-1,
"pyr_c":1
},
"lower_bound":0.0,
"upper_bound":1000.0,
"gene_reaction_rule":"SK141_RS01025 and SK141_RS01030 and SK141_RS01035 and SK141_RS04665 and SK141_RS04670",
"subsystem":"transport"
},
{
"id":"MLTP0_1",
"name":"Maltodextrin phosphorylase (maltose)",
"metabolites":{
"g1p_c":1.0,
"glc__D_c":1.0,
"malt_c":-1.0,
"pi_c":-1.0
},
"lower_bound":0.0,
"upper_bound":1000.0,
"gene_reaction_rule":"SK141_RS00540",
"subsystem":"starch and sucrose metabolism"
},
{
"id":"MLTP0_2",
"name":"Maltodextrin phosphorylase (maltotriose)",
"metabolites":{
"g1p_c":1.0,
"malt_c":1.0,
"malttr_c":-1.0,
"pi_c":-1.0
},
"lower_bound":0.0,
"upper_bound":1000.0,
"gene_reaction_rule":"SK141_RS00540",
"subsystem":"starch and sucrose metabolism"
},
{
"id":"MLTP0_3",
"name":"Maltodextrin phosphorylase (maltotetraose)",
"metabolites":{
"g1p_c":1.0,
"malttr_c":1.0,
"maltttr_c":-1.0,
"pi_c":-1.0
},
"lower_bound":0.0,
"upper_bound":1000.0,
"gene_reaction_rule":"SK141_RS00540",
"subsystem":"starch and sucrose metabolism"
},
{
"id":"PAP",
"name":"Phosphatidic acid phosphatase",
"metabolites":{
"dag_sor_c":0.01,
"h2o_c":-1.0,
"pa_sor_c":-0.01,
"pi_c":1.0
},
"lower_bound":0.0,
"upper_bound":1000.0,
"gene_reaction_rule":"SK141_RS01305",
"subsystem":"Glycerophospholipid synthesis"
},
{
"id":"UDPGDAGTRANS",
"name":"UDP-glucose:diacylglycerol glucosyltransferase",
"metabolites":{
"dag_sor_c":-0.01,
"glc_dag_c":0.01,
"h_c":1.0,
"udp_c":1.0,
"udpg_c":-1.0
},
"lower_bound":0.0,
"upper_bound":1000.0,
"gene_reaction_rule":"SK141_RS05045",
"subsystem":"Glycerophospholipid synthesis"
},
{
"id":"UDPGALDAGTRANS",
"name":"UDP-galactose:diacylglycerol glucosyltransferase",
"metabolites":{
"galglc_dag_c":0.01,
"glc_dag_c":-0.01,
"h_c":1.0,
"udp_c":1.0,
"udpgal_c":-1.0
},
"lower_bound":0.0,
"upper_bound":1000.0,
"gene_reaction_rule":"SK141_RS05050",
"subsystem":"Glycerophospholipid synthesis"
},
{
"id":"LIPOTAS",
"name":"Lipoteichoic acid synthase",
"metabolites":{
"dag_sor_c":-0.01,
"lipo_ta_c":0.01,
"taunit_c":-1.0
},
"lower_bound":0.0,
"upper_bound":1000.0,
"gene_reaction_rule":"",
"subsystem":"Glycerophospholipid synthesis"
},
{
"id":"EX_lac__L_e",
"name":"lac__L_e Exchange",
"metabolites":{
"lac__L_e":-1.0
},
"lower_bound":-1000.0,
"upper_bound":1000.0,
"gene_reaction_rule":"",
"subsystem":"Exchange"
},
{
"id":"Lact",
"name":"Lactate transport",
"metabolites":{
"h_c":-1.0,
"h_e":1.0,
"lac__L_c":-1.0,
"lac__L_e":1.0
},
"lower_bound":-1000.0,
"upper_bound":1000.0,
"gene_reaction_rule":"",
"subsystem":"Transport"
},
{
"id":"EX_for_e",
"name":"for_e Exchange",
"metabolites":{
"for_e":-1.0
},
"lower_bound":-1000.0,
"upper_bound":1000.0,
"gene_reaction_rule":"",
"subsystem":"Exchange"
},
{
"id":"Fort",
"name":"Formate transport",
"metabolites":{
"for_c":-1.0,
"for_e":1.0
},
"lower_bound":-1000.0,
"upper_bound":1000.0,
"gene_reaction_rule":"SK141_RS03370",
"subsystem":"Transport"
},
{
"id":"METS",
"name":"Methionine synthase",
"metabolites":{
"5mthf_c":-1.0,
"h_c":1.0,
"hcys__L_c":-1.0,
"met__L_c":1.0,
"thf_c":1.0
},
"lower_bound":-1000.0,
"upper_bound":1000.0,
"gene_reaction_rule":"SK141_RS07505",
"subsystem":"Cysteine and methionine metabolism"
},
{
"id":"EX_arab_e",
"name":"arab_e ",
"metabolites":{
"arab_e":-1.0
},
"lower_bound":-1000.0,
"upper_bound":1000.0,
"gene_reaction_rule":"",
"subsystem":"arab_e exchange"
},
{
"id":"ARBabc",
"name":"arabinose transport via ABC system",
"metabolites":{
"adp_c":1.0,
"arab_c":1.0,
"arab_e":-1.0,
"atp_c":-1.0,
"h2o_c":-1.0,
"h_c":1.0,
"pi_c":1.0
},
"lower_bound":0.0,
"upper_bound":1000.0,
"gene_reaction_rule":"SK141_RS09045 or (SK141_RS07105 and SK141_RS07110) or (SK141_RS09050 and SK141_RS07115) or SK141_RS09040 or SK141_RS07460",
"subsystem":"Transport"
},
{
"id":"ARAI",
"name":"arabinose isomerase",
"metabolites":{
"arab_c":-1.0,
"rbl__L_c":1.0
},
"lower_bound":-1000.0,
"upper_bound":1000.0,
"gene_reaction_rule":"SK141_RS02185",
"subsystem":"Pentosephosphate pathway"
},
{
"id":"RBK_L1",
"name":"L-ribulokinase (L-ribulose)",
"metabolites":{
"adp_c":1.0,
"atp_c":-1.0,
"h_c":1.0,
"rbl__L_c":-1.0,
"ru5p__L_c":1.0
},
"lower_bound":0.0,
"upper_bound":1000.0,
"gene_reaction_rule":"",
"subsystem":"Pentosephosphate pathway"
},
{
"id":"RBP4E",
"name":"L-ribulose-phosphate 4-epimerase",
"metabolites":{
"ru5p__L_c":-1.0,
"xu5p__D_c":1.0
},
"lower_bound":0.0,
"upper_bound":1000.0,
"gene_reaction_rule":"SK141_RS01160",
"subsystem":"Pentosephosphate pathway"
},
{
"id":"EX_xyl__D_e",
"name":"Xylose exchange",
"metabolites":{
"xyl__D_e":-1.0
},
"lower_bound":-1000.0,
"upper_bound":1000.0,
"gene_reaction_rule":"",
"subsystem":"Exchange"
},
{
"id":"XYLt",
"name":"D xylose reversible transport",
"metabolites":{
"xyl__D_c":1.0,
"xyl__D_e":-1.0
},
"lower_bound":-1000.0,
"upper_bound":1000.0,
"gene_reaction_rule":"SK141_RS01025 and SK141_RS01030 and SK141_RS01035 and SK141_RS04665 and SK141_RS04670",
"subsystem":"Pentosephosphate pathway"
},
{
"id":"XYLI1",
"name":"Xylose isomerase",
"metabolites":{
"xyl__D_c":-1.0,
"xylu__D_c":1.0
},
"lower_bound":-1000.0,
"upper_bound":1000.0,
"gene_reaction_rule":"",
"subsystem":"Pentosephosphate pathway"
},
{
"id":"XYLK",
"name":"Xylulokinase",
"metabolites":{
"adp_c":1.0,
"atp_c":-1.0,
"h_c":1.0,
"xu5p__D_c":1.0,
"xylu__D_c":-1.0
},
"lower_bound":0.0,
"upper_bound":1000.0,
"gene_reaction_rule":"",
"subsystem":"Pentosephosphate pathway"
},
{
"id":"EX_rib__D_e",
"name":"rib__D_e Exchange",
"metabolites":{
"rib__D_e":-1.0
},
"lower_bound":-1000.0,
"upper_bound":1000.0,
"gene_reaction_rule":"",
"subsystem":"xyl__D_e exchange"
},
{
"id":"RIBabc",
"name":"D-ribose transport via ABC system",
"metabolites":{
"adp_c":1.0,
"atp_c":-1.0,
"h2o_c":-1.0,
"h_c":1.0,
"pi_c":1.0,
"rib__D_c":1.0,
"rib__D_e":-1.0
},
"lower_bound":0.0,
"upper_bound":1000.0,
"gene_reaction_rule":"",
"subsystem":"Pentosephosphate pathway"
},
{
"id":"RBK",
"name":"Ribokinase",
"metabolites":{
"adp_c":1.0,
"atp_c":-1.0,
"h_c":1.0,
"r5p_c":1.0,
"rib__D_c":-1.0
},
"lower_bound":-1000.0,
"upper_bound":1000.0,
"gene_reaction_rule":"",
"subsystem":"Pentosephosphate pathway"
},
{
"id":"EX_melib_e",
"name":"melib_e Exchange",
"metabolites":{
"melib_e":-1.0
},
"lower_bound":-1000.0,
"upper_bound":1000.0,
"gene_reaction_rule":"",
"subsystem":"Exchange"
},
{
"id":"MELIBabc",
"name":"Melibiose transport via ABC system (import)",
"metabolites":{
"adp_c":1.0,
"atp_c":-1.0,
"h2o_c":-1.0,
"h_c":1.0,
"melib_c":1.0,
"melib_e":-1.0,
"pi_c":1.0
},
"lower_bound":-1000.0,
"upper_bound":1000.0,
"gene_reaction_rule":"SK141_RS07460 and SK141_RS07105 and SK141_RS07110 and SK141_RS07115",
"subsystem":"Transport"
},
{
"id":"GALS3",
"name":"A-galactosidase (melibiose)",
"metabolites":{
"gal_c":1.0,
"glc__D_c":1.0,
"h2o_c":-1.0,
"melib_c":-1.0
},
"lower_bound":0.0,
"upper_bound":1000.0,
"gene_reaction_rule":"SK141_RS07120"
},
{
"id":"EX_allul_e",
"name":"allul_e Exchange",
"metabolites":{
"allul_e":-1.0
},
"lower_bound":-1000.0,
"upper_bound":1000.0,
"gene_reaction_rule":"",
"subsystem":"Exchange"
},
{
"id":"ALLULpts",
"name":"Allulose transport via ABC system (import)",
"metabolites":{
"allul6p_c":1.0,
"allul_e":-1.0,
"pep_c":-1.0,
"pyr_c":1.0
},
"lower_bound":0.0,
"upper_bound":1000.0,
"gene_reaction_rule":"SK141_RS04665 and SK141_RS04670 and SK141_RS05745",
"subsystem":"Transport"
},
{
"id":"ALLULEP",
"name":"Allulose 6 epimerase",
"metabolites":{
"allul6p_c":-1.0,
"f6p_c":1.0
},
"lower_bound":-1000.0,
"upper_bound":1000.0,
"gene_reaction_rule":"",
"subsystem":"Alternate carbon metabolism"
},
{
"id":"EX_lyx_e",
"name":"lyx__L_e Exchange",
"metabolites":{
"lyx_e":-1.0
},
"lower_bound":-1000.0,
"upper_bound":1000.0,
"gene_reaction_rule":"",
"subsystem":"Exchange"
},
{
"id":"LYX_Et",
"name":"L-Lyxose transport (transport mechanism unknown - evidence from biolog data)",
"metabolites":{
"lyx_c":1.0,
"lyx_e":-1.0
},
"lower_bound":0.0,
"upper_bound":1000.0,
"gene_reaction_rule":"",
"subsystem":"Transport"
},
{
"id":"LYXI",
"name":"Lyxose isomerase",
"metabolites":{
"lyx_c":-1.0,
"xylu_c":1.0
},
"lower_bound":0.0,
"upper_bound":1000.0,
"gene_reaction_rule":"",
"subsystem":"Alternate carbon metabolism"
},
{
"id":"XYLK2",
"name":"L-xylulokinse",
"metabolites":{
"adp_c":1.0,
"atp_c":-1.0,
"h_c":1.0,
"xu5p__D_c":1.0,
"xylu_c":-1.0
},
"lower_bound":0.0,
"upper_bound":1000.0,
"gene_reaction_rule":"",
"subsystem":"Alternate carbon metabolism"
},
{
"id":"EX_drib_e",
"name":"drib_e Exchange",
"metabolites":{
"drib_e":-1.0
},
"lower_bound":-1000.0,
"upper_bound":1000.0,
"gene_reaction_rule":"",
"subsystem":"Exchange"
},
{
"id":"DRIBabc",
"name":"Deoxyribose transport via ABC system",
"metabolites":{
"adp_c":1.0,
"atp_c":-1.0,
"drib_c":1.0,
"drib_e":-1.0,
"h2o_c":-1.0,
"h_c":1.0,
"pi_c":1.0
},
"lower_bound":0.0,
"upper_bound":1000.0,
"gene_reaction_rule":"SK141_RS03215 and SK141_RS03220 and SK141_RS03225",
"subsystem":"Transport"
},
{
"id":"DRBK",
"name":"Deoxyribokinase",
"metabolites":{
"2dr5p_c":1.0,
"adp_c":1.0,
"atp_c":-1.0,
"drib_c":-1.0,
"h_c":1.0
},
"lower_bound":-1000.0,
"upper_bound":1000.0,
"gene_reaction_rule":"",
"subsystem":"\tPentose phosphate pathway"
},
{
"id":"EX_pala_e",
"name":"pala_e Exchange",
"metabolites":{
"pala_e":-1.0
},
"lower_bound":-1000.0,
"upper_bound":1000.0,
"gene_reaction_rule":"",
"subsystem":"Exchange"
},
{
"id":"PALAt2",
"name":"Palatinose transport in via proton symport",
"metabolites":{
"h_c":1.0,
"h_e":-1.0,
"pala_c":1.0,
"pala_e":-1.0
},
"lower_bound":0,
"upper_bound":1000.0,
"gene_reaction_rule":"",
"subsystem":"Alternate carbon metabolism"
},
{
"id":"ISOMS",
"name":"Isomaltulose synthase",
"metabolites":{
"pala_c":-1.0,
"sucr_c":1.0
},
"lower_bound":-1000.0,
"upper_bound":1000.0,
"gene_reaction_rule":"",
"subsystem":"Alternate carbon metabolism"
},
{
"id":"EX_tgt_e",
"name":"tgt_e Exchange",
"metabolites":{
"tgt_e":-1.0
},
"lower_bound":-1000.0,
"upper_bound":1000.0,
"gene_reaction_rule":"",
"subsystem":"Exchange"
},
{
"id":"TGTpts",
"name":"Tagatose transport via PEP:Pyr PTS",
"metabolites":{
"pep_c":-1.0,
"pyr_c":1.0,
"tag6p__D_c":1.0,
"tgt_e":-1.0
},
"lower_bound":0.0,
"upper_bound":1000.0,
"gene_reaction_rule":"SK141_RS04665 and SK141_RS04670 and SK141_RS04700 and SK141_RS04705",
"subsystem":"Transport"
},
{
"id":"EX_nh4_e",
"name":"nh4_e",
"metabolites":{
"nh4_e":-1.0
},
"lower_bound":-1000.0,
"upper_bound":1000.0,
"gene_reaction_rule":"",
"subsystem":"Exchange"
},
{
"id":"NH4t",
"name":"nh4 transport",
"metabolites":{
"nh4_c":1.0,
"nh4_e":-1.0
},
"lower_bound":-1000.0,
"upper_bound":1000.0,
"gene_reaction_rule":"",
"subsystem":"Transport"
},
{
"id":"EX_h2o2_e",
"name":"h2o2_e Exchange",
"metabolites":{
"h2o2_e":-1.0
},
"lower_bound":-1000.0,
"upper_bound":1000.0,
"gene_reaction_rule":"",
"subsystem":"Exchange"
},
{
"id":"h2o2t",
"name":"h2o2 transport",
"metabolites":{
"h2o2_c":1.0,
"h2o2_e":-1.0
},
"lower_bound":-1000.0,
"upper_bound":1000.0,
"gene_reaction_rule":"",
"subsystem":"Transport"
},
{
"id":"PDH",
"name":"Pyruvate dehydrogenase",
"metabolites":{
"accoa_c":1.0,
"co2_c":1.0,
"coa_c":-1.0,
"nad_c":-1.0,
"nadh_c":1.0,
"pyr_c":-1.0
},
"lower_bound":0,
"upper_bound":1000.0,
"gene_reaction_rule":"SK141_RS04235 and SK141_RS04240 and SK141_RS04245 and SK141_RS04250",
"subsystem":"Other"
},
{
"id":"EX_ser__L_e",
"name":"L-Serine exchange",
"metabolites":{
"ser__L_e":-1.0
},
"lower_bound":-1000.0,
"upper_bound":1000.0,
"gene_reaction_rule":"",
"subsystem":"Exchange"
},
{
"id":"SERt2r",
"name":"3L serine reversible transport via proton symport",
"metabolites":{
"h_c":1.0,
"h_e":-1.0,
"ser__L_c":1.0,
"ser__L_e":-1.0
},
"lower_bound":-1000.0,
"upper_bound":1000.0,
"gene_reaction_rule":"SK141_RS07575",
"subsystem":"Transport"
},
{
"id":"GLYCL",
"name":"Glycine Cleavage System",
"metabolites":{
"co2_c":1.0,
"gly_c":-1.0,
"mlthf_c":1.0,
"nad_c":-1.0,
"nadh_c":1.0,
"nh4_c":1.0,
"thf_c":-1.0
},
"lower_bound":0.0,
"upper_bound":1000.0,
"gene_reaction_rule":"SK141_RS04250",
"subsystem":"Other"
},
{
"id":"G3PD1ir",
"name":"Glycerol 3 phosphate dehydrogenase NAD",
"metabolites":{
"dhap_c":-1.0,
"glyc3p_c":1.0,
"h_c":-1.0,
"nad_c":1.0,
"nadh_c":-1.0
},
"lower_bound":-1000.0,
"upper_bound":1000.0,
"gene_reaction_rule":"",
"subsystem":"Glycerophospholipid metabolism"
},
{
"id":"FERNAD",
"name":"Fe2+:NAD+ oxidoreductase",
"metabolites":{
"fe2_c":-2.0,
"fe3_c":2.0,
"h_c":-1.0,
"nad_c":-1.0,
"nadh_c":1.0
},
"lower_bound":-1000.0,
"upper_bound":1000.0,
"gene_reaction_rule":""
},
{
"id":"BIOMASS",
"name":"Biomass reaction",
"metabolites":{
"10fthf_c":-0.0131130942491956,
"5mthf_c":-0.0134842378803993,
"PG_c":-0.16965805,
"adp_c":63,
"ala__L_c":-0.4375425466687082,
"amet_c":-0.0154760105838767,
"arg__L_c":-0.20042680956314615,
"asn__L_c":-0.1305654919614321,
"asp__L_c":-0.18192368671166845,
"atp_c":-63.0915538215648,
"clpn_sor_c":-0.00023058442242721464,
"coa_c":-0.00809666125421016,
"ctp_c":-0.06354229810948397,
"cys__L_c":-0.01346325844860891,
"datp_c":-0.014609078615068867,
"dctp_c":-0.011066463976821005,
"dgtp_c":-0.009716896765853496,
"dttp_c":-0.015043390273484707,
"fad_c":-0.00788966539904309,
"fmn_c":-0.0136065157219338,
"galglc_dag_c":-0.00024864172438760244,
"glc_dag_c":-4.0122311703221705e-05,
"gln__L_c":-0.08844969819749555,
"glu__L_c":-0.21765406244871668,
"gly_c":-0.438036300822583,
"gtp_c":-0.06601509834521019,
"h2o_c":-59.75277367038641,
"h_c":63,
"his__L_c":-0.0438232925306245,
"ile__L_c":-0.05997893507297081,
"leu__L_c":-0.2332378420346543,
"lipo_ta_c":-0.00017373,
"lys__L_c":-0.17974668290544546,
"met__L_c":-0.05997893507297081,
"nad_c":-0.0093322159427989,
"nadp_c":-0.00834950987672522,
"pg_sor_c":-0.0001919709296107192,
"phe__L_c":-0.0814346979307605,
"pi_c":63,
"ppi_c":0.3597050340179637,
"pro__L_c":-0.12332995523132832,
"pydx5p_c":-0.0252189505770912,
"ser__L_c":-0.20042680956314615,
"taunit_c":-0.07562,
"thf_c":-0.0139414389291941,
"thmpp_c":-0.0146387832366474,
"thr__L_c":-0.19239814908897668,
"trp__L_c":-0.013930899632052931,
"tyr__L_c":-0.06624167175939905,
"utp_c":-0.08815799538146,
"val__L_c":-0.2332378420346543
},
"lower_bound":0.0,
"upper_bound":1000.0,
"gene_reaction_rule":"",
"objective_coefficient":1.0
},
{
"id":"EX_dha_e",
"name":"Dihydroxyacetone exchange",
"metabolites":{
"dha_e":-1.0
},
"lower_bound":-1000.0,
"upper_bound":1000.0,
"gene_reaction_rule":"",
"subsystem":"Exchange"
},
{
"id":"DHAt",
"name":"Dihydroxyacetone transport via facilitated diffusion",
"metabolites":{
"dha_c":1.0,
"dha_e":-1.0
},
"lower_bound":-1000.0,
"upper_bound":1000.0,
"gene_reaction_rule":"",
"subsystem":"Transport"
},
{
"id":"DHAK",
"name":"Dihydroxyacetone kinase",
"metabolites":{
"adp_c":1.0,
"atp_c":-1.0,
"dha_c":-1.0,
"dhap_c":1.0,
"h_c":1.0
},
"lower_bound":0.0,
"upper_bound":1000.0,
"gene_reaction_rule":"",
"subsystem":"Glycerolipid metabolism"
},
{
"id":"THFOR1",
"name":"5,6,7,8-Tetrahydrofolate:NAD+ oxidoreductase",
"metabolites":{
"fol_c":-1.0,
"h_c":-2.0,
"nadp_c":2.0,
"nadph_c":-2.0,
"thf_c":1.0
},
"lower_bound":0.0,
"upper_bound":1000.0,
"gene_reaction_rule":"SK141_RS07480 or SK141_RS06335",
"subsystem":"Folate biosynthesis"
}
],
"genes":[
{
"id":"SK141_RS04090",
"name":""
},
{
"id":"SK141_RS04750",
"name":""
},
{
"id":"SK141_RS04670",
"name":""
},
{
"id":"SK141_RS04745",
"name":""
},
{
"id":"SK141_RS04665",
"name":""
},
{
"id":"SK141_RS04740",
"name":""
},
{
"id":"SK141_RS07100",
"name":""
},
{
"id":"SK141_RS02105",
"name":""
},
{
"id":"SK141_RS07030",
"name":""
},
{
"id":"SK141_RS02085",
"name":""
},
{
"id":"SK141_RS08985",
"name":""
},
{
"id":"SK141_RS06930",
"name":""
},
{
"id":"SK141_RS06935",
"name":""
},
{
"id":"SK141_RS08990",
"name":""
},
{
"id":"SK141_RS04770",
"name":""
},
{
"id":"SK141_RS04775",
"name":""
},
{
"id":"SK141_RS02690",
"name":""
},
{
"id":"SK141_RS02700",
"name":""
},
{
"id":"SK141_RS07855",
"name":""
},
{
"id":"SK141_RS00170",
"name":""
},
{
"id":"SK141_RS03230",
"name":""
},
{
"id":"SK141_RS06380",
"name":""
},
{
"id":"SK141_RS08380",
"name":""
},
{
"id":"SK141_RS09430",
"name":""
},
{
"id":"SK141_RS08225",
"name":""
},
{
"id":"SK141_RS08645",
"name":""
},
{
"id":"SK141_RS07460",
"name":""
},
{
"id":"SK141_RS07115",
"name":""
},
{
"id":"SK141_RS07105",
"name":""
},
{
"id":"SK141_RS07110",
"name":""
},
{
"id":"SK141_RS00530",
"name":""
},
{
"id":"SK141_RS00525",
"name":""
},
{
"id":"SK141_RS00520",
"name":""
},
{
"id":"SK141_RS02295",
"name":""
},
{
"id":"SK141_RS06990",
"name":""
},
{
"id":"SK141_RS09040",
"name":""
},
{
"id":"SK141_RS09050",
"name":""
},
{
"id":"SK141_RS09045",
"name":""
},
{
"id":"SK141_RS01025",
"name":""
},
{
"id":"SK141_RS01035",
"name":""
},
{
"id":"SK141_RS01030",
"name":""
},
{
"id":"SK141_RS01305",
"name":""
},
{
"id":"SK141_RS05045",
"name":""
},
{
"id":"SK141_RS05050",
"name":""
},
{
"id":"SK141_RS07540",
"name":""
},
{
"id":"SK141_RS07545",
"name":""
},
{
"id":"SK141_RS07550",
"name":""
},
{
"id":"SK141_RS07560",
"name":""
},
{
"id":"SK141_RS07565",
"name":""
},
{
"id":"SK141_RS07610",
"name":""
},
{
"id":"SK141_RS07680",
"name":""
},
{
"id":"SK141_RS07800",
"name":""
},
{
"id":"SK141_RS07795",
"name":""
},
{
"id":"SK141_RS07820",
"name":""
},
{
"id":"SK141_RS07845",
"name":""
},
{
"id":"SK141_RS07825",
"name":""
},
{
"id":"SK141_RS07810",
"name":""
},
{
"id":"SK141_RS07835",
"name":""
},
{
"id":"SK141_RS07830",
"name":""
},
{
"id":"SK141_RS07860",
"name":""
},
{
"id":"SK141_RS07950",
"name":""
},
{
"id":"SK141_RS07955",
"name":""
},
{
"id":"SK141_RS07960",
"name":""
},
{
"id":"SK141_RS07965",
"name":""
},
{
"id":"SK141_RS07980",
"name":""
},
{
"id":"SK141_RS08050",
"name":""
},
{
"id":"SK141_RS08070",
"name":""
},
{
"id":"SK141_RS08080",
"name":""
},
{
"id":"SK141_RS08110",
"name":""
},
{
"id":"SK141_RS08115",
"name":""
},
{
"id":"SK141_RS08125",
"name":""
},
{
"id":"SK141_RS08120",
"name":""
},
{
"id":"SK141_RS08300",
"name":""
},
{
"id":"SK141_RS08340",
"name":""
},
{
"id":"SK141_RS00570",
"name":""
},
{
"id":"SK141_RS08355",
"name":""
},
{
"id":"SK141_RS08385",
"name":""
},
{
"id":"SK141_RS08495",
"name":""
},
{
"id":"SK141_RS08635",
"name":""
},
{
"id":"SK141_RS03120",
"name":""
},
{
"id":"SK141_RS01060",
"name":""
},
{
"id":"SK141_RS08655",
"name":""
},
{
"id":"SK141_RS06955",
"name":""
},
{
"id":"SK141_RS06120",
"name":""
},
{
"id":"SK141_RS08750",
"name":""
},
{
"id":"SK141_RS08925",
"name":""
},
{
"id":"SK141_RS08930",
"name":""
},
{
"id":"SK141_RS08960",
"name":""
},
{
"id":"SK141_RS08965",
"name":""
},
{
"id":"SK141_RS09060",
"name":""
},
{
"id":"SK141_RS06555",
"name":""
},
{
"id":"SK141_RS09150",
"name":""
},
{
"id":"SK141_RS09355",
"name":""
},
{
"id":"SK141_RS09385",
"name":""
},
{
"id":"SK141_RS06335",
"name":""
},
{
"id":"SK141_RS07480",
"name":""
},
{
"id":"SK141_RS07490",
"name":""
},
{
"id":"SK141_RS07500",
"name":""
},
{
"id":"SK141_RS01845",
"name":""
},
{
"id":"SK141_RS01855",
"name":""
},
{
"id":"SK141_RS01885",
"name":""
},
{
"id":"SK141_RS02145",
"name":""
},
{
"id":"SK141_RS01930",
"name":""
},
{
"id":"SK141_RS01965",
"name":""
},
{
"id":"SK141_RS02060",
"name":""
},
{
"id":"SK141_RS02065",
"name":""
},
{
"id":"SK141_RS02075",
"name":""
},
{
"id":"SK141_RS02080",
"name":""
},
{
"id":"SK141_RS02125",
"name":""
},
{
"id":"SK141_RS02135",
"name":""
},
{
"id":"SK141_RS02140",
"name":""
},
{
"id":"SK141_RS02165",
"name":""
},
{
"id":"SK141_RS02180",
"name":""
},
{
"id":"SK141_RS02185",
"name":""
},
{
"id":"SK141_RS02225",
"name":""
},
{
"id":"SK141_RS02230",
"name":""
},
{
"id":"SK141_RS05645",
"name":""
},
{
"id":"SK141_RS02290",
"name":""
},
{
"id":"SK141_RS02305",
"name":""
},
{
"id":"SK141_RS02345",
"name":""
},
{
"id":"SK141_RS00880",
"name":""
},
{
"id":"SK141_RS07005",
"name":""
},
{
"id":"SK141_RS02400",
"name":""
},
{
"id":"SK141_RS02445",
"name":""
},
{
"id":"SK141_RS02580",
"name":""
},
{
"id":"SK141_RS02590",
"name":""
},
{
"id":"SK141_RS02640",
"name":""
},
{
"id":"SK141_RS02645",
"name":""
},
{
"id":"SK141_RS02650",
"name":""
},
{
"id":"SK141_RS02655",
"name":""
},
{
"id":"SK141_RS02660",
"name":""
},
{
"id":"SK141_RS02670",
"name":""
},
{
"id":"SK141_RS02675",
"name":""
},
{
"id":"SK141_RS02680",
"name":""
},
{
"id":"SK141_RS02725",
"name":""
},
{
"id":"SK141_RS02730",
"name":""
},
{
"id":"SK141_RS02925",
"name":""
},
{
"id":"SK141_RS02905",
"name":""
},
{
"id":"SK141_RS03015",
"name":""
},
{
"id":"SK141_RS05295",
"name":""
},
{
"id":"SK141_RS03020",
"name":""
},
{
"id":"SK141_RS05290",
"name":""
},
{
"id":"SK141_RS03030",
"name":""
},
{
"id":"SK141_RS03145",
"name":""
},
{
"id":"SK141_RS03180",
"name":""
},
{
"id":"SK141_RS00395",
"name":""
},
{
"id":"SK141_RS07485",
"name":""
},
{
"id":"SK141_RS03195",
"name":""
},
{
"id":"SK141_RS05190",
"name":""
},
{
"id":"SK141_RS05185",
"name":""
},
{
"id":"SK141_RS03200",
"name":""
},
{
"id":"SK141_RS03205",
"name":""
},
{
"id":"SK141_RS03265",
"name":""
},
{
"id":"SK141_RS03355",
"name":""
},
{
"id":"SK141_RS03375",
"name":""
},
{
"id":"SK141_RS02045",
"name":""
},
{
"id":"SK141_RS05435",
"name":""
},
{
"id":"SK141_RS01005",
"name":""
},
{
"id":"SK141_RS01880",
"name":""
},
{
"id":"SK141_RS03390",
"name":""
},
{
"id":"SK141_RS01470",
"name":""
},
{
"id":"SK141_RS03395",
"name":""
},
{
"id":"SK141_RS03410",
"name":""
},
{
"id":"SK141_RS09570",
"name":""
},
{
"id":"SK141_RS03495",
"name":""
},
{
"id":"SK141_RS03490",
"name":""
},
{
"id":"SK141_RS03515",
"name":""
},
{
"id":"SK141_RS03535",
"name":""
},
{
"id":"SK141_RS03865",
"name":""
},
{
"id":"SK141_RS03940",
"name":""
},
{
"id":"SK141_RS03945",
"name":""
},
{
"id":"SK141_RS03950",
"name":""
},
{
"id":"SK141_RS03970",
"name":""
},
{
"id":"SK141_RS00625",
"name":""
},
{
"id":"SK141_RS05980",
"name":""
},
{
"id":"SK141_RS06910",
"name":""
},
{
"id":"SK141_RS04005",
"name":""
},
{
"id":"SK141_RS07450",
"name":""
},
{
"id":"SK141_RS04010",
"name":""
},
{
"id":"SK141_RS04020",
"name":""
},
{
"id":"SK141_RS04055",
"name":""
},
{
"id":"SK141_RS04095",
"name":""
},
{
"id":"SK141_RS04100",
"name":""
},
{
"id":"SK141_RS04110",
"name":""
},
{
"id":"SK141_RS04135",
"name":""
},
{
"id":"SK141_RS04195",
"name":""
},
{
"id":"SK141_RS04185",
"name":""
},
{
"id":"SK141_RS04190",
"name":""
},
{
"id":"SK141_RS04225",
"name":""
},
{
"id":"SK141_RS04385",
"name":""
},
{
"id":"SK141_RS04400",
"name":""
},
{
"id":"SK141_RS04405",
"name":""
},
{
"id":"SK141_RS04480",
"name":""
},
{
"id":"SK141_RS06895",
"name":""
},
{
"id":"SK141_RS04530",
"name":""
},
{
"id":"SK141_RS04555",
"name":""
},
{
"id":"SK141_RS04570",
"name":""
},
{
"id":"SK141_RS04575",
"name":""
},
{
"id":"SK141_RS04685",
"name":""
},
{
"id":"SK141_RS08785",
"name":""
},
{
"id":"SK141_RS04680",
"name":""
},
{
"id":"SK141_RS04695",
"name":""
},
{
"id":"SK141_RS04705",
"name":""
},
{
"id":"SK141_RS04700",
"name":""
},
{
"id":"SK141_RS04715",
"name":""
},
{
"id":"SK141_RS00305",
"name":""
},
{
"id":"SK141_RS04720",
"name":""
},
{
"id":"SK141_RS05005",
"name":""
},
{
"id":"SK141_RS04725",
"name":""
},
{
"id":"SK141_RS04730",
"name":""
},
{
"id":"SK141_RS04800",
"name":""
},
{
"id":"SK141_RS04810",
"name":""
},
{
"id":"SK141_RS04815",
"name":""
},
{
"id":"SK141_RS04875",
"name":""
},
{
"id":"SK141_RS04900",
"name":""
},
{
"id":"SK141_RS04905",
"name":""
},
{
"id":"SK141_RS04910",
"name":""
},
{
"id":"SK141_RS04880",
"name":""
},
{
"id":"SK141_RS04890",
"name":""
},
{
"id":"SK141_RS04885",
"name":""
},
{
"id":"SK141_RS04895",
"name":""
},
{
"id":"SK141_RS04935",
"name":""
},
{
"id":"SK141_RS01235",
"name":""
},
{
"id":"SK141_RS04995",
"name":""
},
{
"id":"SK141_RS05000",
"name":""
},
{
"id":"SK141_RS05085",
"name":""
},
{
"id":"SK141_RS05150",
"name":""
},
{
"id":"SK141_RS05200",
"name":""
},
{
"id":"SK141_RS05205",
"name":""
},
{
"id":"SK141_RS05360",
"name":""
},
{
"id":"SK141_RS05390",
"name":""
},
{
"id":"SK141_RS05415",
"name":""
},
{
"id":"SK141_RS05420",
"name":""
},
{
"id":"SK141_RS05425",
"name":""
},
{
"id":"SK141_RS05430",
"name":""
},
{
"id":"SK141_RS05485",
"name":""
},
{
"id":"SK141_RS05600",
"name":""
},
{
"id":"SK141_RS05635",
"name":""
},
{
"id":"SK141_RS05630",
"name":""
},
{
"id":"SK141_RS05640",
"name":""
},
{
"id":"SK141_RS05745",
"name":""
},
{
"id":"SK141_RS05750",
"name":""
},
{
"id":"SK141_RS05805",
"name":""
},
{
"id":"SK141_RS05855",
"name":""
},
{
"id":"SK141_RS05850",
"name":""
},
{
"id":"SK141_RS05860",
"name":""
},
{
"id":"SK141_RS08400",
"name":""
},
{
"id":"SK141_RS05870",
"name":""
},
{
"id":"SK141_RS08405",
"name":""
},
{
"id":"SK141_RS05875",
"name":""
},
{
"id":"SK141_RS05945",
"name":""
},
{
"id":"SK141_RS05965",
"name":""
},
{
"id":"SK141_RS05970",
"name":""
},
{
"id":"SK141_RS06020",
"name":""
},
{
"id":"SK141_RS06025",
"name":""
},
{
"id":"SK141_RS06070",
"name":""
},
{
"id":"SK141_RS06085",
"name":""
},
{
"id":"SK141_RS06200",
"name":""
},
{
"id":"SK141_RS01115",
"name":""
},
{
"id":"SK141_RS06105",
"name":""
},
{
"id":"SK141_RS06130",
"name":""
},
{
"id":"SK141_RS06170",
"name":""
},
{
"id":"SK141_RS06260",
"name":""
},
{
"id":"SK141_RS06275",
"name":""
},
{
"id":"SK141_RS06340",
"name":""
},
{
"id":"SK141_RS06355",
"name":""
},
{
"id":"SK141_RS06430",
"name":""
},
{
"id":"SK141_RS06520",
"name":""
},
{
"id":"SK141_RS06525",
"name":""
},
{
"id":"SK141_RS06590",
"name":""
},
{
"id":"SK141_RS06610",
"name":""
},
{
"id":"SK141_RS06615",
"name":""
},
{
"id":"SK141_RS06625",
"name":""
},
{
"id":"SK141_RS06620",
"name":""
},
{
"id":"SK141_RS06890",
"name":""
},
{
"id":"SK141_RS06925",
"name":""
},
{
"id":"SK141_RS06885",
"name":""
},
{
"id":"SK141_RS06900",
"name":""
},
{
"id":"SK141_RS06905",
"name":""
},
{
"id":"SK141_RS06915",
"name":""
},
{
"id":"SK141_RS07130",
"name":""
},
{
"id":"SK141_RS01055",
"name":""
},
{
"id":"SK141_RS01065",
"name":""
},
{
"id":"SK141_RS01095",
"name":""
},
{
"id":"SK141_RS01160",
"name":""
},
{
"id":"SK141_RS01165",
"name":""
},
{
"id":"SK141_RS01185",
"name":""
},
{
"id":"SK141_RS01215",
"name":""
},
{
"id":"SK141_RS01225",
"name":""
},
{
"id":"SK141_RS01405",
"name":""
},
{
"id":"SK141_RS01420",
"name":""
},
{
"id":"SK141_RS01425",
"name":""
},
{
"id":"SK141_RS01435",
"name":""
},
{
"id":"SK141_RS09460",
"name":""
},
{
"id":"SK141_RS01515",
"name":""
},
{
"id":"SK141_RS01530",
"name":""
},
{
"id":"SK141_RS01710",
"name":""
},
{
"id":"SK141_RS00745",
"name":""
},
{
"id":"SK141_RS00780",
"name":""
},
{
"id":"SK141_RS00835",
"name":""
},
{
"id":"SK141_RS00860",
"name":""
},
{
"id":"SK141_RS00905",
"name":""
},
{
"id":"SK141_RS00100",
"name":""
},
{
"id":"SK141_RS00110",
"name":""
},
{
"id":"SK141_RS00130",
"name":""
},
{
"id":"SK141_RS00135",
"name":""
},
{
"id":"SK141_RS03995",
"name":""
},
{
"id":"SK141_RS00160",
"name":""
},
{
"id":"SK141_RS00210",
"name":""
},
{
"id":"SK141_RS00220",
"name":""
},
{
"id":"SK141_RS00225",
"name":""
},
{
"id":"SK141_RS00230",
"name":""
},
{
"id":"SK141_RS00245",
"name":""
},
{
"id":"SK141_RS00255",
"name":""
},
{
"id":"SK141_RS00250",
"name":""
},
{
"id":"SK141_RS00265",
"name":""
},
{
"id":"SK141_RS00290",
"name":""
},
{
"id":"SK141_RS00285",
"name":""
},
{
"id":"SK141_RS02475",
"name":""
},
{
"id":"SK141_RS00295",
"name":""
},
{
"id":"SK141_RS00280",
"name":""
},
{
"id":"SK141_RS00300",
"name":""
},
{
"id":"SK141_RS07120",
"name":""
},
{
"id":"SK141_RS00310",
"name":""
},
{
"id":"SK141_RS00360",
"name":""
},
{
"id":"SK141_RS00445",
"name":""
},
{
"id":"SK141_RS00540",
"name":""
},
{
"id":"SK141_RS00565",
"name":""
},
{
"id":"SK141_RS00605",
"name":""
},
{
"id":"SK141_RS00610",
"name":""
},
{
"id":"SK141_RS00635",
"name":""
},
{
"id":"SK141_RS00045",
"name":""
},
{
"id":"SK141_RS01840",
"name":""
},
{
"id":"SK141_RS04380",
"name":""
},
{
"id":"SK141_RS00215",
"name":""
},
{
"id":"SK141_RS00240",
"name":""
},
{
"id":"SK141_RS09190",
"name":""
},
{
"id":"SK141_RS01070",
"name":""
},
{
"id":"SK141_RS04755",
"name":""
},
{
"id":"SK141_RS04765",
"name":""
},
{
"id":"SK141_RS09110",
"name":""
},
{
"id":"SK141_RS06535",
"name":""
},
{
"id":"SK141_RS06235",
"name":""
},
{
"id":"SK141_RS07425",
"name":""
},
{
"id":"SK141_RS07420",
"name":""
},
{
"id":"SK141_RS07415",
"name":""
},
{
"id":"SK141_RS06375",
"name":""
},
{
"id":"SK141_RS02160",
"name":""
},
{
"id":"SK141_RS08445",
"name":""
},
{
"id":"SK141_RS08435",
"name":""
},
{
"id":"SK141_RS08440",
"name":""
},
{
"id":"SK141_RS08780",
"name":""
},
{
"id":"SK141_RS01285",
"name":""
},
{
"id":"SK141_RS00400",
"name":""
},
{
"id":"SK141_RS08685",
"name":""
},
{
"id":"SK141_RS08335",
"name":""
},
{
"id":"SK141_RS08830",
"name":""
},
{
"id":"SK141_RS08820",
"name":""
},
{
"id":"SK141_RS08815",
"name":""
},
{
"id":"SK141_RS00380",
"name":""
},
{
"id":"SK141_RS08325",
"name":""
},
{
"id":"SK141_RS05685",
"name":""
},
{
"id":"SK141_RS01045",
"name":""
},
{
"id":"SK141_RS01300",
"name":""
},
{
"id":"SK141_RS03935",
"name":""
},
{
"id":"SK141_RS02330",
"name":""
},
{
"id":"SK141_RS08090",
"name":""
},
{
"id":"SK141_RS02100",
"name":""
},
{
"id":"SK141_RS03875",
"name":""
},
{
"id":"SK141_RS04855",
"name":""
},
{
"id":"SK141_RS07310",
"name":""
},
{
"id":"SK141_RS02245",
"name":""
},
{
"id":"SK141_RS02255",
"name":""
},
{
"id":"SK141_RS02260",
"name":""
},
{
"id":"SK141_RS02250",
"name":""
},
{
"id":"SK141_RS02265",
"name":""
},
{
"id":"SK141_RS00765",
"name":""
},
{
"id":"SK141_RS01000",
"name":""
},
{
"id":"SK141_RS04960",
"name":""
},
{
"id":"SK141_RS06045",
"name":""
},
{
"id":"SK141_RS03930",
"name":""
},
{
"id":"SK141_RS03485",
"name":""
},
{
"id":"SK141_RS01510",
"name":""
},
{
"id":"SK141_RS02550",
"name":""
},
{
"id":"SK141_RS02540",
"name":""
},
{
"id":"SK141_RS04060",
"name":""
},
{
"id":"SK141_RS02555",
"name":""
},
{
"id":"SK141_RS02545",
"name":""
},
{
"id":"SK141_RS02535",
"name":""
},
{
"id":"SK141_RS05705",
"name":""
},
{
"id":"SK141_RS09140",
"name":""
},
{
"id":"SK141_RS02120",
"name":""
},
{
"id":"SK141_RS02115",
"name":""
},
{
"id":"SK141_RS03140",
"name":""
},
{
"id":"SK141_RS00150",
"name":""
},
{
"id":"SK141_RS04760",
"name":""
},
{
"id":"SK141_RS02500",
"name":""
},
{
"id":"SK141_RS05610",
"name":""
},
{
"id":"SK141_RS04175",
"name":""
},
{
"id":"SK141_RS04250",
"name":""
},
{
"id":"SK141_RS04245",
"name":""
},
{
"id":"SK141_RS04235",
"name":""
},
{
"id":"SK141_RS04240",
"name":""
},
{
"id":"SK141_RS02770",
"name":""
},
{
"id":"SK141_RS06995",
"name":""
},
{
"id":"SK141_RS00535",
"name":""
},
{
"id":"SK141_RS05625",
"name":""
},
{
"id":"SK141_RS01860",
"name":""
},
{
"id":"SK141_RS03370",
"name":""
},
{
"id":"SK141_RS07505",
"name":""
},
{
"id":"SK141_RS03225",
"name":""
},
{
"id":"SK141_RS03215",
"name":""
},
{
"id":"SK141_RS03220",
"name":""
},
{
"id":"SK141_RS07575",
"name":""
},
{
"id":"SK141_RS07885",
"name":""
}
],
"id":"S.oralis",
"compartments":{
"c":"",
"e":""
},
"version":"1"
}
